# Supplementary material for: Integration of FRET and sequencing to engineer kinase biosensors from mammalian cell libraries
Source: Nat Commun. 2021 Aug 19;12:5031. doi: 10.1038/s41467-021-25323-x (PMC8376904; doi:10.1038/s41467-021-25323-x)
Supplement: Supplementary file 10 — Supplementary Data 1 [file 41467_2021_25323_MOESM10_ESM.xlsx]

## Sheet: Data 1
Supplementary Data 1: Frequency and the enrichment ratio of Fyn biosensor variants in library 2
Substrate sequence	Frequency (Counts per Million)						Enrichment Ratio (Ev)
	Input (KA)	KAL	KAH	Input (KD)	KDL	KDH	KAL	KAH	KDL	KDH
EGTYPPP	2410.57	2183.43	2852.87	2616.47	2696.87	2084.84	0.905776	1.18349	1.03073	0.796817
EGTYPAP	1028.28	809.544	1191.46	1142.17	1108.78	881.039	0.787279	1.15869	0.97076	0.77137
EGTYPRP	864.857	1019.95	648.718	1014.96	1130.83	666.847	1.17933	0.750088	1.11416	0.657019
EGTYRPP	797.818	1656.59	422.197	1148.22	1196.52	690.001	2.0764	0.529189	1.04207	0.600931
EGTYPPR	789.827	1459.74	423.143	1128.06	1412.68	677.225	1.84818	0.535741	1.2523	0.600342
EGTYPLP	744.498	806.381	828.876	837.986	782.065	610.16	1.08312	1.11334	0.933267	0.728127
EGTYPPA	722.152	762.176	805.094	829.232	912.002	522.62	1.05542	1.11485	1.09982	0.630246
EGTYAPP	717.414	772.569	383.844	831.939	820.062	482.616	1.07688	0.535038	0.985724	0.58011
EGTYLLS	668.691	642.439	813.358	591.906	587.045	427.715	0.960742	1.21634	0.991788	0.722607
EGTYPSP	662.963	826.94	1099.81	734.613	792.289	416.835	1.24734	1.65893	1.07851	0.567422
EGTYLRL	634.323	729.117	794.055	589.948	616.725	534.616	1.14944	1.25182	1.04539	0.906209
EGTYPPS	625.978	741.467	664.299	651.799	646.176	399.483	1.18449	1.06122	0.991374	0.612893
EGTYLPP	625.624	1514.71	282.348	825.489	1032.33	471.513	2.42112	0.451305	1.25056	0.571192
EGTYPPL	625.342	1036.52	705.869	760.643	860.806	601.233	1.65752	1.12877	1.13168	0.790428
EGTYLLR	624.705	1310.41	193.531	737.319	945.345	511.517	2.09764	0.309795	1.28214	0.693752
EGTYSPP	596.419	575.944	298.685	693.897	705.384	498.015	0.96567	0.500798	1.01656	0.717708
EGTYRLL	595.853	565.175	530.695	593.979	505.71	515.032	0.948514	0.890647	0.851394	0.867088
EGTYLLL	585.033	280.065	811.97	608.607	533.635	467.496	0.478716	1.3879	0.876815	0.768141
EGTYRRP	582.983	1257.01	249.23	773.716	781.302	735.473	2.15618	0.427509	1.0098	0.950573
EGTYRLP	580.225	634.984	414.69	616.324	488.085	694.521	1.09438	0.714706	0.791929	1.12688
EGTYRRR	579.235	1088.55	221.727	867.241	892.927	694.576	1.8793	0.382794	1.02962	0.800903
EGTYSLS	579.235	612.768	883.693	572.383	557.822	526.358	1.05789	1.52562	0.974561	0.919591
EGTYRTL	576.548	454.098	741.888	537.944	576.668	384.921	0.787615	1.28678	1.07198	0.715541
EGTYRPR	562.758	1073.64	193.467	806.196	870.19	496.843	1.90783	0.343784	1.07938	0.616281
EGTYSLR	560.212	735.217	233.46	634.004	729.419	436.14	1.31239	0.416736	1.1505	0.687914
EGTYRRL	557.242	776.259	233.208	677.887	747.273	375.938	1.39304	0.418504	1.10236	0.554574
EGTYPLR	554.06	730.849	764.471	612.523	706.529	379.23	1.31908	1.37976	1.15347	0.619128
EGTYRSL	542.25	747.19	612.952	589.948	622.753	422.526	1.37794	1.13039	1.05561	0.716209
EGTYPAR	537.583	891.327	195.297	696.546	766.347	315.123	1.65803	0.363287	1.10021	0.452408
EGTYTLS	530.229	615.404	697.038	462.041	510.898	330.969	1.16064	1.3146	1.10574	0.716318
EGTYRLR	530.016	1234.27	170.002	770.894	798.469	524.015	2.32874	0.320748	1.03577	0.67975
EGTYLLG	529.168	725.126	710.159	448.853	511.28	360.149	1.37031	1.34203	1.13908	0.802375
EGTYLST	528.319	731	210.688	478.685	503.726	328.179	1.38363	0.39879	1.05231	0.685585
EGTYPTP	524.501	514.343	550.061	646.443	651.06	447.968	0.980634	1.04873	1.00714	0.692974
EGTYRLS	524.43	706.751	253.961	622.658	619.472	260.055	1.34766	0.484262	0.994882	0.417652
EGTYLAP	518.419	631.444	325.432	511.107	536.077	265.299	1.21802	0.627738	1.04885	0.519067
EGTYPLS	517.57	1051.8	623.36	467.512	475.572	433.908	2.0322	1.2044	1.01724	0.928121
EGTYLLP	516.085	511.783	776.014	577.911	506.549	434.131	0.991663	1.50366	0.876517	0.751207
EGTYRSR	509.65	1162.58	221.854	720.215	826.09	526.358	2.28113	0.435306	1.147	0.730835
EGTYSLL	508.943	378.114	602.859	517.615	478.7	502.255	0.742939	1.18453	0.924819	0.970326
EGTYPPT	507.387	680.017	782.638	599.335	762.456	519.217	1.34023	1.54249	1.27217	0.866322
EGTYARP	506.751	481.057	475.247	588.853	710.496	445.346	0.949298	0.937832	1.20658	0.756293
EGTYRTR	501.589	1064.61	149.942	681.4	806.252	494.612	2.12247	0.298934	1.18323	0.725876
EGTYLSG	498.76	793.73	259.449	461.926	547.293	389.44	1.59141	0.520189	1.18481	0.84308
EGTYLSR	498.477	1007.6	119.159	675.123	854.625	382.41	2.02136	0.239046	1.26588	0.566431
EGTYLRP	496.356	668.721	160.729	652.893	810.143	411.479	1.34726	0.323818	1.24085	0.630239
EGTYTPP	495.648	580.839	210.184	553.205	596.811	361.711	1.17188	0.424058	1.07882	0.653845
EGTYLPL	492.608	600.343	413.239	524.526	579.262	222.784	1.2187	0.838881	1.10435	0.424735
EGTYSSS	489.284	449.504	413.744	569.734	679.366	312.724	0.918698	0.845611	1.19243	0.548895
EGTYLLT	488.223	355.823	646.952	518.594	518.757	518.324	0.728812	1.32512	1.00031	0.999479
EGTYSRS	485.96	634.758	275.22	560.807	616.191	536.624	1.30619	0.566342	1.09876	0.956878
EGTYPAA	483.061	513.364	498.713	503.851	539.053	236.677	1.06273	1.0324	1.06986	0.469736
EGTYLRR	482.637	1003.16	178.77	708.352	782.523	415.496	2.07849	0.370402	1.10471	0.586567
EGTYSPR	482.142	1081.25	148.428	536.62	725.527	312.891	2.2426	0.307852	1.35203	0.583078
EGTYPPG	479.879	453.044	528.676	464.46	484.041	290.964	0.944079	1.10169	1.04216	0.626457
EGTYLVS	473.514	553.879	281.465	435.262	544.088	323.213	1.16972	0.594416	1.25002	0.742572
EGTYPRR	473.373	811.276	145.526	631.758	773.138	527.809	1.71382	0.307424	1.22379	0.835461
EGTYLSS	472.666	482.865	245.193	619.318	701.417	421.522	1.02158	0.518746	1.13256	0.680622
EGTYLSP	472.595	542.131	263.739	540.593	613.826	345.81	1.14714	0.558065	1.13547	0.639685
EGTYRLV	469.484	949.765	266.01	406.122	418.042	264.462	2.023	0.566601	1.02935	0.65119
EGTYSSR	468.776	747.642	168.866	652.951	770.239	481.667	1.59488	0.360227	1.17963	0.737678
EGTYSPL	466.867	517.581	560.153	400.766	475.877	359.758	1.10863	1.19981	1.18742	0.897677
EGTYVSS	466.443	614.5	622.918	426.969	409.421	401.045	1.31742	1.33547	0.9589	0.939285
EGTYRLT	465.099	623.161	154.799	518.306	533.483	445.011	1.33984	0.33283	1.02928	0.858587
EGTYRPA	462.836	1313.12	211.004	599.45	644.345	430.672	2.83711	0.455893	1.07489	0.718445
EGTYLSL	462.129	330.896	649.349	541.975	488.237	444.062	0.716026	1.40512	0.900848	0.81934
EGTYTRP	461.917	571.576	311.049	455.821	487.398	285.441	1.2374	0.673388	1.06927	0.626212
EGTYRTS	461.21	707.278	221.854	582.231	723.62	300.84	1.53353	0.481025	1.24284	0.516702
EGTYLTR	455.623	573.082	177.823	595.937	748.112	312.445	1.2578	0.390286	1.25535	0.524292
EGTYLTS	451.38	556.665	251.312	515.081	568.428	400.766	1.23325	0.556764	1.10357	0.778065
EGTYTLR	449.683	455.83	200.785	516.348	649.152	309.153	1.01367	0.446503	1.2572	0.59873
EGTYLRS	449.612	825.133	281.969	610.853	680.816	377.668	1.83521	0.627138	1.11453	0.618264
EGTYSSL	448.622	338.879	679.249	475.46	533.178	462.251	0.755377	1.51408	1.12139	0.97222
EGTYPSR	448.057	630.842	218.763	567.891	666.243	580.422	1.40795	0.488248	1.17319	1.02207
EGTYRSS	447.774	628.658	166.469	624.444	690.201	403.389	1.40396	0.37177	1.10531	0.645997
EGTYSRR	446.925	823.325	202.425	622.198	797.172	522.899	1.8422	0.452928	1.28122	0.840406
EGTYALR	441.126	477.142	274.526	464.402	574.989	321.818	1.08164	0.622329	1.23813	0.692973
EGTYSLP	438.086	321.408	607.338	445.455	363.183	348.934	0.733664	1.38634	0.815308	0.78332
EGTYPTR	436.813	472.247	164.009	539.326	751.011	351.612	1.08112	0.375467	1.3925	0.651947
EGTYSRP	435.611	442.049	388.764	552.745	691.574	286.557	1.01478	0.892458	1.25116	0.518425
EGTYPGP	435.116	662.395	504.58	458.183	431.929	259.441	1.52234	1.15965	0.9427	0.566239
EGTYSRL	433.348	402.362	536.12	508.343	574.608	427.213	0.928498	1.23716	1.13035	0.840402
EGTYRSV	430.873	535.655	290.359	460.601	605.967	503.818	1.24319	0.673886	1.3156	1.09383
EGTYLLV	429.883	411.926	538.643	367.134	385.234	265.299	0.95823	1.253	1.0493	0.722623
EGTYTRL	427.549	225.242	634.588	447.586	474.198	510.234	0.52682	1.48425	1.05946	1.13997
EGTYRSP	427.408	802.541	161.801	537.196	621.837	274.226	1.87769	0.378564	1.15756	0.510478
EGTYPSS	427.337	580.462	690.982	433.707	432.31	330.801	1.35832	1.61695	0.996779	0.762729
EGTYLPS	426.983	687.171	119.6	507.134	573.845	316.685	1.60936	0.280105	1.13155	0.624461
EGTYSVS	424.225	695.154	368.137	451.042	386.989	436.753	1.63864	0.867786	0.857989	0.968322
EGTYSLT	422.811	405.149	552.016	460.141	484.499	366.398	0.958226	1.30559	1.05294	0.796273
EGTYRRS	420.336	592.511	161.675	614.366	603.144	309.097	1.40961	0.384633	0.981734	0.503116
EGTYRPL	419.912	646.28	153.979	566.854	606.654	303.853	1.53909	0.366694	1.07021	0.536033
EGTYPAL	419.77	782.886	468.813	441.539	460.312	323.046	1.86503	1.11683	1.04252	0.731635
EGTYLLA	418.78	300.397	578.699	419.886	378.291	332.029	0.717315	1.38187	0.900937	0.79076
EGTYSSP	418.002	775.656	398.163	443.325	493.349	464.371	1.85563	0.952538	1.11284	1.04747
EGTYPSA	417.295	491.149	427.874	402.033	394.695	280.587	1.17698	1.02535	0.981748	0.69792
EGTYRAR	416.659	959.78	226.395	561.498	567.436	349.157	2.30352	0.543359	1.01057	0.621831
EGTYRTT	414.82	742.521	127.612	451.272	459.702	253.973	1.78998	0.307631	1.01868	0.562794
EGTYSRT	413.971	586.863	201.794	453.806	461.304	356.243	1.41764	0.487459	1.01652	0.785012
EGTYRVS	413.547	578.353	141.426	470.968	461.151	247.557	1.39852	0.341983	0.979157	0.525635
EGTYGRR	412.911	1001.58	147.293	519.688	642.59	291.02	2.42565	0.356718	1.23649	0.55999
EGTYLTL	412.911	409.893	482.565	488.302	439.253	409.582	0.992691	1.16869	0.899553	0.838788
EGTYQPP	410.153	406.504	268.596	395.928	465.119	235.282	0.991104	0.654868	1.17476	0.594255
EGTYRSA	408.597	387.15	210.436	442.576	478.853	277.407	0.947511	0.515021	1.08197	0.6268
EGTYSTL	408.597	353.338	545.897	431.288	397.976	396.861	0.864759	1.33603	0.92276	0.920175
EGTYSTR	407.253	539.269	176.436	547.792	701.188	408.02	1.32416	0.433233	1.28003	0.744844
EGTYRPS	407.041	893.737	116.888	587.471	645.413	453.938	2.19569	0.287165	1.09863	0.772698
EGTYRTP	407.041	514.418	190.881	516.521	550.192	270.321	1.2638	0.468948	1.06519	0.523349
EGTYLTG	406.193	282.324	442.004	392.703	435.133	181.218	0.695049	1.08816	1.10805	0.461463
EGTYSLG	406.122	378.565	549.745	422.995	524.327	328.625	0.932147	1.35365	1.23956	0.7769
EGTYGRS	404.708	481.585	116.194	417.121	481.981	310.604	1.18996	0.287106	1.15549	0.744637
EGTYLPR	404.425	908.196	147.356	660.783	933.213	352.951	2.24565	0.364359	1.41228	0.534141
EGTYTSL	403.506	299.042	401.759	401.515	383.403	272.441	0.74111	0.995671	0.954891	0.678533
EGTYSSG	403.01	358.534	476.951	443.497	484.575	390.11	0.889639	1.18347	1.09262	0.879622
EGTYTSR	402.798	634.457	120.105	512.72	614.97	161.244	1.57512	0.298176	1.19943	0.314487
EGTYTRR	400.111	721.21	286.574	526.945	570.717	358.642	1.80252	0.716236	1.08307	0.680607
EGTYLSV	398.485	541.077	476.067	442.576	527.226	269.874	1.35784	1.19469	1.19127	0.609781
EGTYPSL	398.131	466.147	496.19	466.648	394.542	410.53	1.17084	1.2463	0.845481	0.879743
EGTYAPR	397.99	965.88	162.558	484.444	571.937	349.715	2.4269	0.408448	1.18061	0.721891
EGTYPST	397.424	585.809	472.976	410.211	433.531	256.651	1.47401	1.19011	1.05685	0.625657
EGTYRSG	397.212	637.092	209.301	481.564	543.478	340.565	1.60391	0.526924	1.12857	0.707206
EGTYSSV	397.141	487.91	397.848	362.008	388.286	223.231	1.22856	1.00178	1.07259	0.616646
EGTYSST	395.868	619.998	441.058	456.455	471.375	247.668	1.56617	1.11415	1.03269	0.542591
EGTYRLA	395.161	502.143	227.531	451.445	437.193	365.951	1.27073	0.575793	0.968432	0.810622
EGTYSTS	394.242	463.586	511.708	459.334	484.346	463.59	1.17589	1.29795	1.05445	1.00927
EGTYRLG	394.171	659.383	107.3	447.529	550.269	435.303	1.67284	0.272216	1.22957	0.972682
EGTYRVL	392.898	466.674	416.078	396.965	340.751	403.445	1.18777	1.059	0.858392	1.01632
EGTYLSA	392.686	356.727	320.259	422.304	448.333	304.243	0.908427	0.81556	1.06163	0.720436
EGTYGRL	392.474	493.558	662.028	417.236	477.708	347.204	1.25756	1.68681	1.14493	0.832153
EGTYTSS	392.332	272.986	217.816	442.115	505.71	307.814	0.695802	0.555183	1.14384	0.696231
EGTYLTT	391.979	439.714	272.318	436.817	433.302	463.925	1.12178	0.694726	0.991954	1.06206
EGTYLAR	391.413	942.611	128.684	568.236	762.685	228.141	2.40822	0.328768	1.3422	0.401489
EGTYLPA	388.655	619.169	119.096	479.894	473.741	223.621	1.59311	0.30643	0.987178	0.465981
EGTYVSL	384.695	122.674	685.116	394.431	203.795	490.818	0.318887	1.78093	0.51668	1.24437
EGTYSRA	384.271	635.21	344.923	369.437	386.76	467.663	1.65303	0.897605	1.04689	1.26588
EGTYGLP	383.917	369.755	579.456	325.727	338.997	231.377	0.96311	1.50933	1.04074	0.71034
EGTYAAP	383.069	421.791	536.246	515.599	560.34	355.853	1.10109	1.39987	1.08677	0.690172
EGTYVSR	382.432	612.241	483.952	472.177	554.16	184.51	1.60091	1.26546	1.17363	0.390764
EGTYALP	382.291	341.439	462	488.705	464.814	470.062	0.893141	1.20851	0.951113	0.961853
EGTYTSG	379.674	540.625	400.434	341.909	371.347	203.982	1.42392	1.05468	1.0861	0.596597
EGTYRRT	379.321	640.481	116.32	542.667	600.321	313.505	1.6885	0.306654	1.10624	0.577712
EGTYLTP	377.553	332.327	253.268	433.362	483.202	401.548	0.880214	0.670814	1.11501	0.926588
EGTYTLL	375.431	242.411	528.235	421.671	376.688	449.251	0.645688	1.40701	0.893323	1.06541
EGTYPRL	375.148	503.122	548.988	465.554	475.267	281.368	1.34113	1.46339	1.02086	0.604372
EGTYPQP	372.249	721.963	436.894	379.458	360.131	248.952	1.93946	1.17366	0.949069	0.656072
EGTYGSR	371.966	655.467	174.796	404.74	505.252	208.557	1.76217	0.469923	1.24834	0.515287
EGTYATR	371.542	457.863	313.509	394.604	527.226	270.209	1.23233	0.843806	1.33609	0.684761
EGTYPRA	371.047	318.923	404.66	471.025	496.02	207.051	0.859521	1.09059	1.05306	0.439574
EGTYGLS	366.38	383.611	284.934	393.106	405.834	165.484	1.04703	0.777701	1.03238	0.420966
EGTYRRA	366.309	692.744	127.107	481.622	506.778	260.445	1.89115	0.346994	1.05223	0.540767
EGTYLRA	365.177	638.9	153.348	451.56	493.731	363.329	1.74956	0.419928	1.09339	0.804608
EGTYLRV	365.036	394.154	152.591	397.598	419.568	376.608	1.07977	0.418017	1.05526	0.947206
EGTYASS	364.895	432.786	328.081	348.014	360.055	308.818	1.18606	0.899111	1.0346	0.887374
EGTYTLP	364.4	439.037	524.892	397.253	354.714	328.179	1.20482	1.44043	0.892918	0.826121
EGTYPRT	364.117	481.735	532.714	394.661	462.067	287.617	1.32302	1.46303	1.17079	0.728769
EGTYASP	363.339	433.464	401.002	436.529	491.9	257.6	1.193	1.10366	1.12684	0.590109
EGTYLVL	362.349	234.128	527.162	417.812	376.459	341.904	0.646139	1.45485	0.901025	0.81832
EGTYLGL	361.288	610.585	421.251	339.375	377.451	422.526	1.69002	1.16597	1.11219	1.24501
EGTYGLR	359.662	451.613	150.257	448.623	504.031	308.763	1.25566	0.417774	1.12351	0.688245
EGTYTRS	359.308	686.493	108.309	446.492	466.95	334.149	1.9106	0.301438	1.04582	0.748387
EGTYALL	358.459	397.091	468.245	365.809	271.09	180.381	1.10777	1.30627	0.741071	0.493102
EGTYVLR	358.247	370.131	388.953	386.599	449.783	350.775	1.03317	1.08571	1.16344	0.907337
EGTYLLN	358.106	364.182	458.216	340.354	331.138	220.051	1.01697	1.27955	0.97292	0.646534
EGTYGLL	356.409	366.14	669.85	361.49	394.084	256.819	1.0273	1.87944	1.09017	0.710445
EGTYARR	356.055	682.201	221.791	499.014	504.413	279.527	1.916	0.622911	1.01082	0.560158
EGTYRPG	355.772	911.133	155.304	432.267	501.971	201.248	2.561	0.436526	1.16125	0.465564
EGTYRTG	355.701	810.674	137.074	432.383	500.293	266.75	2.27908	0.385361	1.15706	0.61693
EGTYSAP	354.924	715.938	306.823	410.326	397.823	193.827	2.01716	0.864476	0.96953	0.472375
EGTYGPP	354.075	466.749	277.301	405.603	391.948	369.076	1.31822	0.783171	0.966333	0.909942
EGTYLAG	353.368	445.287	139.723	333.501	386.989	210.51	1.26012	0.395404	1.16038	0.631212
EGTYASR	353.085	519.163	156.881	444.707	541.799	212.351	1.47036	0.444315	1.21833	0.477508
EGTYGTL	352.519	321.483	570.057	335.344	409.115	244.153	0.911959	1.61709	1.21999	0.728068
EGTYPLL	352.236	242.11	440.49	468.434	409.878	291.578	0.687351	1.25055	0.874998	0.622453
EGTYARL	352.166	532.266	464.334	408.54	407.818	226.69	1.51141	1.31851	0.998232	0.554878
EGTYTAR	350.186	580.161	186.402	434.629	522.725	266.192	1.65672	0.532296	1.20269	0.612459
EGTYVRL	349.62	234.73	555.864	335.978	269.03	304.299	0.671387	1.58991	0.800739	0.905713
EGTYSAR	347.286	589.047	137.074	449.947	531.423	295.316	1.69614	0.394699	1.18108	0.656335
EGTYVTS	347.216	516.15	385.106	314.497	342.735	171.622	1.48654	1.10913	1.08979	0.545702
EGTYTLT	347.003	329.164	494.739	374.793	395.305	307.758	0.948591	1.42575	1.05473	0.821142
EGTYAAR	346.721	566.455	157.701	424.147	527.608	217.596	1.63375	0.454836	1.24393	0.513019
EGTYLRG	346.579	516.075	185.33	421.728	531.423	256.149	1.48905	0.534741	1.26011	0.607379
EGTYVTL	345.872	88.4851	564.695	320.544	141.535	503.315	0.255832	1.63267	0.441546	1.57019
EGTYSVR	345.518	682.05	175.174	480.7	543.478	354.346	1.97399	0.506989	1.1306	0.737146
EGTYVVR	345.377	374.875	358.423	331.889	416.059	168.497	1.08541	1.03777	1.25361	0.507692
EGTYVLL	344.175	71.3905	514.736	340.642	165.874	431.453	0.207425	1.49556	0.486945	1.26659
EGTYSRV	343.75	538.064	429.893	350.145	422.239	237.514	1.56528	1.25059	1.2059	0.678331
EGTYSPT	343.114	303.033	163.757	357.113	379.359	302.179	0.883185	0.477266	1.06229	0.846172
EGTYRYL	342.336	311.467	280.897	285.011	343.803	355.574	0.909829	0.820529	1.20628	1.24758
EGTYLVR	342.195	578.353	102.821	459.334	574.455	226.746	1.69013	0.300475	1.25063	0.49364
EGTYLRT	341.629	613.296	221.097	486.689	611.384	298.999	1.79521	0.647183	1.25621	0.614352
EGTYRRG	341.488	501.917	138.146	478.051	505.71	294.982	1.4698	0.404542	1.05786	0.61705
EGTYPLA	341.346	274.341	519.404	434.053	421.781	371.084	0.803704	1.52163	0.971728	0.854929
EGTYTST	340.356	439.865	328.459	364.024	346.855	196.896	1.29237	0.965046	0.952837	0.540888
EGTYSPA	339.083	337.448	243.995	343.867	345.329	344.303	0.995178	0.719572	1.00425	1.00127
EGTYSRG	337.952	435.798	163.189	410.268	463.288	298.999	1.28953	0.482876	1.12923	0.728789
EGTYTLG	337.952	512.912	651.557	302.864	291.462	239.802	1.51771	1.92796	0.962355	0.791781
EGTYLTV	336.396	458.767	423.837	317.722	365.243	152.875	1.36377	1.25993	1.14957	0.48116
EGTYLAS	336.255	305.669	133.1	430.424	533.941	362.157	0.90904	0.39583	1.2405	0.841395
EGTYTTS	335.76	493.257	254.277	375.542	428.801	351.78	1.46908	0.757318	1.14182	0.936726
EGTYSLA	335.76	211.912	366.371	381.358	386.531	399.483	0.631143	1.09117	1.01356	1.04753
EGTYSPS	333.921	507.716	122.691	455.937	450.546	339.617	1.52047	0.367426	0.988176	0.744877
EGTYSGR	333.355	758.035	136.506	432.325	545.767	289.625	2.27395	0.409491	1.2624	0.669925
EGTYRAP	333.214	653.283	143.823	423.399	379.969	253.638	1.96055	0.431624	0.897427	0.599053
EGTYSTG	333.072	322.462	468.435	371.453	371.271	236.231	0.968144	1.40641	0.999511	0.635964
EGTYRVR	332.577	592.812	166.784	513.181	567.283	455.221	1.78248	0.501491	1.10543	0.887058
EGTYLKL	331.234	203.101	404.85	332.349	365.396	231.098	0.613167	1.22225	1.09943	0.695346
EGTYGSS	331.022	616.233	225.449	391.321	457.336	246.497	1.86161	0.681071	1.1687	0.629909
EGTYLNS	330.668	472.623	153.538	328.376	419.111	261.896	1.4293	0.464325	1.27631	0.797549
EGTYLGS	330.668	676.478	108.309	373.756	462.982	429.054	2.04579	0.327546	1.23873	1.14795
EGTYLVT	330.597	227.275	246.329	356.479	397.67	295.428	0.687467	0.745102	1.11555	0.828737
EGTYRST	330.173	512.536	154.105	508.113	532.033	300.282	1.55232	0.466741	1.04708	0.590975
EGTYATP	329.89	467.126	446.735	353.715	322.745	266.973	1.416	1.35419	0.912443	0.754769
EGTYRTV	329.678	215.301	208.733	360.684	405.453	172.012	0.653065	0.633142	1.12412	0.476906
EGTYSNR	329.395	518.937	203.623	368.055	425.291	362.715	1.57542	0.618174	1.15551	0.985492
EGTYSTP	329.254	421.49	680.006	392.818	412.32	201.192	1.28014	2.0653	1.04964	0.512176
EGTYTRT	328.193	592.36	153.853	380.552	429.487	324.943	1.80492	0.468788	1.12859	0.853872
EGTYGTR	327.839	545.896	175.742	365.694	474.961	253.862	1.66513	0.536061	1.2988	0.694192
EGTYTAS	327.274	482.79	145.085	311.099	334.419	230.651	1.47519	0.443313	1.07496	0.741409
EGTYLPT	326.142	508.168	157.953	408.886	495.715	339.282	1.55812	0.484308	1.21235	0.829771
EGTYRTA	325.506	555.159	105.849	388.845	417.127	306.475	1.70553	0.325183	1.07273	0.788168
EGTYPTS	324.021	192.86	369.335	374.966	392.33	208.557	0.595208	1.13985	1.04631	0.556203
EGTYTTG	323.172	572.856	270.867	271.88	312.597	175.806	1.7726	0.838151	1.14976	0.64663
EGTYLER	323.031	737.627	112.535	348.129	442.763	196.952	2.28346	0.348374	1.27184	0.565744
EGTYLGP	322.889	546.273	229.928	325.727	353.341	216.424	1.69183	0.712095	1.08478	0.664434
EGTYRGL	322.819	547.93	171.642	356.134	400.722	312.612	1.69733	0.531697	1.1252	0.877794
EGTYSLV	322.253	282.023	382.772	361.029	341.057	216.48	0.875159	1.1878	0.944679	0.599619
EGTYTTP	322.111	287.294	406.111	355.673	342.354	247.78	0.891909	1.26078	0.962551	0.696651
EGTYASL	322.041	286.24	461.117	345.192	367.38	344.303	0.888831	1.43186	1.06428	0.997426
EGTYPAS	321.758	189.622	389.521	420.98	415.906	287.449	0.58933	1.2106	0.987948	0.68281
EGTYPAG	321.334	332.553	370.408	317.779	382.029	360.986	1.03492	1.15272	1.20218	1.13596
EGTYSVL	320.697	165.749	390.467	384.583	405.758	410.196	0.516841	1.21756	1.05506	1.0666
EGTYLTA	320.273	408.914	203.876	358.495	420.026	324.106	1.27677	0.636569	1.17164	0.904073
EGTYRPT	319.99	471.569	87.6186	500.165	507.236	256.986	1.4737	0.273817	1.01414	0.513802
EGTYRYS	319.778	426.611	170.506	310.235	320.532	276.179	1.33409	0.533202	1.03319	0.890225
EGTYSSA	319.636	331.273	416.961	353.197	359.597	229.033	1.03641	1.30449	1.01812	0.648458
EGTYSAS	319.071	358.007	204.443	377.269	346.855	222.282	1.12203	0.640747	0.919384	0.589187
EGTYPLT	318.434	199.713	441.247	430.424	476.564	291.411	0.627171	1.38568	1.10719	0.677031
EGTYSGS	318.293	383.385	219.772	364.657	479.387	166.712	1.2045	0.690471	1.31462	0.457174
EGTYAPA	318.222	393.1	215.356	364.484	327.475	200.857	1.2353	0.676749	0.898462	0.551073
EGTYSAL	317.939	528.877	418.538	349.338	371.042	181.107	1.66345	1.31641	1.06213	0.518427
EGTYART	317.868	674.746	163.82	336.15	370.05	183.729	2.12272	0.515369	1.10085	0.546567
EGTYGSG	316.878	291.436	250.681	297.22	387.599	189.587	0.919709	0.791096	1.30408	0.637869
EGTYPGR	316.737	593.49	167.604	341.449	443.603	234.39	1.87376	0.52916	1.29918	0.686456
EGTYVVS	316.383	539.043	351.358	305.455	284.672	256.874	1.70377	1.11054	0.931959	0.840956
EGTYSVG	315.959	394.229	348.96	299.408	313.589	218.265	1.24772	1.10445	1.04736	0.728989
EGTYRGP	315.888	691.464	173.345	383.547	417.585	244.209	2.18895	0.548753	1.08875	0.636713
EGTYLPG	315.535	528.049	98.0269	370.589	464.356	280.308	1.6735	0.310669	1.25302	0.756385
EGTYVRG	315.393	468.331	235.731	264.682	320.761	248.617	1.48491	0.74742	1.21187	0.939305
EGTYARG	314.615	557.192	133.92	304.188	413.007	322.878	1.77103	0.425661	1.35773	1.06144
EGTYLAL	314.333	323.516	509.626	432.498	452.911	234.222	1.02922	1.6213	1.0472	0.541557
EGTYAAL	313.625	403.793	301.209	278.446	342.735	290.183	1.2875	0.960409	1.23089	1.04215
EGTYPTT	313.06	242.411	544.699	373.699	414.761	491.766	0.77433	1.73992	1.10988	1.31594
EGTYRGR	312.848	695.831	110.769	474.826	584.603	519.607	2.22419	0.354067	1.23119	1.09431
EGTYGSL	312.07	334.737	483.763	334.077	404.614	178.261	1.07264	1.55018	1.21114	0.533592
EGTYPVP	310.514	415.842	413.555	363.505	311.147	307.647	1.33921	1.33184	0.855964	0.846333
EGTYLMS	310.302	535.956	246.833	271.65	276.889	133.961	1.72721	0.795462	1.01929	0.493137
EGTYLSN	309.1	566.756	162.937	331.082	328.696	247.445	1.83357	0.527133	0.992792	0.747383
EGTYSKL	309.029	321.182	552.079	328.549	357.766	154.883	1.03933	1.7865	1.08893	0.471417
EGTYTTL	308.322	337.448	458.026	342.831	357.537	299.557	1.09447	1.48555	1.0429	0.873774
EGTYGTS	308.251	215.979	199.712	347.092	393.703	273.389	0.700659	0.647889	1.13429	0.787656
EGTYVVL	308.11	40.5902	462.442	296.989	144.663	286.947	0.131739	1.5009	0.487098	0.966187
EGTYVTR	308.039	453.044	348.519	370.934	445.739	179.767	1.47073	1.13141	1.20166	0.484634
EGTYSSN	308.039	191.354	154.673	305.973	318.014	240.248	0.6212	0.502122	1.03935	0.785192
EGTYSGL	307.897	333.231	439.733	351.527	408.352	328.235	1.08228	1.42818	1.16165	0.93374
EGTYPAT	307.544	211.385	410.59	374.505	327.17	428.273	0.687333	1.33506	0.873607	1.14357
EGTYTPL	305.847	178.024	425.855	324.402	379.664	271.827	0.582071	1.39238	1.17035	0.837933
EGTYLAT	305.281	465.017	235.857	372.489	432.463	191.317	1.52324	0.772591	1.16101	0.513617
EGTYTPS	303.796	340.912	114.743	369.034	388.744	252.355	1.12218	0.377698	1.05341	0.683826
EGTYGVS	302.594	345.807	190.44	283.456	311.224	316.685	1.14281	0.629357	1.09796	1.11723
EGTYSLN	302.452	240.228	405.228	324.748	303.365	181.999	0.794266	1.33981	0.934156	0.560433
EGTYVRS	302.24	352.283	202.046	348.302	353.493	263.57	1.16557	0.668496	1.01491	0.756728
EGTYSVT	302.24	468.783	424.972	343.119	379.74	227.248	1.55103	1.40607	1.10673	0.662301
EGTYSPG	301.957	344.979	134.235	318.298	314.657	309.042	1.14248	0.444549	0.988563	0.97092
EGTYSEL	301.957	239.249	352.367	308.392	221.649	201.192	0.792326	1.16694	0.718723	0.652391
EGTYLVA	301.887	338.051	286.196	279.54	279.407	133.905	1.11979	0.948023	0.999525	0.479019
EGTYTAP	301.604	338.879	324.675	356.076	343.956	319.698	1.12359	1.07649	0.965961	0.897836
EGTYPTL	300.543	241.207	334.074	387.693	378.367	368.295	0.802569	1.11157	0.975944	0.949964
EGTYALS	300.331	182.543	407.814	399.384	483.888	142.944	0.607806	1.35788	1.21159	0.35791
EGTYTPR	300.26	574.362	135.749	454.612	499.224	227.248	1.91288	0.452104	1.09813	0.499872
EGTYSAG	300.26	456.959	310.103	300.099	287.571	154.604	1.52188	1.03278	0.958253	0.515178
EGTYSTV	300.189	199.411	556.873	287.257	344.185	283.711	0.664285	1.85507	1.19818	0.987657
EGTYLNR	299.765	510.427	140.543	385.965	468.247	274.115	1.70276	0.468844	1.21318	0.710205
EGTYPTA	299.624	436.853	385.673	343.983	330.451	204.428	1.458	1.28719	0.960662	0.594298
EGTYPRS	299.553	162.436	285.943	384.698	412.473	269.093	0.542261	0.954566	1.0722	0.699492
EGTYAGP	299.412	464.415	224.377	288.466	268.725	101.879	1.55109	0.749393	0.931566	0.353176
EGTYRAL	299.341	414.411	203.686	342.428	321.677	189.252	1.38441	0.68045	0.939401	0.552679
EGTYTTR	299.058	397.994	108.057	441.366	498.309	353.063	1.33083	0.361323	1.12901	0.799931
EGTYPSG	298.917	441.07	340.255	314.727	367.227	176.085	1.47556	1.1383	1.16681	0.559485
EGTYGKL	298.634	394.079	545.519	225.118	231.262	292.471	1.31961	1.82672	1.0273	1.29919
EGTYLAA	296.866	303.184	158.899	370.416	379.74	193.158	1.02128	0.535257	1.02517	0.521462
EGTYRNL	296.795	343.021	155.619	293.649	378.901	198.179	1.15575	0.524332	1.29032	0.674885
EGTYVSG	296.724	240.679	357.981	327.166	274.142	165.484	0.811121	1.20644	0.83793	0.505811
EGTYLVG	296.3	292.038	164.324	286.681	346.016	137.922	0.985617	0.554588	1.20697	0.4811
EGTYRRV	296.159	408.01	127.233	410.326	451.995	295.986	1.37767	0.429611	1.10155	0.721344
EGTYARS	295.664	319.601	206.399	371.741	419.568	202.029	1.08096	0.698087	1.12866	0.543468
EGTYGRT	295.027	334.662	79.1658	316.57	384.242	143.055	1.13434	0.268334	1.21377	0.451891
EGTYTVR	295.027	466.072	97.4591	331.082	359.979	188.527	1.57976	0.33034	1.08728	0.569426
EGTYTSP	293.542	309.811	329.784	351.642	412.32	407.015	1.05542	1.12346	1.17256	1.15747
EGTYTTT	292.835	286.39	321.331	284.665	348.152	179.265	0.977992	1.09731	1.22302	0.629741
EGTYRSK	292.411	656.07	92.0973	307.989	340.523	175.192	2.24366	0.314959	1.10563	0.568827
EGTYGTP	291.421	590.854	245.446	260.766	329.764	232.548	2.0275	0.842238	1.2646	0.891791
EGTYTLN	291.279	165.373	570.057	286.335	251.1	239.802	0.567747	1.95708	0.876944	0.837485
EGTYLSE	291.208	476.614	170.885	269.922	282.306	192.433	1.63668	0.586812	1.04588	0.712919
EGTYALT	290.148	320.203	328.27	317.146	331.596	237.57	1.10359	1.13139	1.04556	0.749087
EGTYAST	289.936	253.03	281.717	292.843	298.1	211.347	0.87271	0.971653	1.01795	0.721707
EGTYATS	288.592	227.501	336.029	324.92	341.514	211.458	0.788313	1.16437	1.05107	0.6508
EGTYRKL	288.309	501.466	167.794	343.752	346.092	207.609	1.73933	0.581992	1.00681	0.603948
EGTYVLG	287.673	302.28	375.328	264.221	286.045	184.175	1.05078	1.30471	1.0826	0.69705
EGTYRVV	287.531	244.595	159.404	260.881	276.279	392.844	0.850674	0.554389	1.05902	1.50584
EGTYLDS	287.39	346.786	86.9878	273.954	230.118	168.943	1.20668	0.302682	0.839988	0.616686
EGTYAGR	287.036	517.581	100.109	299.351	410.107	173.295	1.80319	0.348766	1.36999	0.578904
EGTYGTG	286.824	351.229	285.565	267.849	289.86	130.836	1.22455	0.995609	1.08218	0.48847
EGTYTSA	286.329	254.46	470.579	316.224	307.638	198.458	0.888699	1.64349	0.972846	0.627587
EGTYGAR	286.117	629.863	102.632	365.636	483.888	185.124	2.20142	0.358706	1.32341	0.506306
EGTYLGR	285.976	731.753	123.511	423.341	568.962	267.029	2.55879	0.431895	1.34398	0.630766
EGTYAVS	285.905	460.649	263.991	275.624	315.878	225.351	1.6112	0.923354	1.14605	0.817604
EGTYQRL	285.48	271.555	340.066	276.372	276.126	261.784	0.951221	1.19121	0.999109	0.947216
EGTYREL	285.339	386.322	303.921	307.183	262.545	306.14	1.35391	1.06512	0.854686	0.996606
EGTYLYS	285.056	424.051	256.674	241.588	273.303	144.562	1.4876	0.900433	1.13128	0.59838
EGTYSNS	284.773	219.518	277.554	314.497	339.531	223.733	0.770853	0.974647	1.0796	0.7114
EGTYGPR	284.561	511.707	111.841	363.333	530.736	179.321	1.79823	0.393031	1.46074	0.493545
EGTYPVR	284.561	300.548	154.673	354.925	415.601	373.204	1.05618	0.543549	1.17096	1.0515
EGTYRAS	284.42	642.74	98.7838	363.678	343.193	335.823	2.25983	0.347317	0.943672	0.923406
EGTYRLN	283.854	288.047	153.979	347.899	394.39	171.454	1.01477	0.542459	1.13363	0.492828
EGTYGRP	283.783	369.453	89.1325	387.002	405.377	213.523	1.30189	0.314087	1.04748	0.551735
EGTYTAT	283.571	198.734	322.593	279.021	320.532	214.081	0.700825	1.13761	1.14877	0.767255
EGTYRGS	283.076	448.224	85.2215	359.244	354.409	274.673	1.5834	0.301055	0.986542	0.764586
EGTYGSP	282.44	474.581	214.095	280.116	288.258	162.918	1.68029	0.758019	1.02907	0.581609
EGTYRQL	282.44	300.096	142.562	274.472	262.316	197.566	1.06251	0.50475	0.955712	0.719803
EGTYLIS	281.662	156.637	265.631	232.489	199.827	192.265	0.556119	0.943086	0.859512	0.826986
EGTYAAS	281.52	256.418	171.074	301.654	321.906	193.325	0.910834	0.607679	1.06713	0.640884
EGTYLAV	280.318	240.077	282.095	260.132	263.613	129.776	0.856444	1.00634	1.01338	0.498886
EGTYRKS	279.54	514.042	103.136	345.365	300.389	275.565	1.83888	0.36895	0.869774	0.797897
EGTYVSV	279.54	231.944	459.666	310.177	302.907	308.316	0.829733	1.64437	0.976561	0.994
EGTYQPR	278.904	481.133	107.3	344.328	452.987	245.437	1.72508	0.384719	1.31557	0.712799
EGTYASG	278.692	387.979	356.404	286.393	285.587	340.007	1.39214	1.27885	0.997187	1.1872
EGTYLRM	278.55	460.122	162.18	255.583	245.759	261.784	1.65185	0.582227	0.961565	1.02427
EGTYALA	278.409	266.961	312.058	296.241	281.009	252.913	0.958882	1.12086	0.948584	0.853742
EGTYAAA	278.055	259.355	349.276	291.806	265.292	182.39	0.932747	1.25614	0.909136	0.625037
EGTYLRY	277.49	500.863	101.559	255.755	360.589	92.0039	1.80498	0.365993	1.4099	0.359734
EGTYSGP	277.348	234.052	282.285	291.806	291.92	151.592	0.843894	1.0178	1.00039	0.519494
EGTYPVS	277.348	283.679	518.52	301.366	321.066	173.407	1.02283	1.86957	1.06537	0.575403
EGTYTAL	277.207	206.114	431.659	290.827	263.689	154.102	0.743538	1.55717	0.906687	0.529876
EGTYRYR	276.924	787.253	80.9321	339.721	431.089	287.561	2.84285	0.292254	1.26895	0.846462
EGTYRNV	276.782	493.709	83.5815	251.148	266.818	206.046	1.78374	0.301975	1.06239	0.820417
EGTYLVV	276.57	145.793	350.348	262.608	262.392	150.364	0.527147	1.26676	0.999177	0.572579
EGTYVAR	276.358	305.669	142.183	346.862	393.398	184.956	1.10606	0.514489	1.13416	0.533227
EGTYLSY	276.358	349.874	244.436	258.808	327.933	150.643	1.26602	0.884491	1.26709	0.582066
EGTYSAT	275.863	328.11	291.81	319.91	355.859	226.188	1.18939	1.05781	1.11237	0.707036
EGTYGTT	275.439	251.373	283.735	264.394	339.225	186.072	0.912627	1.03012	1.28303	0.703769
EGTYSNG	275.439	248.135	316.726	262.205	300.389	223.677	0.90087	1.1499	1.14563	0.853061
EGTYLKR	273.529	575.115	91.9711	359.474	409.497	363.44	2.10257	0.336238	1.13916	1.01103
EGTYVST	273.317	475.184	355.395	294.571	364.786	272.776	1.73858	1.3003	1.23836	0.926011
EGTYSTT	272.752	277.354	371.606	392.703	438.643	335.599	1.01687	1.36243	1.11698	0.854588
EGTYQRP	272.257	211.837	192.017	288.063	339.073	222.338	0.778078	0.705278	1.17708	0.771838
EGTYSGT	272.257	420.812	360.126	320.313	376.841	155.33	1.54565	1.32274	1.17648	0.484931
EGTYTLA	271.549	306.121	379.176	288.236	349.984	140.098	1.12731	1.39634	1.21423	0.486054
EGTYLKS	270.842	574.889	116.257	334.653	358.148	283.153	2.1226	0.429243	1.07021	0.84611
EGTYVNR	269.923	452.29	169.308	280.749	364.938	152.373	1.67563	0.627244	1.29987	0.542736
EGTYSSI	269.782	386.623	276.986	242.164	252.702	231.432	1.4331	1.0267	1.04352	0.955684
EGTYAAG	269.074	633.026	101.37	259.844	282.535	167.883	2.35261	0.376736	1.08733	0.646093
EGTYPPQ	268.014	562.388	270.489	349.626	416.364	289.96	2.09836	1.00923	1.19088	0.829343
EGTYRAA	268.014	426.912	111.841	359.071	354.867	249.677	1.59287	0.417298	0.988291	0.695342
EGTYTVG	267.943	280.516	181.167	246.368	282.688	221.78	1.04693	0.676139	1.14742	0.900198
EGTYRVT	267.731	525.639	89.2587	373.065	385.844	227.973	1.96331	0.33339	1.03425	0.611081
EGTYARA	267.731	419.457	398.037	335.632	388.896	272.887	1.56671	1.48671	1.1587	0.813055
EGTYAPL	267.519	463.963	375.77	327.282	353.799	265.634	1.73432	1.40465	1.08102	0.811638
EGTYVGS	267.448	325.851	114.175	253.624	227.6	114.768	1.21837	0.426907	0.89739	0.45251
EGTYLVP	266.953	243.616	293.387	309.486	263.918	290.741	0.912582	1.09902	0.852762	0.939431
EGTYELR	266.882	257.021	448.691	270.901	310.232	208.557	0.96305	1.68123	1.14518	0.769863
EGTYLNL	266.67	260.56	384.033	297.047	311.453	241.866	0.977089	1.44011	1.0485	0.814234
EGTYRIL	266.246	250.996	229.802	206.804	183.575	116.553	0.942724	0.863119	0.887678	0.563592
EGTYGLG	265.539	305.292	112.914	272.687	281.238	182.669	1.14971	0.425226	1.03136	0.669885
EGTYGLT	265.468	267.639	229.108	324.402	371.042	267.977	1.00818	0.863034	1.14377	0.826066
EGTYRVP	265.114	264.928	113.355	330.91	259.646	234.836	0.999297	0.427572	0.784642	0.709668
EGTYSYS	265.044	130.807	266.136	264.394	278.72	114.656	0.493531	1.00412	1.05419	0.433657
EGTYRML	264.902	394.455	290.233	277.812	271.701	184.454	1.48906	1.09562	0.978002	0.663953
EGTYLTN	264.831	257.774	84.5907	286.623	261.477	179.823	0.973351	0.319414	0.912266	0.627385
EGTYLRI	264.054	227.275	389.963	247.866	260.027	156.725	0.860715	1.47683	1.04907	0.632297
EGTYRLE	263.771	288.047	177.697	265.373	257.967	173.407	1.09204	0.673681	0.972093	0.653447
EGTYRGA	263.7	457.185	376.022	295.435	299.092	220.274	1.73373	1.42595	1.01238	0.745592
EGTYVNL	263.488	88.0332	359.621	234.332	106.971	379.174	0.334107	1.36485	0.456494	1.61811
EGTYNLS	262.922	253.18	266.01	289.445	325.263	198.179	0.962948	1.01174	1.12375	0.684687
EGTYNSS	262.922	308.756	88.2494	302.288	313.207	340.119	1.17433	0.335648	1.03612	1.12515
EGTYRSM	262.851	584.303	86.6724	238.478	281.849	228.196	2.22294	0.329739	1.18186	0.956885
EGTYLPV	262.639	481.811	151.645	290.424	317.022	214.248	1.8345	0.57739	1.09158	0.737707
EGTYRYV	262.498	260.636	180.851	224.023	241.105	134.24	0.992906	0.688963	1.07625	0.599222
EGTYDTR	262.356	359.362	225.26	219.819	306.112	158.064	1.36975	0.858603	1.39256	0.719062
EGTYGRA	262.003	373.219	145.274	300.157	392.406	299.166	1.42448	0.554475	1.30734	0.996699
EGTYLIL	261.649	130.958	373.688	208.417	151.606	162.75	0.500509	1.4282	0.727419	0.780889
EGTYSGG	261.366	433.163	138.146	269.001	308.172	212.016	1.6573	0.528553	1.14562	0.788162
EGTYATT	261.366	227.124	331.235	260.823	298.558	140.991	0.868988	1.26732	1.14468	0.540561
EGTYTVS	261.154	143.685	277.554	341.103	326.026	156.111	0.550191	1.0628	0.955798	0.457665
EGTYRLY	260.801	391.744	204.696	246.714	328.009	180.214	1.50208	0.784874	1.32951	0.730457
EGTYGVR	260.518	502.068	133.541	319.161	368.524	173.853	1.92719	0.512599	1.15466	0.544719
EGTYVRR	260.235	407.031	63.2065	431.979	465.729	256.372	1.56409	0.242883	1.07813	0.593483
EGTYSES	260.093	151.517	301.272	282.707	239.732	185.179	0.582547	1.15832	0.847985	0.655022
EGTYALG	259.952	482.112	277.617	275.105	288.639	124.643	1.85462	1.06795	1.04919	0.453074
EGTYVLS	259.811	253.331	295.027	343.234	328.925	293.921	0.97506	1.13555	0.958312	0.85633
EGTYSSK	259.74	460.649	81.0582	293.304	250.032	151.368	1.7735	0.312075	0.852468	0.516081
EGTYSKR	259.457	419.984	181.545	324.632	382.487	258.995	1.6187	0.699712	1.17822	0.797809
EGTYRGT	259.245	694.325	93.4851	313.921	319.006	132.901	2.67826	0.360605	1.0162	0.423357
EGTYLNG	259.174	201.068	142.562	270.038	314.505	140.042	0.775803	0.550061	1.16467	0.518603
EGTYRLQ	259.033	510.502	94.4944	266.237	291.615	188.248	1.9708	0.364797	1.09532	0.707071
EGTYNTS	258.75	296.933	247.149	248.096	234.085	179.265	1.14757	0.955165	0.943528	0.722565
EGTYYLR	258.608	564.422	74.2456	265.949	296.193	105.897	2.18253	0.287096	1.11372	0.398184
EGTYCSS	258.467	269.748	278.058	209.108	224.548	187.69	1.04364	1.0758	1.07384	0.897576
EGTYVKL	258.467	99.4798	431.533	230.934	187.314	176.81	0.384884	1.66959	0.811115	0.765631
EGTYVSP	257.901	241.282	232.83	282.88	280.628	145.008	0.935559	0.902786	0.992038	0.512613
EGTYRAG	257.477	655.467	86.4201	298.429	301.763	201.806	2.54573	0.335642	1.01117	0.676227
EGTYGRV	257.477	187.664	284.934	263.53	285.053	202.754	0.728856	1.10664	1.08167	0.769379
EGTYILR	257.336	370.206	149.69	248.038	266.97	208.724	1.43861	0.581691	1.07633	0.841501
EGTYRLI	257.123	220.347	384.475	242.164	263.537	251.797	0.856968	1.49529	1.08826	1.03978
EGTYTRG	256.841	370.583	245.761	303.9	288.029	302.681	1.44285	0.956862	0.947774	0.995988
EGTYVRT	256.77	243.616	260.206	254.834	263.995	175.806	0.948773	1.01338	1.03595	0.689885
EGTYPPV	256.699	279.086	306.318	315.418	354.867	250.849	1.08721	1.1933	1.12507	0.795289
EGTYRDL	256.487	208.222	254.34	236.002	234.391	216.257	0.811824	0.991629	0.993172	0.916333
EGTYGRG	256.275	380.448	87.5555	280.116	319.083	189.755	1.48453	0.341647	1.13911	0.677415
EGTYSKS	256.204	287.369	108.12	340.642	360.513	185.403	1.12164	0.422006	1.05833	0.544274
EGTYGSV	256.133	331.8	318.367	283.283	355.096	170.394	1.29542	1.24297	1.2535	0.601498
EGTYNSR	255.355	447.245	99.9193	328.145	317.633	214.862	1.75146	0.391295	0.967964	0.654776
EGTYPLG	255.214	279.839	304.426	300.675	325.721	180.995	1.09649	1.19283	1.0833	0.601962
EGTYLLW	255.143	190.601	288.719	231.453	286.427	180.102	0.747033	1.13159	1.23752	0.778139
EGTYREP	255.073	404.019	132.469	288.063	254.61	218.377	1.58394	0.519337	0.883868	0.758087
EGTYTLV	254.719	126.891	368.2	260.132	230.27	95.6305	0.498162	1.44551	0.885206	0.367623
EGTYLLE	254.295	143.007	286.889	231.856	148.249	183.84	0.562367	1.12818	0.639402	0.792909
EGTYRNS	254.224	363.956	127.675	328.261	329.383	187.021	1.43163	0.502213	1.00342	0.569732
EGTYQPL	254.153	297.46	256.737	253.049	238.282	412.316	1.1704	1.01017	0.941645	1.62939
EGTYTSV	253.941	272.007	418.286	279.137	337.165	259.999	1.07114	1.64718	1.20789	0.931439
EGTYSER	253.093	256.946	144.265	323.423	367.38	222.338	1.01522	0.570008	1.13591	0.687453
EGTYSVV	253.022	182.769	344.229	270.038	299.397	132.287	0.722344	1.36047	1.10873	0.489884
EGTYTPA	251.961	279.914	129.315	283.226	315.725	137.866	1.11094	0.513233	1.11475	0.486772
EGTYQLR	251.82	583.399	85.8524	324.92	431.7	263.681	2.31673	0.340928	1.32863	0.811526
EGTYGPG	251.608	229.082	73.4886	238.997	274.142	111.811	0.910474	0.292076	1.14705	0.467833
EGTYTRV	251.325	156.186	347.447	270.095	279.636	157.171	0.621449	1.38246	1.03532	0.58191
EGTYLEL	251.325	226.296	371.796	332.292	303.136	171.454	0.900412	1.47934	0.912258	0.515975
EGTYVGR	251.183	325.023	65.919	309.717	428.114	231.544	1.29397	0.262434	1.38228	0.747599
EGTYPEP	251.113	154.679	302.47	266.755	232.178	203.536	0.615977	1.20452	0.870379	0.763006
EGTYGML	250.971	236.688	465.154	187.742	246.141	95.6305	0.943089	1.85342	1.31106	0.509372
EGTYRQP	250.688	529.63	118.213	345.825	377.756	180.27	2.1127	0.471552	1.09233	0.521273
EGTYTRA	250.618	214.548	141.931	306.722	318.014	155.441	0.856078	0.566324	1.03682	0.506783
EGTYLGT	250.405	467.427	83.203	305.167	332.969	154.939	1.86668	0.332273	1.0911	0.507719
EGTYPGS	250.335	264.175	215.609	269.116	273.761	325.835	1.05529	0.861282	1.01726	1.21076
EGTYATL	250.264	79.5989	294.648	317.952	270.099	173.184	0.31806	1.17735	0.849495	0.544685
EGTYSRM	250.052	499.432	211.004	221.49	210.051	146.849	1.99732	0.84384	0.948357	0.663007
EGTYQPS	249.91	283.303	117.582	248.441	290.394	168.107	1.13362	0.470496	1.16886	0.676645
EGTYWRL	249.557	395.283	248.726	211.757	202.192	114.377	1.58394	0.99667	0.954833	0.540134
EGTYGSA	249.203	243.692	289.223	251.724	279.56	193.939	0.977883	1.16059	1.11058	0.770443
EGTYAPT	249.203	245.424	145.022	274.933	258.425	172.458	0.984834	0.581942	0.939957	0.627275
EGTYAVR	248.991	367.269	75.3179	325.036	359.292	223.342	1.47503	0.302493	1.10539	0.687132
EGTYSTN	248.92	373.595	135.37	265.833	268.267	212.574	1.50086	0.54383	1.00916	0.799652
EGTYVTG	248.708	320.429	303.984	291.691	354.256	261.003	1.28837	1.22225	1.21449	0.894793
EGTYNSG	248.708	251.825	137.831	216.882	194.639	152.317	1.01253	0.554186	0.89744	0.702302
EGTYTGR	248.637	584.905	131.459	319.795	364.099	279.917	2.35244	0.528719	1.13854	0.875302
EGTYSRN	248.637	390.389	95.4406	316.8	353.951	163.364	1.57011	0.383854	1.11727	0.515669
EGTYVRP	248.142	345.732	191.953	276.027	273.608	160.24	1.39328	0.773562	0.991238	0.580522
EGTYYRL	248.001	364.408	271.182	238.709	281.009	260.836	1.46938	1.09347	1.17721	1.09269
EGTYGPS	247.506	230.739	145.022	285.587	333.35	249.565	0.932256	0.585932	1.16725	0.873869
EGTYRNR	247.223	460.273	74.0563	373.756	424.07	240.304	1.86177	0.299553	1.13462	0.642942
EGTYTTA	247.223	233.676	395.514	233.929	193.113	234.334	0.945202	1.59983	0.825519	1.00173
EGTYLSD	247.011	292.942	62.7019	311.214	309.011	150.364	1.18595	0.253842	0.992921	0.483153
EGTYVSN	246.94	101.362	250.114	261.917	281.391	181.72	0.410474	1.01285	1.07435	0.693807
EGTYLNT	246.728	283.378	66.2974	271.996	285.892	146.57	1.14854	0.268706	1.05109	0.53887
EGTYASA	245.667	182.618	332.307	271.074	246.37	267.698	0.743355	1.35267	0.908864	0.987547
EGTYLLI	245.526	121.695	281.023	254.143	220.657	220.497	0.495651	1.14458	0.868239	0.86761
EGTYGGL	244.536	326.227	347.32	235.541	266.665	313.617	1.33407	1.42032	1.13214	1.33147
EGTYQLP	244.253	277.73	301.966	308.91	283.298	394.462	1.13706	1.23628	0.917089	1.27695
EGTYSVA	243.829	257.171	266.704	249.996	220.504	211.403	1.05472	1.09382	0.88203	0.845622
EGTYAGS	243.334	283.378	249.294	247.75	267.123	176.81	1.16457	1.02449	1.07819	0.713664
EGTYRQR	243.192	430.301	101.181	325.784	361.734	280.922	1.76939	0.416053	1.11035	0.862293
EGTYLES	243.192	352.208	111.778	286.796	340.217	134.853	1.44827	0.45963	1.18627	0.470207
EGTYRSI	242.98	204.382	221.791	255.87	292.302	141.605	0.841145	0.912793	1.14238	0.553423
EGTYGLA	242.627	369.077	280.014	267.1	238.434	174.411	1.52117	1.15409	0.892677	0.65298
EGTYSYR	242.273	613.371	82.8876	289.445	332.282	130.446	2.53173	0.342125	1.148	0.450675
EGTYAPS	242.061	215.301	91.5927	339.663	323.737	287.449	0.88945	0.378387	0.953111	0.846277
EGTYAGL	241.99	388.807	371.922	243.258	252.321	206.493	1.60671	1.53693	1.03725	0.848862
EGTYRKR	241.919	391.895	127.864	404.452	431.7	202.699	1.61994	0.528539	1.06737	0.501169
EGTYPGA	241.849	338.276	223.115	259.902	303.67	211.626	1.39871	0.92254	1.1684	0.814253
EGTYYSS	241.637	378.942	142.499	259.326	252.626	121.854	1.56823	0.589722	0.974165	0.469886
EGTYVAL	241.637	67.4746	335.714	282.477	203.642	257.544	0.27924	1.38933	0.720916	0.911735
EGTYLMR	241.495	480.38	83.4553	306.319	358.605	107.236	1.98919	0.345578	1.17069	0.350078
EGTYSAA	241.495	236.989	335.84	277.755	340.675	186.24	0.981342	1.39067	1.22653	0.670518
EGTYTGL	241.354	298.138	322.593	264.106	315.802	181.72	1.23527	1.3366	1.19574	0.688059
EGTYESL	241.354	99.781	282.663	223.505	131.387	174.634	0.413422	1.17116	0.587847	0.781344
EGTYASV	241.283	335.114	322.53	243.661	225.693	262.119	1.38888	1.33673	0.926254	1.07575
EGTYRGV	241.212	340.762	134.613	231.51	283.68	166.042	1.4127	0.558071	1.22535	0.717214
EGTYPSV	241.071	268.769	303.795	258.635	282.383	222.729	1.11489	1.26019	1.09182	0.861171
EGTYGGS	241	270.802	136.569	237.384	270.556	117.557	1.12366	0.566676	1.13974	0.49522
EGTYRDG	240.929	673.541	75.1918	202.485	208.144	175.304	2.79559	0.31209	1.02795	0.865763
EGTYNRL	240.647	220.573	110.895	274.817	242.249	136.806	0.916583	0.460822	0.881492	0.497808
EGTYQLS	240.505	215.226	302.029	266.812	272.616	139.261	0.894891	1.25581	1.02175	0.521944
EGTYDLR	240.152	270.425	337.606	248.038	301.686	164.089	1.12606	1.4058	1.21629	0.661549
EGTYSLI	240.01	206.415	317.294	260.823	247.514	270.153	0.860026	1.322	0.948972	1.03577
EGTYLLY	239.939	208.599	233.902	247.808	302.831	111.364	0.869381	0.974838	1.22204	0.449398
EGTYARV	239.727	238.721	262.54	237.499	260.866	215.643	0.995804	1.09516	1.09839	0.907972
EGTYPPH	239.586	252.578	179.527	270.613	317.48	142.999	1.05423	0.749321	1.17319	0.528427
EGTYPRG	239.444	319.375	181.545	272.571	328.238	227.638	1.33382	0.758194	1.20423	0.835152
EGTYLLQ	239.374	123.201	193.089	234.217	224.395	161.356	0.514682	0.806642	0.958067	0.688915
EGTYYVS	239.303	247.306	171.074	216.825	243.394	117.948	1.03344	0.714884	1.12254	0.543978
EGTYSGK	239.303	412.98	89.9526	223.39	235.154	148.635	1.72576	0.375894	1.05266	0.665359
EGTYLWL	239.02	216.431	282.789	203.867	224.014	134.184	0.905492	1.18312	1.09882	0.658193
EGTYLTW	238.384	507.038	279.131	198.626	229.05	171.231	2.12698	1.17093	1.15317	0.862076
EGTYSLW	238.101	400.555	251.564	212.909	242.555	175.806	1.68229	1.05655	1.13924	0.825735
EGTYYLS	237.889	359.438	214.536	242.625	216.079	170.506	1.51095	0.901835	0.890588	0.702754
EGTYTSN	237.606	273.061	204.885	260.65	243.928	319.642	1.14922	0.86229	0.935843	1.22633
EGTYRES	236.969	287.896	110.517	309.602	331.214	246.497	1.21491	0.466376	1.06981	0.796174
EGTYLEP	236.828	190.676	183.501	252.3	270.48	159.57	0.805124	0.774827	1.07206	0.632462
EGTYSMS	236.474	220.798	212.644	261.284	271.777	139.484	0.93371	0.899226	1.04016	0.533842
EGTYSLM	235.626	188.492	428.126	240.206	253.847	182.613	0.799964	1.81698	1.05679	0.760234
EGTYTVT	235.555	204.909	320.196	255.467	224.319	122.133	0.869898	1.35933	0.878074	0.478075
EGTYGVL	235.272	208.222	392.927	236.405	253.389	117.557	0.885027	1.6701	1.07184	0.497271
EGTYRVA	235.201	295.653	99.4146	274.702	273.303	99.815	1.25702	0.422679	0.994907	0.363357
EGTYHPP	235.131	403.266	100.487	267.907	279.254	180.828	1.71507	0.427367	1.04236	0.674965
EGTYSLH	235.06	259.506	266.262	229.379	253.542	119.12	1.104	1.13274	1.10534	0.519313
EGTYSDR	234.777	272.986	68.6314	300.272	366.617	131.785	1.16274	0.292326	1.22095	0.438885
EGTYYTS	234.706	263.573	192.774	214.694	278.339	157.171	1.12299	0.821339	1.29644	0.73207
EGTYSRE	234.636	404.772	90.1418	225.521	250.337	129.832	1.72511	0.384178	1.11004	0.575699
EGTYGKR	234.141	669.474	249.23	300.33	320.685	288.007	2.85928	1.06445	1.06778	0.958971
EGTYPTG	233.858	148.128	327.135	260.708	239.884	202.531	0.633409	1.39886	0.920126	0.776851
EGTYGGR	233.787	417.424	50.5904	301.424	391.261	110.36	1.78549	0.216395	1.29804	0.366129
EGTYRVG	233.575	374.951	129.756	286.738	358.987	212.574	1.60527	0.555523	1.25197	0.741352
EGTYLRN	233.504	559.075	90.0787	359.301	344.49	238.462	2.39428	0.385769	0.958778	0.663684
EGTYIST	233.504	346.485	206.651	191.197	206.313	202.754	1.48385	0.885	1.07906	1.06045
EGTYGPL	233.292	267.037	407.247	280.749	328.086	206.548	1.14464	1.74565	1.16861	0.735705
EGTYKLS	233.221	193.387	93.5482	269.865	218.673	302.848	0.829199	0.401113	0.810306	1.12222
EGTYRPV	233.009	423.448	70.8392	321.119	406.903	232.548	1.8173	0.304019	1.26714	0.72418
EGTYSLD	232.585	250.77	228.162	248.557	203.184	147.853	1.07819	0.980982	0.817457	0.594848
EGTYSTA	232.231	220.648	329.342	315.994	328.467	206.995	0.950121	1.41817	1.03947	0.655059
EGTYLLD	232.231	222.003	262.856	258.808	208.22	167.325	0.955958	1.13187	0.804536	0.646525
EGTYSKG	231.666	311.317	119.6	246.253	226.303	287.505	1.34382	0.516263	0.918985	1.16752
EGTYVAS	231.524	309.811	201.794	260.42	263.537	98.7549	1.33814	0.871589	1.01197	0.379214
EGTYGKS	231.383	167.03	102.253	208.647	192.35	166.991	0.721876	0.441922	0.921891	0.80035
EGTYVGL	231.241	151.291	299.632	235.541	228.897	170.115	0.654254	1.29575	0.971791	0.72223
EGTYVER	231.171	203.177	302.596	237.499	308.858	120.905	0.878904	1.30897	1.30046	0.509075
EGTYVSA	231.029	298.364	234.974	249.536	284.824	227.36	1.29146	1.01708	1.14142	0.911131
EGTYLMT	230.888	215.075	176.625	221.605	228.21	172.012	0.931514	0.764982	1.02981	0.776212
EGTYPRV	230.746	278.784	267.208	238.306	255.068	162.527	1.20819	1.15802	1.07034	0.682011
EGTYRDR	230.676	444.157	55.5107	307.068	341.057	225.518	1.92546	0.240644	1.11069	0.734426
EGTYLTD	230.463	345.732	112.283	233.756	251.863	177.257	1.50016	0.487205	1.07746	0.758298
EGTYLRK	230.393	530.835	103.767	293.764	242.097	166.712	2.30404	0.450393	0.824119	0.567501
EGTYSIR	230.251	269.748	125.656	263.875	237.9	243.038	1.17154	0.545734	0.901563	0.921031
EGTYTPT	230.181	280.215	91.5296	291.518	288.487	246.05	1.21737	0.397643	0.9896	0.84403
EGTYLSC	230.11	319.299	277.049	215.039	253.008	257.265	1.38759	1.20399	1.17656	1.19636
EGTYSNL	229.968	152.42	374.571	253.509	269.107	252.634	0.662788	1.62879	1.06153	0.996548
EGTYSDS	229.968	151.893	250.555	293.764	311.987	254.587	0.660495	1.08952	1.06203	0.866636
EGTYTQP	229.756	687.397	253.709	195.113	177.014	173.295	2.99185	1.10425	0.907235	0.888177
EGTYKSR	229.686	424.201	65.4143	285.299	315.649	143.111	1.84688	0.284799	1.10638	0.501618
EGTYRTY	229.686	366.14	215.735	245.332	286.121	111.587	1.59409	0.939261	1.16626	0.454844
EGTYSLK	229.403	186.76	160.666	299.639	265.292	240.638	0.814114	0.700365	0.885372	0.803096
EGTYRNG	228.978	257.021	69.3884	261.226	283.451	148.523	1.12247	0.303035	1.08508	0.56856
EGTYISR	228.908	425.858	158.332	243.086	258.272	128.493	1.86039	0.691683	1.06247	0.528592
EGTYLSI	228.696	179.154	291.431	266.352	291.615	129.386	0.783373	1.27432	1.09485	0.48577
EGTYLNV	228.625	299.72	250.934	255.64	291.462	91.3344	1.31097	1.09758	1.14013	0.357277
EGTYPLV	228.625	161.532	232.766	258.692	247.209	144.562	0.706539	1.01812	0.955609	0.558817
EGTYSRI	228.483	222.455	465.785	252.127	252.092	191.652	0.973616	2.0386	0.99986	0.760138
EGTYAAT	228.13	200.767	220.97	268.713	295.888	166.377	0.880056	0.968617	1.10113	0.619162
EGTYPVL	227.847	77.8669	359.747	273.032	265.826	232.269	0.341751	1.5789	0.973606	0.850703
EGTYELL	227.847	134.196	333.632	214.809	141.687	137.643	0.588975	1.46428	0.659596	0.64077
EGTYQSS	227.706	232.697	89.4479	267.446	262.621	140.823	1.02192	0.392823	0.98196	0.526549
EGTYRLD	227.564	307.476	106.038	245.101	206.313	241.364	1.35116	0.46597	0.841744	0.984751
EGTYAPG	227.423	336.921	114.175	238.306	286.961	284.213	1.48147	0.502041	1.20417	1.19264
EGTYSDL	227.423	156.261	393.243	215.846	176.632	128.772	0.687094	1.72913	0.818326	0.596593
EGTYGTV	227.352	214.247	280.518	243.489	274.219	188.75	0.942357	1.23385	1.12621	0.775191
EGTYKLR	227.14	331.273	118.843	266.525	319.693	159.012	1.45845	0.523217	1.19949	0.596614
EGTYTPG	227.14	414.637	69.3884	264.854	266.97	190.312	1.82547	0.305488	1.00799	0.718555
EGTYVKS	226.928	236.01	69.7038	255.179	235.459	219.548	1.04002	0.307163	0.922719	0.860369
EGTYQSR	226.786	249.114	103.83	310.523	326.407	370.694	1.09845	0.457833	1.05115	1.19377
EGTYRAT	226.716	654.789	121.051	346.229	343.803	288.454	2.88815	0.533934	0.992996	0.833131
EGTYQLL	226.645	270.576	279.383	281.383	294.896	167.716	1.19383	1.23269	1.04802	0.596042
EGTYWRS	226.574	267.112	118.149	230.186	227.6	112.09	1.17892	0.521461	0.988768	0.486953
EGTYQAP	226.433	419.156	141.678	205.71	166.637	171.51	1.85113	0.625698	0.810058	0.833747
EGTYLQP	225.938	197.228	141.615	251.033	264.147	226.523	0.872929	0.62679	1.05224	0.902362
EGTYRWL	225.938	226.974	179.527	211.066	232.407	177.424	1.00459	0.794585	1.10111	0.84061
EGTYELT	225.796	190.601	186.907	180.658	161.83	130.948	0.844127	0.827769	0.89578	0.724837
EGTYSGV	225.584	204.758	314.897	228.746	278.034	119.287	0.90768	1.39592	1.21547	0.521483
EGTYTGS	225.513	200.993	90.0787	262.666	309.011	137.141	0.891268	0.399439	1.17644	0.522112
EGTYLRW	225.513	295.879	81.4367	237.211	208.907	249.286	1.31202	0.361117	0.880677	1.0509
EGTYPGL	225.443	235.634	295.405	269.865	357.919	158.008	1.04521	1.31033	1.32629	0.585508
EGTYPHP	225.16	364.935	211.635	286.278	297.337	135.411	1.62078	0.939931	1.03863	0.473007
EGTYRSN	225.018	370.508	64.342	331.831	396.831	243.986	1.64657	0.285941	1.19588	0.735272
EGTYLLK	225.018	250.469	82.6353	297.623	266.207	255.312	1.11311	0.367238	0.894445	0.857838
EGTYLRE	224.948	319.751	110.454	235.829	194.639	185.124	1.42145	0.49102	0.825338	0.78499
EGTYGPA	224.806	223.359	167.478	247.232	272.54	165.428	0.993562	0.74499	1.10237	0.669122
EGTYGST	224.382	219.819	231.316	254.085	322.669	179.321	0.979667	1.0309	1.26992	0.705752
EGTYSLY	224.382	337.072	199.208	236.348	282.383	171.398	1.50222	0.887807	1.19478	0.725196
EGTYLYL	224.382	171.247	223.62	223.39	226.608	135.914	0.763194	0.996604	1.01441	0.608414
EGTYYSR	224.24	315.233	101.559	270.268	374.857	161.132	1.40578	0.452904	1.38698	0.596195
EGTYLLM	224.24	135.777	299.316	275.566	240.266	140.879	0.6055	1.3348	0.871898	0.511236
EGTYLSM	224.17	222.455	303.48	259.499	289.402	278.969	0.992352	1.35379	1.11524	1.07503
EGTYVNS	224.099	235.86	259.639	260.017	276.584	164.926	1.05248	1.15859	1.06372	0.634291
EGTYHLR	224.028	335.415	80.2382	253.682	315.802	60.6478	1.4972	0.358161	1.24487	0.23907
EGTYNLL	224.028	189.019	290.674	237.615	246.827	264.686	0.843729	1.29749	1.03877	1.11393
EGTYGAA	223.887	325.55	104.461	237.845	248.201	160.184	1.45408	0.46658	1.04354	0.67348
EGTYLVN	223.745	197.002	97.3961	255.928	323.966	177.703	0.880472	0.435299	1.26585	0.694348
EGTYGAP	223.463	265.305	155.43	277.812	305.654	123.472	1.18724	0.695553	1.10022	0.444443
EGTYTER	223.392	344.828	70.4607	246.541	314.047	117.334	1.5436	0.315413	1.27381	0.475922
EGTYEPP	223.18	159.725	133.541	195.401	188.535	172.626	0.715679	0.598357	0.964859	0.883442
EGTYRER	223.109	462.306	56.7092	375.081	406.521	245.381	2.07211	0.254177	1.08382	0.654208
EGTYSVN	223.038	117.252	254.151	258.75	315.191	138.201	0.525704	1.13949	1.21813	0.534111
EGTYLIV	222.614	181.187	230.243	175.245	173.122	187.355	0.813908	1.03427	0.987888	1.06911
EGTYVSI	222.473	306.572	292.63	186.475	115.135	251.686	1.37802	1.31535	0.61743	1.3497
EGTYRRM	222.19	391.518	81.3736	277.006	268.725	139.819	1.76209	0.366235	0.970106	0.504752
EGTYRTM	222.119	208.147	99.2254	237.96	286.655	267.977	0.937097	0.446722	1.20464	1.12614
EGTYNRS	222.119	310.187	132.153	280.922	279.789	241.754	1.39649	0.594966	0.995965	0.860575
EGTYTAA	221.978	98.802	243.175	236.866	260.332	195.111	0.445099	1.09549	1.09907	0.823718
EGTYRIS	221.836	166.879	120.42	277.121	261.324	280.977	0.752263	0.542835	0.942996	1.01392
EGTYLIT	221.836	117.93	192.647	211.699	216.918	329.518	0.531608	0.868422	1.02465	1.55654
EGTYESS	221.624	106.935	324.864	234.39	202.498	188.75	0.482507	1.46583	0.863936	0.805284
EGTYLHR	221.483	935.833	230.685	274.645	362.42	197.677	4.22531	1.04155	1.3196	0.719756
EGTYRLM	221.483	233.525	117.96	274.472	233.78	246.497	1.05437	0.532594	0.851745	0.898077
EGTYPVA	221.412	305.895	258.125	244.237	265.444	152.596	1.38156	1.16581	1.08683	0.624785
EGTYVRV	221.341	126.138	309.472	227.824	213.027	197.9	0.569882	1.39817	0.935049	0.868654
EGTYATG	221.129	322.537	173.597	250.86	281.543	204.875	1.45859	0.785049	1.12231	0.816689
EGTYPRQ	220.988	225.919	219.52	246.253	228.287	182.725	1.02232	0.993358	0.927041	0.742019
EGTYRTI	220.988	229.76	319.88	228.112	195.478	172.124	1.0397	1.4475	0.856938	0.754557
EGTYGTA	220.775	317.793	321.836	242.74	287.953	146.012	1.43944	1.45775	1.18626	0.601517
EGTYSPV	220.351	115.671	235.731	228.458	206.618	132.51	0.524938	1.0698	0.904402	0.58002
EGTYSKT	220.139	369.453	77.2103	268.425	299.092	181.664	1.67827	0.350735	1.11425	0.676779
EGTYLQL	219.997	293.469	269.29	266.121	287.876	112.927	1.33397	1.22406	1.08175	0.424342
EGTYQVS	219.997	185.329	263.55	184.114	157.1	244.153	0.842415	1.19797	0.853275	1.3261
EGTYRRN	219.785	353.187	105.723	323.538	325.263	185.012	1.60696	0.481027	1.00533	0.57184
EGTYPTV	219.785	349.874	243.238	249.132	278.797	199.686	1.59189	1.10671	1.11907	0.801525
EGTYESR	219.715	331.122	150.951	248.038	308.706	149.806	1.50706	0.687033	1.24459	0.603964
EGTYLKN	219.715	548.909	87.5555	220.165	220.58	187.188	2.49828	0.398497	1.00189	0.850217
EGTYVAG	219.573	191.128	196.685	202.773	227.142	92.6734	0.870451	0.895758	1.12018	0.457031
EGTYGNS	219.432	138.037	138.461	214.348	262.698	83.1885	0.629064	0.631	1.22556	0.388099
EGTYRNT	219.361	517.431	48.9503	258.808	292.073	112.09	2.35881	0.22315	1.12853	0.4331
EGTYAVL	219.361	302.431	210.562	257.483	193.418	229.48	1.37869	0.959889	0.751188	0.891242
EGTYNSL	219.29	317.115	274.147	276.43	318.167	202.978	1.4461	1.25016	1.15099	0.734282
EGTYGLV	219.29	238.194	286.259	248.441	308.172	208.334	1.08621	1.30539	1.24042	0.838563
EGTYSSY	219.149	426.611	221.475	269.116	278.797	155.497	1.94667	1.01061	1.03597	0.577807
EGTYDSR	218.937	382.18	156.187	248.557	276.66	241.141	1.74562	0.713388	1.11307	0.970164
EGTYSMR	218.725	361.621	90.9619	294.052	405.529	327.063	1.65332	0.415874	1.37911	1.11226
EGTYRMP	218.371	308.53	167.037	192.925	211.577	106.231	1.41287	0.764922	1.09668	0.550635
EGTYLHL	218.371	337.599	168.298	192.637	194.563	255.926	1.54599	0.770699	1.00999	1.32854
EGTYTVN	218.23	186.534	818.909	185.957	181.439	275.565	0.854761	3.75251	0.975706	1.48188
EGTYNVS	218.159	249.716	207.724	240.667	209.67	135.021	1.14465	0.952167	0.871203	0.561028
EGTYLYR	217.664	359.513	94.7467	284.262	373.942	203.424	1.65169	0.435289	1.31548	0.715621
EGTYLQR	217.664	514.117	101.559	317.203	382.64	123.862	2.36198	0.466588	1.20629	0.390482
EGTYTRY	217.664	235.182	86.0416	201.448	203.642	82.3516	1.08048	0.395296	1.01089	0.408797
EGTYRTN	217.593	343.397	78.2827	292.613	342.354	143.892	1.57816	0.359766	1.16999	0.491749
EGTYSGA	217.452	151.215	351.231	251.263	356.24	129.274	0.695397	1.61522	1.4178	0.514497
EGTYQSG	216.957	285.185	139.975	182.271	218.368	108.407	1.31448	0.645176	1.19804	0.594759
EGTYQAR	216.886	358.308	125.025	263.415	319.998	151.759	1.65206	0.576456	1.21481	0.576122
EGTYRLW	216.603	359.965	60.7464	238.19	236.298	141.27	1.66186	0.28045	0.992055	0.593096
EGTYKSL	216.532	383.159	288.025	241.473	253.313	127.321	1.76952	1.33017	1.04903	0.527269
EGTYGNV	216.532	336.168	223.052	192.983	231.339	210.398	1.55251	1.03011	1.19875	1.09024
EGTYSRY	216.391	326.981	83.3922	257.944	325.949	153.991	1.51106	0.385378	1.26365	0.596994
EGTYRMR	216.32	572.63	68.1268	301.193	376.23	124.587	2.64714	0.314935	1.24913	0.413646
EGTYHRP	216.179	86.753	185.204	207.898	224.624	193.27	0.401302	0.856716	1.08045	0.929635
EGTYRYG	216.108	260.334	73.6148	224.254	294.056	120.347	1.20465	0.340639	1.31127	0.536656
EGTYGVT	215.967	232.622	177.256	204.904	245.454	177.536	1.07712	0.820755	1.1979	0.866435
EGTYRSD	215.755	182.919	97.7745	287.487	285.664	262.677	0.847812	0.453175	0.993657	0.9137
EGTYSQL	215.684	225.091	250.24	215.443	236.374	188.36	1.04362	1.16022	1.09716	0.874292
EGTYSYL	215.684	111.378	342.842	227.536	208.983	121.519	0.516396	1.58956	0.91846	0.534063
EGTYSSE	215.613	151.742	120.547	249.305	247.743	193.995	0.703772	0.559087	0.993733	0.778142
EGTYVVG	215.472	176.368	257.115	228.861	287.037	217.484	0.818519	1.19327	1.2542	0.950289
EGTYWTR	215.26	272.534	217.312	200.181	279.178	146.905	1.26607	1.00953	1.39463	0.733859
EGTYLML	214.977	73.1979	304.552	272.341	265.673	249.175	0.340492	1.41667	0.975516	0.914937
EGTYSVP	214.623	160.026	302.092	267.273	276.126	158.119	0.745615	1.40755	1.03312	0.591602
EGTYSNT	214.482	309.811	331.803	255.007	286.732	264.407	1.44446	1.547	1.12441	1.03686
EGTYGAG	214.199	416.52	114.806	228.458	283.832	183.059	1.94455	0.53598	1.24238	0.801283
EGTYLVC	214.128	380.9	269.29	157.45	172.283	139.429	1.77884	1.25761	1.09421	0.885543
EGTYQRR	213.209	290.909	80.6798	337.417	429.563	249.063	1.36443	0.378407	1.27309	0.738146
EGTYRSY	213.067	361.17	91.088	266.064	321.906	229.48	1.6951	0.427508	1.20988	0.862499
EGTYLMG	212.926	183.748	188.043	192.234	210.967	76.4932	0.862966	0.883136	1.09745	0.397917
EGTYLIR	212.855	466.297	79.3551	261.917	323.966	222.617	2.19068	0.372813	1.2369	0.849951
EGTYTVL	212.855	125.385	367.443	268.483	224.167	144.617	0.589064	1.72626	0.834939	0.538647
EGTYRRW	212.572	420.059	42.0746	223.16	241.486	164.926	1.97608	0.197931	1.08212	0.739051
EGTYTTN	212.502	77.9422	178.77	205.192	224.09	217.596	0.366784	0.841263	1.0921	1.06045
EGTYLLH	212.431	529.254	96.9545	247.174	231.262	142.832	2.49142	0.456405	0.935624	0.577859
EGTYYSG	212.36	273.739	232.577	207.15	286.045	94.1798	1.28903	1.0952	1.38086	0.454646
EGTYGPT	212.077	267.037	104.903	226.269	261.324	122.802	1.25915	0.494643	1.15492	0.542725
EGTYRDS	211.865	325.173	108.498	270.959	248.353	268.926	1.53481	0.51211	0.916572	0.992497
EGTYVLN	211.865	230.287	264.18	194.019	207.686	178.596	1.08695	1.24693	1.07044	0.920505
EGTYLGG	211.441	329.692	40.6868	246.426	310.766	149.36	1.55926	0.192427	1.26109	0.606105
EGTYYSL	211.441	351.907	238.948	222.008	228.287	213.132	1.66433	1.1301	1.02828	0.960021
EGTYGEL	211.229	193.989	227.152	201.621	239.121	154.828	0.918385	1.07539	1.18599	0.767914
EGTYSLE	211.017	175.615	235.29	212.506	169.536	162.192	0.832231	1.11503	0.797798	0.763239
EGTYPGT	210.946	239.324	322.088	247.635	269.336	235.673	1.13453	1.52688	1.08763	0.951694
EGTYNLR	210.875	323.366	93.6743	312.942	409.115	240.973	1.53345	0.444217	1.30732	0.770026
EGTYELS	210.804	130.28	228.351	237.787	247.59	265.299	0.618014	1.08324	1.04123	1.1157
EGTYITS	210.734	270.35	159.467	180.601	184.491	142.832	1.2829	0.756723	1.02154	0.790871
EGTYRSH	210.663	861.129	80.6167	245.85	285.358	82.4632	4.08771	0.382681	1.1607	0.335421
EGTYQSP	210.38	219.744	153.222	210.835	204.71	132.901	1.04451	0.728311	0.970948	0.630353
EGTYRSE	210.239	335.867	129.946	289.272	307.409	195.167	1.59755	0.618086	1.0627	0.674681
EGTYLYT	210.239	345.205	222.989	222.238	253.923	258.771	1.64197	1.06065	1.14257	1.16439
EGTYRTD	210.168	282.851	89.9526	229.322	230.957	159.905	1.34583	0.428003	1.00713	0.697295
EGTYRVY	210.168	247.608	204.317	182.156	177.777	82.1284	1.17814	0.972162	0.97596	0.450869
EGTYVAA	209.602	300.096	308.652	213.888	235.306	120.347	1.43174	1.47256	1.10014	0.562665
EGTYLRF	209.602	204.758	190.818	185.438	205.244	68.0684	0.976889	0.910382	1.10681	0.367067
EGTYFSS	209.461	383.385	95.8821	222.756	265.597	252.02	1.83034	0.457757	1.19232	1.13137
EGTYVAP	209.39	346.184	152.844	233.18	255.068	146.235	1.6533	0.729947	1.09386	0.627135
EGTYLGV	209.319	319.149	219.015	223.448	270.022	188.694	1.5247	1.04632	1.20844	0.844469
EGTYWLS	209.178	249.867	246.581	220.223	179.455	232.716	1.19452	1.17881	0.814882	1.05673
EGTYVDR	209.107	205.059	181.734	206.689	235.611	130.781	0.980642	0.869097	1.13993	0.632741
EGTYVIR	209.107	205.662	215.672	192.407	190.9	102.716	0.983524	1.03139	0.99217	0.53385
EGTYERR	209.037	364.935	95.9452	269.577	347.466	126.484	1.7458	0.458988	1.28893	0.469196
EGTYNNR	209.037	356.651	148.428	205.71	229.66	151.759	1.70617	0.710058	1.11643	0.737733
EGTYVLA	209.037	376.005	430.334	220.856	225.769	147.853	1.79875	2.05866	1.02224	0.669456
EGTYHPS	208.966	404.17	153.79	215.039	275.668	200.188	1.93414	0.735957	1.28194	0.930936
EGTYGVG	208.754	378.942	137.263	181.81	251.329	169.39	1.81526	0.657535	1.38237	0.931684
EGTYSSD	208.541	277.881	204.065	260.938	220.886	140.265	1.3325	0.978534	0.846505	0.537543
EGTYVFR	208.329	299.569	170.632	164.418	197.996	87.9309	1.43796	0.819051	1.20422	0.5348
EGTYLFS	208.117	107.764	139.723	196.668	221.191	116.33	0.517802	0.671367	1.12469	0.591503
EGTYKRL	207.905	188.793	139.975	262.724	263.689	216.48	0.908074	0.673265	1.00368	0.823983
EGTYTAV	207.905	455.905	216.87	163.151	181.821	147.351	2.19285	1.04312	1.11443	0.903158
EGTYLWS	207.905	228.555	208.733	195.113	157.863	92.1713	1.09932	1.00398	0.809081	0.472398
EGTYWLR	207.693	361.32	112.346	235.426	300.694	158.175	1.73969	0.540924	1.27723	0.671868
EGTYLLF	207.693	209.126	373.373	190.046	175.106	120.682	1.0069	1.79771	0.921391	0.635015
EGTYVSD	207.622	218.313	194.414	206.977	169.46	154.883	1.05149	0.936382	0.818739	0.748313
EGTYYTR	207.481	248.963	131.712	225.463	289.173	96.9137	1.19993	0.634814	1.28257	0.429843
EGTYYLG	207.481	151.893	157.701	188.26	239.045	82.6305	0.732083	0.760075	1.26976	0.438916
EGTYMRS	207.339	537.161	91.7819	227.997	288.105	161.69	2.59073	0.442665	1.26363	0.709177
EGTYNST	207.127	294.072	138.146	212.736	211.577	105.952	1.41976	0.666962	0.994553	0.498046
EGTYLIG	207.056	237.291	189.493	199.721	238.358	164.926	1.14602	0.915177	1.19346	0.825785
EGTYSDT	207.056	283.905	241.219	213.888	222.259	129.832	1.37115	1.16499	1.03914	0.60701
EGTYIVR	207.056	643.192	143.634	165.397	164.577	154.047	3.10636	0.693695	0.995041	0.931373
EGTYTSM	206.915	268.919	201.416	182.962	174.114	149.918	1.29966	0.973422	0.951642	0.819393
EGTYDSL	206.915	205.587	310.734	204.385	141.001	183.617	0.99358	1.50175	0.689876	0.898387
EGTYNTT	206.844	373.294	227.909	199.433	228.287	144.394	1.80471	1.10184	1.14468	0.724025
EGTYWST	206.774	347.991	228.54	156.644	157.863	179.6	1.68296	1.10527	1.00778	1.14655
EGTYRGG	206.703	433.916	70.65	251.148	337.394	159.514	2.09922	0.341795	1.34341	0.63514
EGTYRIV	206.703	204.156	163.378	185.899	191.129	147.24	0.987677	0.790401	1.02813	0.792041
EGTYTAG	206.561	392.271	236.362	249.939	266.589	223.342	1.89905	1.14427	1.06662	0.893588
EGTYLMP	206.491	230.287	332.875	197.187	250.413	127.433	1.11524	1.61206	1.26993	0.646255
EGTYCRL	206.491	133.518	299.947	193.098	197.004	167.493	0.646607	1.45259	1.02023	0.867399
EGTYLRQ	206.349	508.921	84.78	251.551	322.669	226.857	2.46631	0.410857	1.28271	0.901834
EGTYGAS	206.279	233.45	126.035	246.426	251.634	60.9268	1.13172	0.610992	1.02114	0.247242
EGTYNTL	206.279	209.728	232.577	206.286	185.101	88.6563	1.01672	1.12749	0.897305	0.429774
EGTYLTE	205.996	195.721	111.211	215.846	170.91	106.008	0.950124	0.539869	0.791815	0.491129
EGTYRMS	205.925	186.158	79.7336	289.56	320.456	124.476	0.904006	0.387197	1.1067	0.429879
EGTYPLQ	205.854	110.324	352.619	240.609	212.035	180.27	0.535932	1.71296	0.881242	0.749221
EGTYSET	205.854	163.566	285.502	197.705	181.058	199.239	0.79457	1.38691	0.915797	1.00776
EGTYSSM	205.218	85.021	411.599	226.673	234.162	93.1198	0.414296	2.00567	1.03304	0.410812
EGTYVLP	205.006	282.851	288.971	259.326	203.718	222.059	1.37972	1.40958	0.785569	0.856294
EGTYRRI	204.864	222.756	69.7038	262.551	289.402	171.175	1.08734	0.340244	1.10227	0.65197
EGTYLMN	204.864	112.131	173.849	190.103	198.225	90.4417	0.547344	0.848608	1.04272	0.47575
EGTYTES	204.652	223.585	159.215	225.348	178.235	129.832	1.09251	0.777978	0.79093	0.57614
EGTYRMT	204.511	165.674	89.4479	243.719	307.332	167.493	0.8101	0.437375	1.26101	0.687237
EGTYSSW	204.511	178.401	288.971	211.527	216.766	111.922	0.872331	1.41299	1.02477	0.529117
EGTYSAV	204.44	304.69	233.397	258.001	282.993	193.66	1.49036	1.14164	1.09687	0.750617
EGTYVSK	204.44	405.902	125.088	210.835	225.616	131.45	1.98543	0.611859	1.07011	0.623472
EGTYSRK	204.228	450.634	58.7909	282.131	269.946	99.0897	2.20652	0.287869	0.95681	0.351218
EGTYLGA	204.016	296.783	57.7816	259.499	265.978	218.6	1.45471	0.283221	1.02497	0.842393
EGTYDVS	203.945	178.024	262.288	196.784	196.394	103.274	0.872904	1.28607	0.998019	0.524811
EGTYSMT	203.662	121.846	257.368	215.903	260.714	127.656	0.598274	1.2637	1.20755	0.591265
EGTYLDR	203.591	441.446	64.5312	270.095	298.94	166.21	2.1683	0.316964	1.10679	0.615374
EGTYRVI	203.521	193.688	269.416	186.417	212.874	119.064	0.951688	1.32378	1.14192	0.638695
EGTYTGT	203.167	225.317	105.47	236.808	265.139	115.493	1.10902	0.519131	1.11964	0.487707
EGTYSRD	203.167	104.149	239.011	239.745	274.6	97.8622	0.512626	1.17643	1.14538	0.408192
EGTYPPE	203.167	337.523	219.898	197.072	207.991	147.519	1.66131	1.08235	1.05541	0.748554
EGTYRVD	203.167	194.742	138.209	177.318	198.301	125.592	0.958533	0.680273	1.11833	0.708284
EGTYLHP	203.026	246.854	104.146	199.318	214.705	127.768	1.21588	0.512968	1.0772	0.641026
EGTYSQR	202.884	396.112	55.4476	265.546	293.065	136.081	1.9524	0.273297	1.10363	0.512458
EGTYLVD	202.884	251.9	69.5776	196.784	189.145	170.673	1.24159	0.342943	0.961184	0.867314
EGTYERS	202.389	158.746	134.929	253.452	328.315	243.484	0.78436	0.66668	1.29537	0.960672
EGTYRTK	202.106	296.481	168.677	279.713	297.795	198.514	1.46696	0.834595	1.06465	0.709708
EGTYGRN	202.106	290.306	65.162	246.368	254.076	156.669	1.4364	0.322414	1.03128	0.635913
EGTYVMR	201.965	189.998	285.691	240.724	278.873	106.845	0.940748	1.41456	1.15847	0.443848
EGTYPLK	201.965	240.529	290.233	189.758	179.684	90.9996	1.19094	1.43705	0.946914	0.479557
EGTYLSW	201.753	152.496	317.168	227.191	255.22	156.557	0.755854	1.57206	1.12337	0.6891
EGTYCLR	201.682	354.995	119.096	227.248	262.698	112.871	1.76017	0.590512	1.15599	0.496684
EGTYFLR	201.611	467.276	122.944	212.678	267.81	86.4245	2.31771	0.609805	1.25922	0.406363
EGTYRWS	201.47	135.25	228.603	198.338	201.277	126.317	0.671318	1.13468	1.01481	0.636876
EGTYRIG	201.399	328.261	71.407	210.778	240.418	131.729	1.6299	0.354554	1.14062	0.624966
EGTYSLQ	201.258	158.219	190.566	231.107	196.699	174.858	0.78615	0.946874	0.851116	0.756609
EGTYTLE	201.258	281.345	278.689	179.91	150.538	109.523	1.39793	1.38474	0.836741	0.608767
EGTYVTT	201.116	215.15	254.971	263.53	259.264	125.201	1.06978	1.26778	0.983813	0.475093
EGTYLDL	201.116	239.625	184.825	240.091	238.74	211.626	1.19148	0.918998	0.994372	0.88144
EGTYRLK	200.975	430.903	80.6167	317.146	305.73	141.884	2.14407	0.401128	0.964005	0.447376
EGTYTEP	200.975	221.853	135.434	181.753	137.338	120.291	1.10388	0.673883	0.755632	0.661841
EGTYGAL	199.843	171.322	320.89	252.818	247.285	161.132	0.857282	1.60571	0.978114	0.637345
EGTYLKT	199.631	391.066	76.5795	252.645	271.09	231.432	1.95894	0.383605	1.07301	0.916037
EGTYLKG	199.419	255.59	85.0323	228.17	260.561	81.1241	1.28167	0.4264	1.14196	0.355543
EGTYVWR	199.419	216.581	134.929	166.837	183.881	172.849	1.08606	0.676609	1.10216	1.03604
EGTYMLL	199.348	97.2206	324.17	199.721	181.515	233.218	0.487692	1.62615	0.908846	1.16772
EGTYLDT	199.278	216.958	109.886	219.877	225.769	150.811	1.08872	0.551421	1.0268	0.685886
EGTYRIT	199.207	297.234	115.5	197.763	147.41	202.42	1.49209	0.5798	0.745387	1.02355
EGTYNLG	199.136	173.732	208.607	222.238	243.623	158.175	0.872427	1.04756	1.09622	0.711738
EGTYSWR	198.995	311.317	93.2328	219.762	277.118	147.686	1.56445	0.468518	1.26099	0.672028
EGTYAGA	198.995	374.273	253.078	197.647	247.361	114.042	1.88082	1.27178	1.25153	0.576999
EGTYVAT	198.853	324.571	300.704	218.38	191.739	134.128	1.63221	1.51219	0.87801	0.614197
EGTYGNT	198.853	338.201	112.851	165.397	158.092	83.4117	1.70076	0.567507	0.955829	0.504311
EGTYRYT	198.783	155.583	82.2568	228.688	229.126	174.69	0.782679	0.413803	1.00191	0.763879
EGTYTTV	198.712	127.042	258.251	237.327	335.639	118.227	0.639327	1.29962	1.41425	0.498161
EGTYTNL	198.712	88.3344	212.959	196.841	197.157	135.579	0.444535	1.0717	1.0016	0.688773
EGTYNTG	198.641	270.049	211.382	172.308	201.048	108.072	1.35948	1.06414	1.16679	0.627205
EGTYPAQ	198.571	110.249	195.234	213.254	216.003	167.102	0.555211	0.983196	1.01289	0.783583
EGTYMLS	198.146	276.902	230.811	211.354	210.28	217.149	1.39746	1.16485	0.99492	1.02742
EGTYGYL	198.076	204.382	296.478	158.256	179.379	209.171	1.03184	1.49679	1.13347	1.32172
EGTYSEV	198.076	231.115	250.744	177.491	159.16	215.81	1.1668	1.2659	0.89672	1.21589
EGTYLKV	197.722	222.154	92.9804	218.725	285.282	53.4504	1.12357	0.470259	1.30429	0.244372
EGTYYLT	197.581	325.023	251.817	214.694	209.593	65.0555	1.64501	1.2745	0.976243	0.303015
EGTYVTV	197.581	109.872	260.017	243.143	248.124	225.909	0.556088	1.31601	1.02049	0.929119
EGTYPEL	197.227	180.51	259.134	201.218	187.39	176.42	0.915238	1.31389	0.931281	0.87676
EGTYANS	197.227	229.911	185.078	184.69	175.488	89.3816	1.16572	0.9384	0.950176	0.483955
EGTYPVT	197.085	182.693	295.09	247.635	223.48	220.33	0.926975	1.49727	0.902456	0.889734
EGTYSEG	197.015	204.833	253.205	193.213	199.598	72.755	1.03969	1.28521	1.03305	0.376554
EGTYSIS	197.015	107.613	176.499	220.626	222.259	106.51	0.546217	0.895866	1.0074	0.482765
EGTYVRW	197.015	227.727	342.779	147.832	147.41	131.506	1.15589	1.73986	0.99714	0.88956
EGTYYRV	196.803	99.6304	208.354	182.962	210.585	136.527	0.506245	1.0587	1.15098	0.746205
EGTYSNV	196.378	277.203	254.151	223.793	268.649	109.356	1.41158	1.29419	1.20043	0.488647
EGTYNLT	196.237	173.958	199.839	237.442	268.573	255.145	0.886469	1.01835	1.13111	1.07456
EGTYGAT	196.237	169.59	130.639	227.709	247.285	201.081	0.864211	0.665723	1.08597	0.883059
EGTYRDT	196.166	370.809	69.9561	205.998	206.999	125.369	1.89028	0.356617	1.00486	0.608591
EGTYNLV	196.166	502.595	135.812	182.617	176.861	136.527	2.56209	0.692331	0.968484	0.747617
EGTYRSW	195.813	224.564	56.8985	226.327	244.462	111.587	1.14683	0.290576	1.08013	0.493037
EGTYTCS	195.742	556.364	141.426	153.995	170.605	54.0641	2.84233	0.722513	1.10786	0.351078
EGTYGYR	195.6	319.676	52.1044	192.176	208.678	126.094	1.63433	0.266382	1.08587	0.656136
EGTYAQP	195.6	134.497	283.042	203.406	185.483	122.021	0.687612	1.44704	0.911884	0.599887
EGTYHRS	195.53	327.658	90.5203	198.914	253.771	217.205	1.67575	0.462949	1.27578	1.09195
EGTYQSL	195.53	144.362	214.284	270.729	253.16	138.647	0.738314	1.09591	0.935107	0.512127
EGTYTRN	195.53	282.324	68.2529	258.52	253.694	205.6	1.44389	0.349067	0.981335	0.795297
EGTYVRA	195.388	292.49	124.773	221.144	289.936	270.098	1.49697	0.63859	1.31107	1.22137
EGTYVLT	195.388	116.876	260.522	264.106	253.389	99.3129	0.598171	1.33335	0.959423	0.376034
EGTYVTN	195.318	252.653	162.558	178.125	167.019	160.798	1.29355	0.832276	0.93765	0.902726
EGTYVKR	195.247	340.084	61.4403	264.279	293.446	274.059	1.74181	0.31468	1.11037	1.03701
EGTYRRK	195.176	311.769	87.7448	291.922	286.121	194.441	1.59737	0.449567	0.980131	0.666074
EGTYFSL	195.176	161.005	292.693	189.758	202.345	91.9481	0.824922	1.49963	1.06633	0.484555
EGTYYST	195.105	189.923	185.456	214.982	236.68	168.051	0.973437	0.950544	1.10093	0.781697
EGTYTKS	195.105	312.974	62.7019	219.013	244.386	158.008	1.60413	0.321374	1.11585	0.721454
EGTYCTR	194.964	339.557	135.307	172.366	288.105	151.926	1.74164	0.694012	1.67148	0.881419
EGTYYGS	194.469	276.676	72.2901	169.486	215.545	160.295	1.42272	0.371731	1.27175	0.945773
EGTYDSS	194.398	127.193	284.114	238.536	215.087	188.304	0.654289	1.4615	0.901696	0.789415
EGTYLTY	194.257	259.506	169.118	218.898	265.978	191.707	1.33589	0.870592	1.21508	0.875784
EGTYAVP	194.257	92.3257	247.843	250.227	182.584	207.051	0.475276	1.27585	0.729673	0.827452
EGTYAAV	194.186	309.66	328.838	185.15	202.421	123.695	1.59466	1.69342	1.09328	0.668077
EGTYVDS	194.186	69.5078	198.955	212.621	221.649	268.256	0.357944	1.02456	1.04246	1.26167
EGTYPQR	193.974	399.501	141.174	263.184	317.099	132.064	2.05956	0.727798	1.20485	0.501792
EGTYWSS	193.974	390.464	191.26	184.863	204.1	360.707	2.01297	0.986006	1.10406	1.95122
EGTYGNR	193.903	304.163	205.705	235.599	286.427	208.334	1.56863	1.06086	1.21574	0.884273
EGTYWTS	193.903	213.418	201.794	198.742	212.951	201.527	1.10064	1.04069	1.07149	1.01402
EGTYAVA	193.903	224.488	196.937	171.099	175.259	54.5105	1.15773	1.01564	1.02431	0.318591
EGTYSQP	193.62	81.8581	203.56	218.092	211.272	163.755	0.422776	1.05134	0.96873	0.750852
EGTYRPQ	193.408	437.606	172.903	282.65	263.766	245.604	2.2626	0.893981	0.93319	0.868935
EGTYSMG	193.338	489.417	253.898	189.585	183.652	119.12	2.53141	1.31324	0.968705	0.628318
EGTYWRT	193.267	293.093	76.7688	153.707	158.473	115.995	1.51652	0.397217	1.03101	0.754653
EGTYITR	193.196	235.559	164.135	207.668	250.337	55.4032	1.21927	0.849577	1.20547	0.266787
EGTYTVV	193.196	63.7092	214.852	187.396	224.014	170.059	0.329765	1.11209	1.1954	0.907484
EGTYATA	192.984	351.003	185.015	215.903	232.788	173.016	1.81882	0.958705	1.07821	0.801361
EGTYKGR	192.772	481.283	63.0173	195.689	185.101	120.961	2.49665	0.326901	0.945894	0.618127
EGTYVLK	192.772	288.348	242.796	172.308	169.46	115.437	1.4958	1.2595	0.983472	0.669947
EGTYRRY	192.63	232.396	53.366	246.771	284.748	212.853	1.20643	0.277038	1.15389	0.862552
EGTYANR	192.56	147.299	189.746	214.924	301.686	143.502	0.764954	0.985386	1.40369	0.667684
EGTYTGP	192.56	282.098	80.4905	204.27	218.292	130.278	1.46499	0.418003	1.06864	0.637775
EGTYGTN	192.56	366.29	64.7835	191.082	189.145	83.9138	1.90222	0.336433	0.989863	0.43915
EGTYTKL	192.56	216.431	230.811	221.086	211.882	147.128	1.12397	1.19865	0.958369	0.665478
EGTYLLC	192.489	147.827	241.85	198.281	210.356	97.4159	0.767974	1.25644	1.0609	0.491302
EGTYLQT	192.348	169.967	107.047	206.747	216.842	157.171	0.883643	0.556531	1.04883	0.760211
EGTYSDG	192.277	210.632	234.848	212.448	209.212	140.154	1.09546	1.22141	0.984768	0.659709
EGTYYTN	192.206	142.028	174.985	126.755	121.773	91.8923	0.738936	0.910402	0.9607	0.724962
EGTYERL	192.135	204.758	227.215	253.106	222.717	224.57	1.0657	1.18258	0.879934	0.887255
EGTYVVV	191.994	127.87	230.622	199.548	194.715	165.707	0.666012	1.20119	0.975781	0.830414
EGTYVEL	191.994	21.1611	351.168	213.254	65.8461	689.164	0.110218	1.82906	0.308768	3.23166
EGTYFLS	191.923	156.939	248.915	179.852	175.64	242.368	0.817716	1.29695	0.976581	1.3476
EGTYYRR	191.64	381.728	151.456	298.832	353.799	196.84	1.9919	0.790313	1.18394	0.658698
EGTYSYG	191.64	193.538	243.364	220.395	227.905	157.338	1.0099	1.2699	1.03407	0.713892
EGTYMLR	191.57	139.543	106.669	264.221	369.745	163.866	0.728418	0.556815	1.39938	0.620186
EGTYKSS	191.145	292.415	55.9523	238.133	301.076	206.493	1.5298	0.292721	1.26432	0.867132
EGTYPQL	191.145	179.154	197.189	214.579	236.603	196.394	0.937266	1.03162	1.10264	0.915254
EGTYSTD	191.145	166.879	309.031	195.689	156.031	66.8409	0.873048	1.61673	0.797343	0.341566
EGTYPSQ	191.075	131.184	286.7	211.987	198.149	152.261	0.686558	1.50046	0.934719	0.718256
EGTYVGP	191.075	168.837	124.836	202.715	188.23	171.789	0.883618	0.653336	0.928542	0.847439
EGTYLAE	190.933	292.34	100.992	179.507	176.098	143.334	1.53111	0.528937	0.981012	0.798489
EGTYNSV	190.862	92.6269	289.286	197.82	206.313	177.034	0.485307	1.51568	1.04293	0.894922
EGTYRRE	190.792	313.576	131.523	258.865	287.266	119.845	1.64355	0.689351	1.10971	0.462963
EGTYSQT	190.792	112.056	146.536	191.658	209.288	180.27	0.587321	0.76804	1.09199	0.940579
EGTYRYE	190.792	196.474	110.643	164.073	164.882	143.278	1.02978	0.579915	1.00493	0.873261
EGTYGLE	190.792	176.594	165.901	155.377	163.585	92.6176	0.925583	0.869541	1.05283	0.596084
EGTYPVG	190.721	333.833	305.814	191.197	227.676	104.502	1.75038	1.60346	1.19079	0.546564
EGTYILS	190.721	295.804	204.506	216.825	237.214	87.5404	1.55098	1.07228	1.09403	0.403738
EGTYHLP	190.721	204.758	221.854	177.779	191.129	164.592	1.0736	1.16324	1.07509	0.925821
EGTYCLL	190.721	49.3257	258.062	195.574	160.152	75.6005	0.258628	1.35308	0.818879	0.386557
EGTYRTE	190.509	184.576	126.35	221.49	250.642	150.085	0.968858	0.663223	1.13162	0.677618
EGTYHTS	190.085	216.205	135.497	188.318	205.168	218.098	1.13741	0.712822	1.08948	1.15814
EGTYGSN	189.943	316.739	100.172	213.83	286.655	138.257	1.66755	0.527377	1.34058	0.646574
EGTYGMS	189.872	228.555	92.8543	222.756	246.522	168.33	1.20373	0.489035	1.10669	0.755667
EGTYALW	189.731	274.868	229.676	145.241	105.216	93.3429	1.44873	1.21053	0.724426	0.642677
EGTYGGP	189.59	196.926	101.686	205.94	226.379	141.437	1.0387	0.536345	1.09925	0.686787
EGTYMTR	189.59	173.355	260.08	199.318	221.038	130.334	0.914372	1.37181	1.10898	0.653902
EGTYISS	189.519	272.911	119.916	226.673	241.792	162.639	1.44002	0.632738	1.0667	0.717505
EGTYPER	189.307	376.156	100.172	243.949	322.134	83.1885	1.98702	0.52915	1.3205	0.341007
EGTYLFR	189.165	243.993	43.4624	218.898	240.723	94.4588	1.28984	0.229759	1.09971	0.43152
EGTYSTM	189.165	176.669	227.657	208.474	224.395	159.068	0.933939	1.20348	1.07637	0.76301
EGTYAEL	188.882	42.6234	277.806	192.061	141.458	244.711	0.225661	1.47079	0.736528	1.27413
EGTYSDV	188.741	92.7022	286.385	195.92	222.488	90.3859	0.491161	1.51734	1.13561	0.461341
EGTYGLN	188.67	128.021	91.2773	206.919	202.498	211.124	0.678543	0.483792	0.978631	1.02032
EGTYKVS	188.67	223.811	229.802	189.009	156.184	161.523	1.18625	1.21801	0.826332	0.854578
EGTYSML	188.529	152.42	246.14	243.834	252.397	207.888	0.808472	1.30558	1.03512	0.852577
EGTYGES	188.529	151.742	163.126	175.072	177.7	126.429	0.804877	0.865256	1.01501	0.722151
EGTYGVV	188.317	120.038	248.978	212.736	253.008	154.27	0.637429	1.32212	1.1893	0.72517
EGTYDTS	188.317	242.788	297.802	190.449	162.364	245.102	1.28925	1.58139	0.852536	1.28697
EGTYGNG	188.105	175.163	102.569	183.077	235.611	153.433	0.931199	0.545275	1.28695	0.838077
EGTYYLL	188.105	134.723	270.804	217.055	177.166	133.459	0.716214	1.43965	0.816227	0.614861
EGTYTSD	188.034	79.6742	129.63	209.741	177.243	170.283	0.423723	0.689398	0.845054	0.81187
EGTYGKT	187.963	83.7408	112.031	175.475	216.384	94.5704	0.445517	0.596025	1.23313	0.538938
EGTYYVG	187.963	241.357	333.569	159.235	180.829	139.708	1.28407	1.77465	1.13561	0.877366
EGTYREA	187.963	343.548	85.537	196.035	156.794	96.7464	1.82774	0.455073	0.799829	0.493516
EGTYVLV	187.963	80.5026	271.75	225.751	169.002	301.23	0.428289	1.44576	0.748622	1.33435
EGTYSCS	187.751	245.348	203.245	191.773	177.243	123.025	1.30678	1.08252	0.92423	0.641514
EGTYCSR	187.539	234.956	193.846	217.977	294.972	98.197	1.25284	1.03363	1.35323	0.450493
EGTYSRH	187.539	205.662	72.7316	220.914	235.23	166.154	1.09664	0.387822	1.0648	0.752121
EGTYLNA	187.539	286.616	105.344	225.06	258.043	94.961	1.5283	0.561719	1.14655	0.421936
EGTYWPP	187.539	198.96	188.673	238.248	212.264	81.682	1.0609	1.00605	0.890936	0.342845
EGTYDLS	187.539	122.749	274.967	221.662	183.118	257.823	0.654528	1.46619	0.826111	1.16313
EGTYLQS	187.468	293.394	53.1137	250.86	249.04	173.574	1.56503	0.283321	0.992744	0.691917
EGTYDAR	187.468	313.35	122.754	192.407	227.142	154.716	1.67148	0.654801	1.18053	0.804109
EGTYTIR	187.397	393.777	89.8895	220.395	239.884	173.295	2.1013	0.479673	1.08843	0.786293
EGTYNRR	187.327	339.707	64.405	305.628	397.213	246.832	1.81345	0.343811	1.29966	0.807621
EGTYLWP	187.327	208.298	271.75	176.397	229.736	50.326	1.11195	1.45067	1.30238	0.2853
EGTYTNG	187.044	178.25	168.677	194.422	210.433	201.973	0.952987	0.901804	1.08235	1.03884
EGTYRYD	187.044	178.552	123.89	173.287	201.887	167.325	0.954597	0.662357	1.16505	0.965597
EGTYRSF	186.902	265.53	180.284	193.962	186.093	101.377	1.42069	0.964587	0.959433	0.522666
EGTYTYG	186.832	244.445	236.614	148.984	220.428	97.5275	1.30837	1.26646	1.47954	0.654616
EGTYYTL	186.832	137.359	178.517	187.051	149.699	95.6863	0.735202	0.955498	0.80031	0.511552
EGTYAVT	186.761	206.264	270.804	219.416	261.019	175.416	1.10443	1.45	1.18961	0.799465
EGTYLKP	186.266	292.641	70.3977	235.599	283.68	176.252	1.57109	0.377942	1.20408	0.748104
EGTYRFS	186.266	229.082	97.1437	192.58	204.71	147.798	1.22987	0.521532	1.06299	0.767463
EGTYPTQ	186.266	184.576	244.815	193.443	182.355	103.665	0.990928	1.31433	0.942677	0.535892
EGTYLVM	186.195	130.28	365.424	195.459	219.512	136.918	0.699696	1.96259	1.12306	0.700494
EGTYKSG	186.125	174.334	90.7095	230.934	219.131	94.6262	0.936655	0.487359	0.948888	0.409754
EGTYTVP	186.125	175.841	221.854	216.652	182.278	134.072	0.944747	1.19196	0.841342	0.618838
EGTYGER	185.771	395.283	103.893	202.773	245.149	79.1155	2.1278	0.559255	1.20898	0.390168
EGTYMTS	185.771	221.777	192.395	186.705	213.561	93.9009	1.19382	1.03566	1.14384	0.502936
EGTYLET	185.488	152.496	111.526	229.898	258.043	171.566	0.822131	0.601257	1.12243	0.74627
EGTYVNV	185.488	281.194	165.334	201.506	170.376	165.373	1.51597	0.891344	0.845512	0.820684
EGTYSLF	185.417	141.953	234.911	163.324	167.629	115.326	0.765584	1.26693	1.02636	0.706116
EGTYLYG	185.347	128.322	291.242	188.491	253.999	137.476	0.692336	1.57134	1.34754	0.729351
EGTYRYA	185.205	304.615	107.552	220.914	219.665	259.05	1.64474	0.580718	0.994347	1.17263
EGTYERP	185.134	202.65	152.528	195.805	239.426	194.943	1.09461	0.823878	1.22278	0.995602
EGTYTMS	185.134	137.284	283.294	179.392	191.663	190.089	0.741535	1.53021	1.06841	1.05963
EGTYSVK	185.064	256.268	79.292	229.725	222.869	167.828	1.38475	0.428458	0.970158	0.730559
EGTYTDT	184.993	203.553	125.908	166.722	179.15	108.351	1.10033	0.680611	1.07455	0.649894
EGTYVAV	184.852	187.136	245.509	192.407	213.79	183.059	1.01236	1.32814	1.11113	0.951418
EGTYQTP	184.852	253.481	180.221	189.412	214.019	156.167	1.37127	0.974947	1.12991	0.824481
EGTYVIL	184.852	32.4571	389.458	173.057	82.6318	300.505	0.175584	2.10687	0.477484	1.73646
EGTYVGG	184.71	326.905	126.981	172.078	190.366	93.5103	1.76983	0.687459	1.10628	0.543419
EGTYQTS	184.71	57.5341	111.589	200.354	197.538	134.463	0.311483	0.604131	0.985945	0.671126
EGTYYRS	184.639	474.732	106.732	270.153	298.329	225.351	2.57113	0.578056	1.1043	0.834161
EGTYGSE	184.569	138.037	76.2011	158.89	131.005	144.394	0.747888	0.41286	0.824506	0.908771
EGTYNTR	184.427	165.373	76.8949	257.944	305.349	243.54	0.896683	0.416939	1.18378	0.944158
EGTYWRP	184.427	184.727	181.545	194.307	248.887	95.6305	1.00162	0.984373	1.2809	0.492161
EGTYVML	184.357	19.2784	292.882	198.454	122.994	188.918	0.104571	1.58867	0.619762	0.951948
EGTYDRS	184.286	224.037	108.687	236.808	259.34	101.935	1.2157	0.589776	1.09515	0.430454
EGTYNNG	184.144	296.481	221.412	164.245	180.447	115.995	1.61005	1.20238	1.09864	0.706231
EGTYTYS	184.074	332.854	216.807	209.453	221.801	143.502	1.80827	1.17783	1.05895	0.685124
EGTYDSG	184.003	69.2819	264.685	183.25	187.009	143.836	0.376526	1.43848	1.02051	0.784918
EGTYESG	183.862	159.122	215.356	169.774	207.152	188.415	0.865447	1.1713	1.22016	1.1098
EGTYLSH	183.791	216.129	56.3307	240.955	279.865	182.948	1.17595	0.306494	1.16148	0.759262
EGTYRLH	183.791	220.121	107.3	267.734	312.444	197.231	1.19767	0.583814	1.167	0.736668
EGTYLNP	183.791	107.312	123.827	197.532	212.493	189.531	0.583879	0.673737	1.07574	0.959496
EGTYVTA	183.649	102.341	273.138	199.836	223.327	153.265	0.557265	1.48728	1.11755	0.766957
EGTYPPW	183.649	233.224	244.752	202.83	205.092	276.458	1.26994	1.33271	1.01115	1.363
EGTYSNA	183.579	218.539	301.335	200.181	213.561	223.51	1.19044	1.64145	1.06684	1.11654
EGTYDVR	183.437	131.41	202.236	207.898	199.522	87.7078	0.716374	1.10248	0.959709	0.421878
EGTYRCL	183.296	188.793	135.497	197.59	240.8	119.51	1.02999	0.739223	1.21868	0.60484
EGTYVNT	183.225	376.984	200.722	189.009	179.226	106.622	2.05749	1.09549	0.948243	0.56411
EGTYLMV	183.225	255.967	280.581	179.795	147.028	89.3258	1.39701	1.53135	0.817756	0.496821
EGTYVSM	183.225	76.0595	311.175	180.14	151.988	109.914	0.415115	1.69832	0.843719	0.610156
EGTYPAV	183.154	201.897	221.034	238.478	215.24	197.956	1.10233	1.20682	0.902553	0.83008
EGTYVSE	183.084	195.42	154.988	168.737	162.593	135.858	1.06738	0.846544	0.963587	0.805143
EGTYRKT	182.801	241.734	79.4812	269.289	211.272	128.772	1.32239	0.434797	0.784555	0.478193
EGTYQRS	182.73	131.259	88.2494	262.551	294.667	196.617	0.718322	0.482949	1.12232	0.748873
EGTYTSY	182.73	186.383	216.113	191.37	220.886	161.802	1.01999	1.18269	1.15423	0.845492
EGTYHLS	182.659	169.967	168.551	227.133	255.297	196.282	0.930511	0.922759	1.12399	0.864173
EGTYATV	182.589	123.277	207.219	197.532	196.928	109.914	0.67516	1.13489	0.99694	0.556434
EGTYSKA	182.518	182.995	142.057	185.093	203.108	225.128	1.00261	0.778317	1.09733	1.2163
EGTYNNS	182.377	103.848	226.522	179.219	173.351	104.167	0.569413	1.24205	0.967261	0.581228
EGTYIRS	182.306	382.331	69.1991	207.668	250.49	91.2228	2.09719	0.379577	1.2062	0.439272
EGTYSHR	182.164	513.74	81.3106	227.133	330.756	135.467	2.8202	0.446358	1.45622	0.596422
EGTYALV	182.164	183.522	242.733	237.096	262.392	137.085	1.00745	1.33249	1.10669	0.578184
EGTYAQS	182.164	197.981	120.294	167.643	162.898	95.7979	1.08682	0.660361	0.971697	0.571439
EGTYVYR	181.952	254.31	126.287	209.856	291.004	61.8753	1.39767	0.694066	1.38668	0.294846
EGTYRLC	181.952	270.651	87.5555	227.364	280.17	163.308	1.48749	0.4812	1.23226	0.718269
EGTYGKV	181.882	173.506	329.532	182.674	199.827	156.78	0.953951	1.81179	1.0939	0.858252
EGTYPMP	181.882	238.797	272.696	186.014	161.83	174.411	1.31292	1.49931	0.869988	0.937623
EGTYVVT	181.811	254.084	220.15	225.981	237.9	114.154	1.39752	1.21088	1.05274	0.505148
EGTYWRR	181.669	321.634	127.612	266.87	371.042	163.531	1.77043	0.702438	1.39035	0.612776
EGTYRYP	181.599	295.804	60.5571	167.586	170.986	84.6949	1.62889	0.333467	1.02029	0.505383
EGTYYLN	181.457	118.306	251.691	164.303	209.365	106.064	0.651979	1.38705	1.27426	0.645538
EGTYSAW	181.316	198.658	179.401	156.01	193.8	53.562	1.09565	0.989437	1.24222	0.343324
EGTYHAP	181.316	396.79	123.322	186.763	135.66	140.879	2.18839	0.680151	0.726373	0.754321
EGTYGDR	181.174	303.711	50.4643	183.192	214.934	140.6	1.67635	0.27854	1.17327	0.7675
EGTYSFR	180.821	156.788	70.3346	197.82	219.054	150.253	0.86709	0.388974	1.10734	0.759541
EGTYQPT	180.821	153.475	116.951	215.212	248.124	156.446	0.848766	0.646778	1.15293	0.726937
EGTYMSL	180.75	181.714	230.369	186.763	150.233	250.123	1.00534	1.27452	0.804403	1.33926
EGTYPNS	180.609	351.079	159.215	184.575	209.975	88.6563	1.94386	0.881546	1.13762	0.480328
EGTYRFR	180.467	394.606	74.8764	229.61	261.248	202.085	2.18658	0.414903	1.13779	0.880124
EGTYLRD	180.467	234.73	109.381	237.672	205.168	176.587	1.30068	0.606101	0.86324	0.742986
EGTYLEG	180.467	113.411	90.8988	175.591	184.338	152.931	0.628433	0.503686	1.04982	0.87095
EGTYDRR	180.326	324.044	68.1899	250.054	257.891	171.175	1.79699	0.378148	1.03134	0.684553
EGTYKLG	180.255	130.13	54.943	194.826	209.136	166.544	0.721919	0.304807	1.07345	0.854838
EGTYVVN	179.972	137.811	219.772	187.166	203.108	107.515	0.765734	1.22114	1.08518	0.574434
EGTYMRL	179.902	204.909	179.401	221.259	165.569	244.879	1.13901	0.997215	0.748303	1.10675
EGTYSHP	179.902	287.52	195.549	189.239	163.738	179.21	1.59821	1.08698	0.865241	0.946999
EGTYKTV	179.76	487.459	173.219	147.89	153.743	100.931	2.71172	0.96361	1.03957	0.682473
EGTYSHS	179.689	238.42	109.381	202.83	229.507	143.334	1.32685	0.608725	1.13152	0.70667
EGTYRYI	179.689	106.86	142.625	146.45	159.16	118.673	0.594692	0.793729	1.08678	0.810332
EGTYERT	179.619	242.562	289.791	196.784	219.283	157.004	1.35043	1.61337	1.11434	0.797849
EGTYLTM	179.548	273.513	244.941	214.406	246.217	153.042	1.52334	1.36421	1.14837	0.713797
EGTYTQR	179.406	205.511	68.3791	244.813	308.858	163.364	1.14551	0.381141	1.26161	0.667301
EGTYSSH	179.336	406.655	89.6372	203.522	266.97	63.5491	2.26756	0.499829	1.31175	0.312247
EGTYKRR	179.336	213.268	158.962	309.314	302.831	167.27	1.18921	0.886396	0.979041	0.540777
EGTYGYV	179.336	302.506	178.833	149.618	164.882	65.3345	1.68681	0.997195	1.10202	0.436676
EGTYLAN	179.265	222.154	80.2382	197.59	202.192	230.651	1.23925	0.447595	1.02329	1.16732
EGTYCSL	179.265	92.3257	263.613	189.93	202.345	149.192	0.515023	1.47052	1.06536	0.785511
EGTYSTY	179.194	116.951	227.909	211.123	276.355	116.163	0.652648	1.27186	1.30897	0.550212
EGTYGIS	179.194	319.977	87.6186	159.235	164.806	114.433	1.78564	0.488959	1.03498	0.718641
EGTYGGV	178.911	216.732	243.553	147.257	205.168	110.583	1.21139	1.36131	1.39327	0.750956
EGTYQST	178.77	208.147	136.758	215.27	269.03	73.1456	1.16433	0.764995	1.24974	0.339786
EGTYHPR	178.699	253.557	67.4329	260.362	289.784	102.549	1.4189	0.377354	1.113	0.39387
EGTYLSK	178.558	230.513	41.1915	318.586	351.281	161.3	1.29097	0.23069	1.10263	0.5063
EGTYHRR	178.558	673.315	85.0323	262.839	295.354	159.403	3.77085	0.476217	1.12371	0.606466
EGTYAKL	178.558	276.299	290.737	157.911	161.983	92.8966	1.54739	1.62825	1.02579	0.588286
EGTYHLT	178.416	251.599	266.136	175.533	173.122	137.643	1.41018	1.49166	0.986267	0.784144
EGTYHRT	178.275	201.294	88.9433	195.286	249.879	134.296	1.12912	0.49891	1.27955	0.687686
EGTYRRD	178.204	273.965	29.08	250.687	255.831	251.128	1.53736	0.163184	1.02052	1.00176
EGTYGLM	178.204	278.935	224.945	158.89	165.416	79.6735	1.56525	1.26228	1.04108	0.501439
EGTYTLY	177.921	385.87	334.074	168.622	186.475	129.107	2.16877	1.87765	1.10587	0.765656
EGTYSTI	177.78	180.133	312.815	192.925	220.504	146.18	1.01324	1.75956	1.14295	0.757702
EGTYLVE	177.709	122.825	150.131	175.533	173.58	122.188	0.691156	0.844814	0.988875	0.696099
EGTYPQS	177.497	220.271	257.305	208.417	169.46	255.759	1.24098	1.44963	0.813083	1.22715
EGTYSTE	177.285	94.2837	225.008	170.753	174.038	187.969	0.53182	1.26919	1.01924	1.10082
EGTYSCR	177.214	365.462	56.8354	210.375	220.733	138.647	2.06226	0.320716	1.04924	0.65905
EGTYVGT	177.144	99.8563	183.816	211.987	264.605	168.218	0.563703	1.03767	1.24821	0.79353
EGTYQPG	177.002	250.62	86.0416	200.181	275.592	193.883	1.41591	0.486105	1.37671	0.968538
EGTYRSQ	177.002	278.333	128.369	243.719	272.006	199.407	1.57248	0.725237	1.11606	0.818183
EGTYRTW	177.002	219.819	95.5036	193.443	238.358	180.66	1.2419	0.539562	1.23219	0.933917
EGTYGLD	176.861	85.9999	185.898	163.958	163.204	127.098	0.486258	1.0511	0.995402	0.77519
EGTYAVG	176.79	176.82	263.613	199.375	205.855	160.798	1.00017	1.49111	1.0325	0.806508
EGTYSYT	176.649	171.623	174.165	212.563	192.808	116.218	0.971552	0.98594	0.907061	0.546748
EGTYSSF	176.578	201.671	221.538	188.375	218.52	121.742	1.14211	1.25462	1.16003	0.646273
EGTYSDI	176.578	144.739	170.632	140.461	156.794	121.24	0.819689	0.966329	1.11629	0.863157
EGTYYTG	176.507	161.306	292.756	165.57	206.236	79.7851	0.91388	1.65861	1.24561	0.481881
EGTYLDA	176.507	193.387	103.704	179.161	199.064	197.008	1.09563	0.587535	1.11109	1.09961
EGTYSIG	176.436	258	203.75	187.915	209.136	132.12	1.46228	1.1548	1.11293	0.703083
EGTYGVA	176.295	266.284	136.632	166.952	194.486	129.386	1.51044	0.775019	1.16492	0.774987
EGTYGGT	176.224	283.077	113.797	203.694	241.334	132.789	1.60634	0.645751	1.18478	0.651904
EGTYSVE	176.224	127.569	240.967	168.91	152.674	166.489	0.723902	1.36739	0.903879	0.985663
EGTYAKS	176.154	461.026	59.9894	181.004	190.748	256.484	2.61718	0.340552	1.05383	1.41701
EGTYRVN	176.083	280.441	63.7112	236.924	261.095	143.725	1.59267	0.361825	1.10202	0.606629
EGTYAGG	176.083	209.277	120.105	183.538	207.915	113.763	1.18851	0.682094	1.13282	0.619836
EGTYALE	176.083	184.576	213.905	166.088	146.799	72.3645	1.04823	1.2148	0.883863	0.435699
EGTYGRW	176.012	272.233	77.0211	167.874	196.088	88.5447	1.54667	0.43759	1.16807	0.527448
EGTYQLT	176.012	148.956	238.065	237.615	197.004	228.42	0.846283	1.35255	0.829091	0.961303
EGTYNRT	175.871	135.928	80.869	226.961	257.585	210.175	0.772887	0.459821	1.13494	0.926042
EGTYTGG	175.871	202.8	98.7207	173.402	213.561	78.7808	1.15312	0.561326	1.23159	0.454324
EGTYLTQ	175.729	250.394	58.917	200.354	214.4	217.986	1.42488	0.335272	1.07011	1.088
EGTYRQS	175.729	259.883	105.029	279.367	253.16	141.047	1.47888	0.597674	0.906192	0.504879
EGTYRDV	175.729	220.949	71.0916	226.442	259.417	115.884	1.25733	0.404552	1.14562	0.511758
EGTYVSY	175.588	376.607	265.884	191.428	189.679	101.433	2.14484	1.51425	0.990867	0.529876
EGTYTLK	175.588	229.157	105.597	232.144	176.327	206.716	1.30509	0.601388	0.75956	0.890465
EGTYAQL	175.588	177.949	206.21	177.779	156.413	134.853	1.01345	1.1744	0.879817	0.758546
EGTYERG	175.446	154.378	188.232	192.234	216.231	131.45	0.879917	1.07287	1.12483	0.683802
EGTYRWA	175.446	196.249	94.5574	151.057	167.858	152.819	1.11857	0.538953	1.11122	1.01166
EGTYTLD	175.446	187.061	225.512	191.658	117.729	75.0984	1.0662	1.28536	0.614268	0.391835
EGTYFLT	175.376	122.599	177.95	162.403	167.858	86.3687	0.699064	1.01468	1.03359	0.531819
EGTYLVI	175.376	155.734	191.512	187.857	165.416	125.48	0.888001	1.09201	0.880543	0.667955
EGTYLKA	175.234	252.578	106.795	191.428	224.319	101.991	1.44137	0.609442	1.17182	0.532791
EGTYWLL	175.234	55.3502	267.335	181.177	146.57	192.209	0.315864	1.52558	0.808991	1.06089
EGTYYVR	175.022	505.532	103.452	201.448	277.423	116.442	2.88839	0.591078	1.37714	0.578022
EGTYAGT	174.951	181.94	163.757	208.82	241.868	180.828	1.03995	0.936012	1.15826	0.86595
EGTYSKV	174.739	303.485	235.731	230.761	252.855	215.699	1.73679	1.34905	1.09574	0.934726
EGTYDSN	174.598	203.553	281.969	148.754	149.928	83.0211	1.16584	1.61496	1.00789	0.558111
EGTYRNA	174.527	266.585	77.0211	218.725	242.936	111.811	1.52747	0.441313	1.11069	0.511192
EGTYGYG	174.527	253.105	112.22	152.094	176.48	135.579	1.45023	0.642994	1.16033	0.891414
EGTYWVR	174.456	244.52	73.4255	155.377	241.563	110.025	1.40161	0.420882	1.55469	0.70812
EGTYRET	174.456	141.049	118.528	214.867	202.04	156.446	0.808506	0.679413	0.940303	0.728106
EGTYLTI	174.386	153.249	166.469	225.521	221.038	170.171	0.878791	0.954603	0.980124	0.754569
EGTYHPL	174.386	177.497	218.7	203.752	217.834	161.858	1.01784	1.25411	1.06911	0.794386
EGTYKRS	174.244	283.679	74.6241	294.974	263.461	223.119	1.62806	0.428273	0.893166	0.756403
EGTYLYV	174.244	118.382	277.617	195.171	212.416	168.33	0.679401	1.59326	1.08836	0.862473
EGTYRAV	174.103	175.841	79.5443	231.395	250.49	175.025	1.00998	0.456881	1.08252	0.756391
EGTYLGW	173.961	127.343	89.5741	129.116	196.317	121.24	0.73202	0.514908	1.52047	0.939
EGTYRGM	173.891	287.896	23.0874	153.303	206.618	142.609	1.65562	0.13277	1.34777	0.930239
EGTYSQA	173.608	154.981	106.227	138.618	143.595	125.592	0.892706	0.611881	1.0359	0.906027
EGTYRWP	173.466	252.277	60.9356	200.181	241.41	75.3774	1.45433	0.351282	1.20596	0.376545
EGTYVTP	173.466	186.383	149.942	253.452	248.964	96.579	1.07446	0.864387	0.982292	0.381055
EGTYVES	173.466	140.145	171.768	204.27	178.463	101.824	0.80791	0.990208	0.873663	0.498475
EGTYWPR	173.325	280.592	66.9913	204.961	241.258	152.317	1.61888	0.386507	1.17709	0.74315
EGTYYRG	173.325	179.38	82.1937	157.162	214.782	147.909	1.03493	0.474217	1.36663	0.941126
EGTYRKP	173.325	137.284	61.6295	233.871	269.488	209.561	0.792059	0.355572	1.15229	0.896054
EGTYSFS	173.325	146.17	188.736	176.224	148.325	85.6434	0.843328	1.08892	0.841686	0.485991
EGTYLNN	173.254	237.366	77.9042	215.385	263.461	177.034	1.37004	0.449653	1.22321	0.82194
EGTYVRY	173.183	192.182	211.887	145.817	158.855	99.0897	1.1097	1.22348	1.08941	0.679549
EGTYMSG	173.113	262.819	230.559	173.057	227.829	82.0726	1.5182	1.33184	1.3165	0.474253
EGTYLTH	173.042	181.338	64.9728	215.155	204.329	34.09	1.04794	0.375474	0.949683	0.158444
EGTYNVG	173.042	101.362	146.977	176.109	176.937	161.746	0.585768	0.849373	1.0047	0.918443
EGTYSQS	172.759	213.644	158.962	218.034	277.042	174.188	1.23666	0.920139	1.27063	0.798903
EGTYGSD	172.759	178.552	150.005	161.769	188.153	192.488	1.03353	0.86829	1.1631	1.1899
EGTYKLL	172.688	112.508	268.596	222.296	203.871	165.875	0.651507	1.55538	0.917116	0.74619
EGTYLRC	172.618	210.557	70.8392	199.433	213.637	185.012	1.21979	0.410382	1.07122	0.927692
EGTYSVI	172.618	116.348	238.633	182.041	162.593	231.321	0.674024	1.38244	0.89317	1.27071
EGTYGTD	172.476	168.611	313.257	156.816	157.481	140.656	0.97759	1.81623	1.00424	0.896947
EGTYLSF	172.406	181.037	255.16	198.684	195.173	110.918	1.05006	1.48	0.982328	0.558263
EGTYWSR	172.335	201.671	69.4515	222.065	293.065	175.025	1.17023	0.403003	1.31972	0.788169
EGTYHPA	172.193	311.317	62.7649	158.314	184.186	64.9997	1.80795	0.364502	1.16342	0.410575
EGTYLCG	172.193	165.524	101.812	153.822	159.999	46.9783	0.961265	0.591263	1.04016	0.305408
EGTYPWP	172.052	118.457	287.142	195.056	217.223	140.656	0.688495	1.66892	1.11365	0.721106
EGTYLVK	172.052	242.939	61.1879	243.258	217.452	196.561	1.41201	0.355636	0.893915	0.808035
EGTYLDG	171.981	192.935	136.127	197.417	216.231	90.3301	1.12184	0.791524	1.0953	0.45756
EGTYRGI	171.911	250.243	69.9561	157.335	177.624	44.1329	1.45566	0.406933	1.12896	0.280503
EGTYTDS	171.698	110.851	77.5257	213.369	217.071	184.454	0.645615	0.451523	1.01735	0.864483
EGTYRPK	171.628	276.375	64.1527	197.302	180.905	137.197	1.61031	0.37379	0.916894	0.695365
EGTYLAW	171.628	165.448	135.37	168.565	163.127	125.145	0.963995	0.788744	0.967743	0.742418
EGTYPGG	171.557	188.191	169.055	156.183	223.404	76.7164	1.09696	0.985418	1.4304	0.491196
EGTYLFG	171.486	270.802	275.787	153.303	213.332	52.2787	1.57915	1.60822	1.39157	0.341015
EGTYVRI	171.486	123.352	281.023	148.178	148.249	70.9696	0.719311	1.63875	1.00048	0.478949
EGTYLVW	171.416	135.777	199.586	160.214	176.861	146.514	0.792095	1.16434	1.1039	0.914491
EGTYRTQ	171.274	374.424	82.0045	228.458	239.426	110.806	2.18611	0.478791	1.04801	0.485019
EGTYLCL	171.203	93.3047	316.033	186.245	210.509	171.398	0.544993	1.84595	1.13028	0.920286
EGTYRWV	170.991	268.618	130.702	144.607	167.858	102.103	1.57095	0.764381	1.16078	0.706067
EGTYHTR	170.708	369.152	64.7835	217.343	249.345	170.785	2.16247	0.379498	1.14724	0.785784
EGTYVIS	170.638	183.296	257.809	197.129	150.004	114.321	1.07418	1.51086	0.760942	0.579932
EGTYGAV	170.567	167.933	238.696	175.591	176.632	82.7421	0.984559	1.39943	1.00593	0.471222
EGTYETR	170.496	208.599	188.169	236.578	238.587	133.961	1.22348	1.10365	1.00849	0.566244
EGTYVNG	170.496	158.068	334.389	209.856	225.158	162.416	0.927106	1.96127	1.07292	0.773937
EGTYTDR	170.496	279.537	91.4665	208.877	263.613	121.463	1.63955	0.536472	1.26205	0.581504
EGTYMSS	170.496	234.504	163.82	225.406	269.336	152.763	1.37542	0.96084	1.19489	0.677726
EGTYTLW	170.072	198.056	465.911	140.288	120.934	138.926	1.16454	2.7395	0.862039	0.990293
EGTYPES	170.001	183.522	223.494	184.402	224.319	131.45	1.07953	1.31466	1.21647	0.712846
EGTYSRF	169.931	53.6935	208.481	176.397	173.351	129.72	0.315973	1.22686	0.982735	0.73539
EGTYQPA	169.86	170.193	90.7095	220.51	235.764	273.613	1.00196	0.534026	1.06917	1.24081
EGTYWRG	169.86	212.439	128.432	156.528	180.371	103.721	1.25067	0.756103	1.15232	0.662631
EGTYDRG	169.86	268.543	166.595	167.47	152.522	245.046	1.58097	0.98078	0.910738	1.46322
EGTYPKP	169.718	165.147	170.506	207.553	235.23	153.321	0.973065	1.00464	1.13335	0.738709
EGTYKTL	169.648	182.693	340.571	201.736	179.837	149.695	1.0769	2.00752	0.891445	0.742031
EGTYQTL	169.648	185.103	267.019	199.433	187.619	113.652	1.0911	1.57396	0.940765	0.569876
EGTYKSV	169.577	192.483	188.863	195.344	238.969	184.008	1.13508	1.11373	1.22332	0.941969
EGTYTWR	169.577	250.319	57.7185	194.941	252.092	137.42	1.47614	0.340368	1.29317	0.704932
EGTYSEN	169.577	79.5236	291.242	169.313	180.6	121.965	0.468953	1.71746	1.06666	0.720352
EGTYTRD	169.577	233.826	100.802	183.941	154.124	192.265	1.37888	0.594434	0.837899	1.04525
EGTYGRF	169.577	139.995	297.298	113.106	114.372	71.1928	0.825552	1.75317	1.0112	0.629435
EGTYPTH	169.506	304.012	145.4	183.02	181.515	138.09	1.79352	0.857787	0.991781	0.754506
EGTYCSG	169.436	202.499	191.89	161.539	171.444	69.9654	1.19514	1.13253	1.06132	0.433118
EGTYHSR	169.365	367.269	73.047	194.538	253.008	177.424	2.16851	0.4313	1.30056	0.91203
EGTYNRI	169.365	169.741	130.766	139.252	160.609	95.6863	1.00222	0.772094	1.15338	0.687147
EGTYTYR	169.082	275.772	87.6186	219.013	239.732	89.9953	1.631	0.518202	1.0946	0.410913
EGTYSRW	168.941	190.45	42.39	222.699	237.9	211.849	1.12732	0.250917	1.06826	0.951279
EGTYELG	168.87	85.3222	217.627	175.187	155.879	135.579	0.505254	1.28873	0.889783	0.773907
EGTYNLN	168.799	257.925	121.871	188.433	168.468	109.746	1.528	0.72199	0.894048	0.582415
EGTYRVM	168.587	301.226	143.255	187.339	197.691	263.235	1.78677	0.849742	1.05526	1.40513
EGTYCRP	168.587	220.045	106.543	157.68	165.569	128.381	1.30523	0.631975	1.05003	0.814188
EGTYFLL	168.516	34.3397	202.109	177.491	135.278	75.5447	0.203777	1.19935	0.762169	0.425626
EGTYSAD	168.446	394.907	170.128	149.042	147.105	137.141	2.34442	1.00999	0.987002	0.920151
EGTYNNT	168.375	231.191	150.636	139.597	135.507	59.3088	1.37307	0.894646	0.970701	0.424857
EGTYASW	168.304	175.991	237.056	153.937	168.163	100.708	1.04567	1.4085	1.09242	0.654214
EGTYLGM	168.233	415.089	69.3253	158.026	213.256	92.785	2.46734	0.412078	1.3495	0.587151
EGTYDLG	168.163	135.627	280.266	176.742	171.596	69.1285	0.806522	1.66664	0.970885	0.391125
EGTYSEY	168.092	85.3975	235.1	147.948	161.83	77.2743	0.50804	1.39864	1.09383	0.522309
EGTYKVL	167.88	81.4816	308.526	161.02	128.945	47.7594	0.485357	1.83778	0.800801	0.296605
EGTYSGI	167.809	213.644	104.209	155.953	194.028	95.7421	1.27314	0.620996	1.24415	0.613918
EGTYKVG	167.738	315.986	38.9206	157.911	160.152	59.253	1.8838	0.232031	1.01419	0.375231
EGTYLWT	167.668	227.651	166.911	162.863	160.609	174.746	1.35775	0.995485	0.986161	1.07296
EGTYNMS	167.668	233.073	134.298	146.22	130.09	46.6436	1.39009	0.800978	0.889686	0.318996
EGTYVRM	167.526	135.552	202.299	158.487	138.635	183.282	0.809137	1.20756	0.874745	1.15645
EGTYRHR	167.243	322.086	30.1524	301.539	372.492	259.608	1.92585	0.180291	1.2353	0.860944
EGTYSDN	167.243	234.655	137.074	177.549	175.793	131.115	1.40307	0.819606	0.990111	0.738475
EGTYSKP	167.102	371.637	178.896	190.391	201.201	108.017	2.22402	1.07058	1.05677	0.567341
EGTYQSV	166.96	222.003	165.586	170.926	206.389	80.343	1.32968	0.991767	1.20748	0.470046
EGTYSNP	166.96	143.911	186.781	170.12	153.285	145.789	0.861944	1.11871	0.901041	0.85698
EGTYTGV	166.748	288.8	201.857	176.224	220.275	118.785	1.73195	1.21055	1.24997	0.674056
EGTYRKG	166.465	305.895	47.5626	235.138	249.498	262.454	1.83759	0.28572	1.06107	1.11617
EGTYSVW	166.465	154.303	273.075	162.172	149.47	89.3258	0.926936	1.64043	0.921673	0.550808
EGTYKVR	166.395	209.653	78.3458	252.53	221.954	185.291	1.25997	0.470843	0.87892	0.733738
EGTYSYV	166.395	87.2802	295.784	184.632	209.593	145.454	0.524537	1.7776	1.13519	0.787806
EGTYKTR	166.253	248.285	43.9039	238.651	287.19	133.57	1.49342	0.264078	1.20339	0.559688
EGTYVNP	166.183	87.8826	503.444	141.267	152.827	160.407	0.528832	3.02946	1.08183	1.13549
EGTYYSN	166.112	202.122	110.895	156.356	185.254	84.8623	1.21679	0.667594	1.18482	0.542752
EGTYPKS	166.112	214.322	144.706	193.904	253.084	182.446	1.29023	0.871138	1.3052	0.940906
EGTYTHL	166.112	32.8336	339.435	142.189	176.861	97.7506	0.19766	2.04341	1.24385	0.687471
EGTYASD	166.041	112.282	241.345	155.607	145.273	23.9913	0.676229	1.45353	0.933591	0.154179
EGTYSWL	165.9	107.462	271.372	188.721	218.444	116.107	0.647754	1.63576	1.1575	0.61523
EGTYLWG	165.9	175.841	83.4553	125.603	138.406	132.845	1.05992	0.503047	1.10194	1.05766
EGTYGQR	165.829	239.776	52.9244	203.406	288.563	130.836	1.44592	0.31915	1.41865	0.643226
EGTYSVM	165.829	117.403	269.732	185.438	175.869	267.643	0.707975	1.62656	0.948397	1.4433
EGTYGIR	165.688	211.686	58.2862	181.234	234.543	75.7679	1.27762	0.351784	1.29414	0.418066
EGTYLPQ	165.405	311.392	42.2008	208.935	242.478	187.746	1.88261	0.255136	1.16054	0.898586
EGTYVKV	165.334	119.059	285.691	166.261	161.907	150.643	0.720115	1.72796	0.973809	0.906064
EGTYSQG	165.334	118.532	94.3682	133.493	145.121	90.5533	0.716926	0.570773	1.08711	0.678339
EGTYTRC	165.334	293.846	310.04	133.55	123.223	59.3645	1.77729	1.87523	0.922671	0.444511
EGTYGNL	165.193	148.429	277.112	193.789	228.287	151.759	0.898521	1.67751	1.17802	0.783115
EGTYTQL	165.193	147.525	256.8	214.291	229.355	100.931	0.89305	1.55455	1.0703	0.471
EGTYSNN	165.122	266.359	229.928	190.679	205.473	89.2142	1.6131	1.39247	1.07759	0.467876
EGTYGGG	165.122	218.238	77.2734	157.047	185.025	111.811	1.32168	0.467978	1.17815	0.711958
EGTYTQS	164.98	132.539	50.7797	199.778	162.135	189.141	0.803364	0.307792	0.811577	0.946754
EGTYGRD	164.91	174.334	94.4313	196.323	217.605	63.2143	1.05715	0.572624	1.1084	0.321992
EGTYSEA	164.91	214.096	177.823	168.104	146.647	118.562	1.29826	1.07831	0.872357	0.705288
EGTYSYA	164.839	124.18	252.952	163.151	150.996	107.236	0.753343	1.53454	0.925496	0.657277
EGTYPQA	164.768	178.928	233.334	188.433	196.623	112.424	1.08594	1.41614	1.04346	0.596628
EGTYLGE	164.698	172.452	47.6887	166.952	173.504	135.3	1.04708	0.289553	1.03924	0.810411
EGTYYVL	164.698	167.557	233.271	171.214	124.062	140.6	1.01736	1.41636	0.724604	0.821197
EGTYPWR	164.627	369.077	72.0378	166.549	231.873	53.6178	2.2419	0.437582	1.39222	0.321934
EGTYNRV	164.627	136.832	150.194	198.454	209.517	204.875	0.831163	0.912332	1.05575	1.03236
EGTYRRQ	164.556	216.129	54.3122	267.561	335.029	121.519	1.31341	0.330053	1.25216	0.454172
EGTYQRT	164.556	303.033	92.2235	212.966	226.608	121.63	1.84152	0.560438	1.06406	0.571125
EGTYKRG	164.556	385.569	62.2603	219.704	185.636	141.605	2.34308	0.378353	0.844934	0.644523
EGTYRHP	164.485	319.073	130.639	244.698	275.439	181.497	1.93983	0.794231	1.12563	0.741718
EGTYNKS	164.344	358.082	50.5274	169.486	195.249	104.167	2.17886	0.307449	1.15201	0.614604
EGTYTPV	164.203	262.292	180.788	195.977	195.783	148.188	1.59737	1.10101	0.99901	0.75615
EGTYPHS	164.203	103.772	156.061	179.219	210.662	146.291	0.631977	0.950416	1.17544	0.816272
EGTYGRK	164.132	424.728	52.2305	199.49	227.524	158.398	2.58773	0.318223	1.14053	0.794016
EGTYPQT	164.132	198.357	145.085	182.789	172.817	145.231	1.20852	0.883953	0.945445	0.794527
EGTYLCV	164.061	252.277	215.041	154.398	180.142	152.038	1.5377	1.31074	1.16674	0.984717
EGTYMRP	164.061	124.557	73.8671	151.173	145.579	108.909	0.75921	0.450241	0.962995	0.720431
EGTYQTR	163.99	264.476	67.3067	234.908	277.5	119.064	1.61275	0.410431	1.18131	0.506853
EGTYGSW	163.92	206.791	218.258	145.126	162.746	125.09	1.26154	1.33149	1.12141	0.861939
EGTYRFL	163.92	176.443	129.315	161.308	136.499	125.48	1.0764	0.788891	0.846199	0.77789
EGTYRRH	163.778	276.826	45.2286	268.771	337.318	74.2615	1.69025	0.276158	1.25504	0.276301
EGTYHTT	163.708	128.699	172.399	166.261	176.556	57.4676	0.78615	1.05309	1.06192	0.345646
EGTYEVG	163.637	198.207	150.447	121.284	119.408	114.433	1.21126	0.919393	0.984535	0.943515
EGTYTEL	163.566	70.4868	274.4	234.217	178.235	260.78	0.430938	1.67761	0.760981	1.11341
EGTYLIN	163.425	165.975	75.0656	139.77	136.499	195.836	1.01561	0.459328	0.976598	1.40113
EGTYRFV	163.354	217.033	43.4624	154.282	193.952	36.1543	1.32861	0.266062	1.25712	0.234339
EGTYAPV	163.283	284.056	142.246	175.36	180.295	119.566	1.73965	0.871162	1.02814	0.681831
EGTYNVL	163.283	77.3397	312.752	197.475	192.121	207.72	0.473654	1.9154	0.972889	1.05188
EGTYSGE	163.213	140.672	134.487	168.334	143.442	145.12	0.861897	0.824001	0.852127	0.862091
EGTYSHT	163.071	168.988	362.144	201.909	219.741	85.476	1.03628	2.22078	1.08832	0.423339
EGTYEVR	162.93	273.739	102.821	202.485	230.652	152.596	1.6801	0.631076	1.13911	0.753616
EGTYGDS	162.859	219.744	112.346	154.686	167.4	79.2271	1.34929	0.689837	1.0822	0.512182
EGTYSGC	162.859	142.254	187.979	120.132	142.832	177.368	0.873479	1.15425	1.18896	1.47645
EGTYGSM	162.718	109.42	124.71	171.962	188.611	133.235	0.672455	0.766419	1.09682	0.774794
EGTYVKI	162.718	127.494	184.447	109.305	98.7309	106.789	0.783528	1.13354	0.903261	0.976984
EGTYCRS	162.647	120.34	52.4198	210.951	177.472	158.845	0.739883	0.322292	0.841294	0.752995
EGTYLFT	162.647	289.252	165.586	165.685	152.064	83.0211	1.77841	1.01807	0.917788	0.501077
EGTYLYA	162.505	277.128	179.779	177.261	157.557	117.278	1.70534	1.1063	0.888846	0.661616
EGTYRQT	162.364	378.264	47.3733	212.333	220.657	301.286	2.32973	0.291773	1.0392	1.41893
EGTYMRT	162.293	162.511	118.339	185.496	216.994	146.682	1.00134	0.729166	1.16981	0.790754
EGTYMRR	162.152	329.767	60.431	255.352	286.045	140.21	2.03369	0.372681	1.1202	0.549084
EGTYSGN	162.152	110.475	76.2641	217.113	258.73	147.519	0.681303	0.470326	1.19169	0.679457
EGTYGGA	162.081	188.718	82.0675	179.91	197.767	84.2486	1.16434	0.506336	1.09926	0.468282
EGTYERV	162.01	294.448	158.016	173.921	215.697	145.622	1.81746	0.975347	1.24021	0.837289
EGTYLAY	162.01	78.9211	130.009	155.665	140.161	105.06	0.487136	0.802471	0.900406	0.67491
EGTYSGM	161.94	156.336	141.931	158.083	177.243	85.1971	0.965398	0.876442	1.1212	0.538937
EGTYVLI	161.94	52.338	263.865	158.429	85.7601	181.441	0.323194	1.6294	0.541316	1.14525
EGTYFTR	161.869	350.702	73.7409	183.02	230.652	115.214	2.16658	0.455559	1.26026	0.629518
EGTYQLG	161.869	160.93	211.445	192.234	199.98	131.896	0.994199	1.30627	1.04029	0.686124
EGTYVGV	161.586	149.483	200.091	187.396	213.866	134.407	0.9251	1.23829	1.14125	0.717234
EGTYTKT	161.515	315.459	85.7262	186.936	198.988	118.896	1.95312	0.530762	1.06447	0.636029
EGTYTVA	161.515	150.989	183.564	185.035	195.325	178.763	0.93483	1.13651	1.05561	0.966103
EGTYTQT	161.445	281.119	100.172	182.559	231.415	226.411	1.74127	0.62047	1.26762	1.24021
EGTYYGT	161.445	222.003	194.414	151.806	170.834	97.6949	1.37511	1.20421	1.12534	0.64355
EGTYKLV	161.445	98.1996	108.12	175.821	195.097	154.437	0.608256	0.669702	1.10963	0.878377
EGTYFTL	161.445	190.375	275.22	165.052	133.142	92.4502	1.17919	1.70473	0.806667	0.560129
EGTYTLQ	161.303	97.07	164.135	184.575	180.829	160.742	0.601786	1.01756	0.979705	0.870877
EGTYGQP	161.303	144.438	234.28	156.01	192.655	226.467	0.895442	1.45242	1.23489	1.45162
EGTYPLH	161.303	195.721	192.647	220.107	185.864	129.999	1.21338	1.19432	0.844426	0.590618
EGTYTSE	161.303	61.5254	164.955	191.888	194.105	100.987	0.381427	1.02264	1.01155	0.526278
EGTYRMG	161.232	287.445	49.3288	194.422	214.4	104.279	1.7828	0.305948	1.10275	0.53635
EGTYWSL	161.232	136.079	261.91	200.642	166.256	203.201	0.843991	1.62442	0.828618	1.01275
EGTYAMR	161.162	150.613	65.2251	178.009	178.387	103.051	0.934545	0.404718	1.00212	0.578908
EGTYNKL	161.091	118.608	138.966	177.779	173.122	87.0382	0.736277	0.862655	0.973807	0.489587
EGTYTNS	161.02	147.224	97.0807	241.243	292.302	229.089	0.91432	0.602909	1.21165	0.949621
EGTYYVV	161.02	291.436	188.106	142.246	172.665	88.6563	1.80993	1.16821	1.21384	0.623259
EGTYNRP	160.879	297.837	66.6759	164.303	200.285	122.858	1.85131	0.414448	1.219	0.747751
EGTYTNR	160.808	202.198	75.0025	265.833	298.1	282.763	1.25738	0.46641	1.12138	1.06368
EGTYHSS	160.808	92.7775	151.519	192.522	222.183	96.5232	0.576945	0.942234	1.15406	0.501362
EGTYFTS	160.737	188.191	99.4777	172.02	193.876	94.8494	1.1708	0.618883	1.12705	0.551386
EGTYSEP	160.596	124.18	172.84	210.893	187.238	191.763	0.773246	1.07624	0.887833	0.909291
EGTYWLG	160.525	168.686	196.18	170.868	225.845	101.991	1.05084	1.22211	1.32175	0.596898
EGTYILT	160.525	142.103	284.619	185.899	195.249	161.132	0.885239	1.77304	1.0503	0.866773
EGTYRHS	160.455	258.828	77.7781	231.913	216.537	197.789	1.61309	0.484736	0.933697	0.852857
EGTYALN	160.455	139.844	168.677	195.171	217.834	76.2143	0.871549	1.05124	1.11612	0.3905
EGTYQLA	160.384	208.975	181.419	204.961	224.93	146.291	1.30297	1.13116	1.09742	0.71375
EGTYGYS	160.313	232.772	119.222	179.967	210.204	105.115	1.45198	0.743681	1.16801	0.58408
EGTYQRV	160.313	128.548	166.532	161.02	176.861	51.1071	0.801856	1.03879	1.09838	0.317395
EGTYQAL	160.242	180.66	181.671	186.878	189.222	71.7508	1.12742	1.13373	1.01254	0.383944
EGTYVSH	160.172	236.839	138.777	158.199	159.923	56.4633	1.47865	0.866425	1.0109	0.356914
EGTYSRC	160.101	140.07	135.244	209.511	177.319	99.0339	0.874885	0.844743	0.846347	0.472691
EGTYLHS	160.03	297.385	68.1268	223.16	241.639	179.488	1.8583	0.425712	1.08281	0.804305
EGTYRVW	159.96	119.888	29.9001	148.005	168.697	111.141	0.749488	0.186923	1.13981	0.750927
EGTYFRV	159.889	101.362	119.663	123.99	120.095	76.9396	0.633956	0.748416	0.968581	0.620529
EGTYPSD	159.889	118.608	174.291	181.983	142.45	105.952	0.741813	1.09008	0.782767	0.58221
EGTYLND	159.889	151.215	79.9859	173.46	162.441	148.467	0.945753	0.500259	0.936474	0.855917
EGTYHRL	159.747	126.891	256.043	194.998	192.655	165.707	0.794325	1.6028	0.987983	0.849789
EGTYLFL	159.606	81.105	261.153	179.507	169.613	106.399	0.508158	1.63623	0.944882	0.592728
EGTYRPE	159.535	217.937	112.851	211.987	239.884	133.682	1.36607	0.707372	1.1316	0.630613
EGTYAER	159.252	263.347	92.9174	169.601	227.905	100.819	1.65364	0.58346	1.34377	0.594449
EGTYLSQ	159.252	255.289	59.9263	236.693	245.835	181.943	1.60304	0.376298	1.03863	0.768689
EGTYVDG	159.252	178.702	178.328	166.779	149.699	132.789	1.12213	1.11978	0.897585	0.796196
EGTYTIT	159.252	376.607	173.786	151.23	145.655	143.446	2.36485	1.09126	0.963133	0.948526
EGTYPYR	159.111	202.8	46.1748	152.9	234.162	236.398	1.27458	0.290205	1.53147	1.54609
EGTYFSG	158.899	252.653	121.493	170.465	208.373	101.656	1.59002	0.764592	1.22238	0.596346
EGTYVVP	158.899	309.359	178.58	173.287	178.387	75.9911	1.94689	1.12386	1.02943	0.438527
EGTYGTI	158.899	222.305	255.538	147.487	155.345	125.034	1.39903	1.60818	1.05328	0.847762
EGTYSTH	158.828	111.002	82.5722	186.763	234.238	106.51	0.698879	0.519884	1.2542	0.570296
EGTYINR	158.828	177.723	108.94	150.251	156.871	55.3474	1.11897	0.685897	1.04406	0.368366
EGTYRCV	158.828	116.65	69.7038	155.549	177.777	63.6049	0.73444	0.438863	1.1429	0.408905
EGTYQVL	158.828	136.154	210.058	175.072	151.148	140.154	0.857241	1.32255	0.863348	0.800549
EGTYRWR	158.757	180.811	54.186	265.833	354.943	173.742	1.13891	0.341313	1.33521	0.653574
EGTYVDL	158.757	13.5552	224.881	186.302	61.5733	578.972	0.0853828	1.41651	0.330502	3.1077
EGTYALQ	158.687	142.781	171.074	146.623	157.023	153.489	0.899767	1.07806	1.07093	1.04682
EGTYMSR	158.616	190.676	62.3234	238.709	314.505	143.278	1.20212	0.39292	1.31752	0.600222
EGTYWAR	158.616	184.425	133.352	185.381	238.282	78.2786	1.16272	0.840721	1.28536	0.422258
EGTYVSW	158.475	134.723	272.759	170.12	201.811	110.36	0.850125	1.72116	1.18629	0.64872
EGTYRHL	158.475	133.97	84.78	219.186	232.483	76.828	0.845373	0.534975	1.06067	0.350515
EGTYSLC	158.333	201.143	260.206	198.166	194.715	85.9782	1.27038	1.64341	0.982587	0.43387
EGTYEST	158.333	116.725	202.866	166.549	164.958	106.789	0.737211	1.28126	0.99045	0.641188
EGTYDRL	158.192	161.08	252.006	201.794	178.158	132.064	1.01826	1.59304	0.882872	0.654449
EGTYRHT	158.121	358.459	75.5072	208.532	228.744	249.844	2.26699	0.477528	1.09693	1.19811
EGTYRLF	158.05	189.17	191.701	174.093	172.665	131.617	1.1969	1.21291	0.991794	0.756017
EGTYLDV	157.98	165.749	159.846	195.171	195.02	77.3301	1.04918	1.01181	0.999228	0.396217
EGTYYNG	157.767	416.52	105.155	136.545	142.832	121.017	2.64009	0.666519	1.04604	0.886277
EGTYTNT	157.697	216.129	113.986	196.438	243.546	130.39	1.37054	0.722819	1.23981	0.663772
EGTYLFV	157.697	130.883	219.835	141.21	157.329	82.0168	0.829964	1.39404	1.11415	0.580816
EGTYLTC	157.697	36.9002	208.985	159.293	148.478	91.2786	0.233994	1.32524	0.932107	0.573024
EGTYRIR	157.485	331.424	93.8005	280.461	308.324	179.712	2.10448	0.595617	1.09935	0.640772
EGTYCLS	157.414	100.308	313.509	197.417	218.673	69.5748	0.637226	1.99163	1.10767	0.352425
EGTYRVE	157.414	234.504	44.4716	182.789	187.772	202.141	1.48973	0.282514	1.02726	1.10587
EGTYRNP	157.414	186.233	75.0656	174.151	174.877	103.721	1.18308	0.476868	1.00417	0.595579
EGTYSNK	157.272	393.1	126.665	167.701	162.364	229.647	2.49948	0.805388	0.968178	1.36939
EGTYAGV	157.272	190.977	234.343	149.272	160.381	97.0253	1.21431	1.49005	1.07442	0.649989
EGTYEPR	157.202	237.065	47.7518	197.359	223.251	147.965	1.50803	0.303762	1.13119	0.749723
EGTYSFL	157.202	182.693	244.752	153.073	157.786	85.8108	1.16216	1.55693	1.03079	0.560587
EGTYTLC	157.131	140.446	223.052	139.54	157.481	70.5791	0.893818	1.41953	1.12858	0.5058
EGTYHAR	157.06	255.967	39.7406	212.39	264.605	130.334	1.62973	0.253028	1.24584	0.613654
EGTYPLN	157.06	291.662	207.534	190.909	170.605	172.682	1.85701	1.32137	0.893642	0.904521
EGTYVSF	157.06	31.3275	220.213	135.623	90.1854	137.253	0.199462	1.4021	0.664969	1.01201
EGTYMVR	156.848	182.543	45.9856	175.821	243.394	93.0082	1.16382	0.293185	1.38433	0.528994
EGTYYSP	156.777	220.573	120.61	128.598	170.452	121.184	1.40692	0.769305	1.32547	0.942351
EGTYDSV	156.777	111.303	145.779	159.293	168.087	66.6177	0.709942	0.929845	1.05521	0.418209
EGTYGSY	156.707	156.11	240.399	176.167	223.861	210.342	0.996194	1.53407	1.27074	1.194
EGTYRYN	156.707	141.35	158.647	179.449	203.032	147.351	0.902005	1.01238	1.13142	0.821131
EGTYPPM	156.707	171.548	147.923	146.162	174.648	114.991	1.09471	0.943951	1.19489	0.786734
EGTYFVL	156.707	112.207	180.347	144.204	153.285	96.4674	0.716029	1.15086	1.06297	0.668963
EGTYNSN	156.707	241.658	64.342	171.444	162.135	132.566	1.54211	0.410589	0.945704	0.773231
EGTYLRH	156.636	313.953	56.1415	240.149	360.818	129.776	2.00435	0.35842	1.50248	0.5404
EGTYGIG	156.636	235.634	203.245	129.231	163.051	119.008	1.50434	1.29756	1.2617	0.920894
EGTYASN	156.495	141.877	149.248	172.366	168.163	165.596	0.906596	0.953695	0.975618	0.960724
EGTYTLI	156.495	111.454	170.948	173.575	106.742	113.652	0.712188	1.09236	0.614964	0.654771
EGTYARY	156.424	229.986	137.831	147.832	179.913	114.098	1.47027	0.881135	1.21701	0.771808
EGTYFLG	156.424	315.534	179.337	132.629	132.837	83.0769	2.01717	1.14648	1.00157	0.626387
EGTYTRI	156.424	78.0928	285.249	173.172	162.975	151.089	0.499238	1.82357	0.941115	0.872483
EGTYYRA	156.424	386.473	123.448	143.916	141.992	130.948	2.47068	0.789191	0.986632	0.909889
EGTYFRR	156.353	420.586	74.0563	218.783	264.452	197.454	2.68998	0.473648	1.20874	0.902512
EGTYLVH	156.353	334.812	67.0544	151.345	166.332	103.832	2.14139	0.428865	1.09902	0.686061
EGTYLHT	156.212	266.133	122.565	217.804	270.327	74.3173	1.70367	0.784609	1.24115	0.341212
EGTYRVK	156.212	329.767	89.8264	227.997	225.082	208.501	2.11103	0.57503	0.987215	0.914491
EGTYEPS	156.141	109.872	135.749	155.665	125.512	118.004	0.703673	0.8694	0.806297	0.758064
EGTYDLL	156.141	74.6287	299.127	201.851	147.639	102.27	0.477957	1.91575	0.731422	0.506659
EGTYNGL	156.07	117.252	158.962	176.627	179.837	206.995	0.751278	1.01853	1.01817	1.17193
EGTYPVV	156.07	182.618	232.956	198.396	205.931	166.768	1.1701	1.49263	1.03798	0.840579
EGTYNRG	155.999	323.667	84.2753	200.815	206.618	141.214	2.0748	0.540228	1.0289	0.703205
EGTYDTL	155.999	103.772	209.616	182.559	138.941	143.055	0.665209	1.3437	0.761072	0.783611
EGTYVKN	155.858	369.981	65.0989	154.57	131.005	53.0599	2.37383	0.417681	0.847545	0.343273
EGTYPNR	155.787	190.827	75.2549	188.894	258.959	93.064	1.22492	0.483061	1.37092	0.492679
EGTYRTH	155.787	313.275	36.4604	237.557	294.133	192.433	2.01091	0.23404	1.23816	0.810048
EGTYSTC	155.787	147.902	188.295	158.89	173.809	125.424	0.949383	1.20867	1.0939	0.78938
EGTYNVR	155.717	283.905	54.6907	251.206	291.844	185.849	1.82322	0.351219	1.16177	0.739828
EGTYLWR	155.646	189.245	36.0189	250.572	397.594	175.304	1.21587	0.231415	1.58674	0.699614
EGTYVYS	155.646	87.9579	202.614	195.92	194.181	147.853	0.565115	1.30176	0.991125	0.754663
EGTYRSC	155.575	169.214	38.1636	223.908	262.087	127.545	1.08766	0.245307	1.17051	0.569628
EGTYGTC	155.434	200.39	179.716	122.435	157.71	82.5747	1.28923	1.15622	1.28811	0.674435
EGTYPLE	155.434	52.7898	211.256	162.575	110.176	155.609	0.339629	1.35914	0.677691	0.957148
EGTYTLM	155.363	53.0157	304.741	206.862	125.207	89.8837	0.341238	1.96148	0.605267	0.434511
EGTYNSP	155.292	211.686	179.085	163.9	148.02	71.0254	1.36315	1.15321	0.903113	0.433346
EGTYVSC	155.292	113.261	225.008	158.314	159.999	98.9223	0.72934	1.44893	1.01065	0.62485
EGTYLMM	155.222	153.926	261.531	132.802	145.884	114.879	0.991655	1.68489	1.09851	0.865045
EGTYRKI	155.151	176.066	74.3717	153.246	171.978	220.999	1.13481	0.479351	1.12224	1.44212
EGTYQAA	155.08	85.9246	93.5482	149.56	159.77	113.429	0.554066	0.603224	1.06827	0.758415
EGTYCRA	155.08	284.96	122.187	120.881	138.941	91.3902	1.8375	0.787893	1.1494	0.756037
EGTYRDP	155.009	202.951	54.6907	168.853	218.215	79.9524	1.30928	0.352821	1.29234	0.473504
EGTYETS	155.009	62.429	225.891	174.9	201.811	147.909	0.402743	1.45727	1.15387	0.845681
EGTYTKR	154.939	323.441	52.6721	272.111	217.681	166.154	2.08754	0.339954	0.799972	0.610611
EGTYDAS	154.939	111.679	123.448	180.831	154.963	150.978	0.720797	0.796755	0.85695	0.83491
EGTYLCS	154.868	213.795	41.8854	200.124	212.569	90.9438	1.3805	0.270458	1.06219	0.454438
EGTYPRH	154.797	128.925	82.5722	181.983	217.376	144.059	0.832861	0.533421	1.19448	0.791609
EGTYPAW	154.797	168.837	291.053	144.607	154.734	76.4374	1.0907	1.88022	1.07003	0.528586
EGTYRKV	154.656	164.168	139.408	204.501	201.353	120.57	1.06151	0.901405	0.984609	0.589584
EGTYGNN	154.585	427.138	87.8078	152.036	159.77	76.549	2.76312	0.568022	1.05087	0.503491
EGTYGVP	154.585	232.923	124.394	183.192	197.92	163.141	1.50676	0.804698	1.08039	0.890544
EGTYNRA	154.585	404.32	117.077	155.953	188.306	116.107	2.61552	0.757363	1.20746	0.744501
EGTYARE	154.585	262.669	57.1508	145.529	137.796	78.167	1.69919	0.369704	0.946864	0.537124
EGTYSEK	154.444	136.455	80.8059	138.445	147.028	94.9052	0.883527	0.523206	1.06199	0.685506
EGTYDTT	154.373	100.383	140.669	180.14	213.332	142.944	0.650266	0.911229	1.18426	0.793513
EGTYRGD	154.302	188.417	54.5014	159.466	132.531	121.296	1.22109	0.353212	0.831097	0.760638
EGTYVVK	154.232	128.473	167.163	169.486	139.627	81.682	0.832986	1.08384	0.823827	0.481939
EGTYSDA	154.232	78.6952	214.789	180.313	151.759	151.982	0.510241	1.39264	0.841641	0.84288
EGTYWTA	154.232	314.555	125.845	112.242	129.022	46.9225	2.0395	0.81595	1.14949	0.418048
EGTYSRQ	154.161	236.839	33.5587	237.269	291.462	225.072	1.53631	0.217687	1.2284	0.948594
EGTYMLG	154.161	307.024	222.926	154.34	179.226	208.892	1.99158	1.44606	1.16124	1.35345
EGTYFNS	154.09	196.776	145.4	127.1	159.083	16.9613	1.27702	0.943605	1.25164	0.133448
EGTYRTF	154.09	126.891	110.264	162.748	163.738	239.523	0.823488	0.715584	1.00608	1.47174
EGTYRQA	154.019	108.968	82.5091	198.108	232.483	252.801	0.707498	0.535706	1.17352	1.27608
EGTYVKP	154.019	142.555	92.9804	133.896	134.363	86.5919	0.925565	0.603693	1.00349	0.646711
EGTYLVQ	153.949	173.28	76.0749	159.869	149.622	182.446	1.12557	0.494157	0.935908	1.14122
EGTYSVQ	153.949	177.949	112.346	149.963	110.786	135.523	1.1559	0.729763	0.738756	0.903708
EGTYHVL	153.949	86.5271	194.414	154.513	112.541	159.849	0.562051	1.26285	0.728361	1.03454
EGTYTMR	153.878	158.52	76.2641	214.521	248.811	118.841	1.03017	0.495614	1.15984	0.553981
EGTYKTS	153.807	217.786	66.4236	213.197	214.553	181.385	1.41597	0.431862	1.00636	0.85079
EGTYSWS	153.807	120.942	200.722	182.559	208.678	183.673	0.786322	1.30502	1.14307	1.0061
EGTYRNI	153.737	347.69	155.745	194.077	231.415	132.622	2.26159	1.01307	1.19239	0.683346
EGTYREV	153.737	147.601	144.265	172.596	169.308	72.0297	0.960088	0.938389	0.980947	0.417332
EGTYGIT	153.666	372.164	120.547	126.294	112.236	84.4159	2.42191	0.784472	0.888688	0.668409
EGTYMTG	153.595	200.541	230.306	147.66	158.931	72.9782	1.30565	1.49944	1.07633	0.494233
EGTYPHR	153.454	260.711	45.1655	217.689	219.207	114.656	1.69895	0.294327	1.00698	0.526698
EGTYIGT	153.454	199.11	120.231	152.785	178.082	59.3088	1.29753	0.783501	1.16557	0.388184
EGTYELN	153.312	128.021	246.644	134.356	132.379	151.48	0.835034	1.60877	0.98528	1.12745
EGTYPKL	153.242	143.007	133.163	175.418	145.579	177.815	0.933212	0.868972	0.829896	1.01366
EGTYCAS	153.1	286.616	86.6724	138.445	197.462	74.7636	1.87208	0.566116	1.42628	0.540023
EGTYSCL	153.1	149.86	214.915	158.429	143.061	104.557	0.978835	1.40375	0.902996	0.659965
EGTYRWT	153.029	156.637	116.068	168.622	188.306	118.004	1.02358	0.758467	1.11673	0.699811
EGTYGRM	153.029	90.0665	168.109	175.36	142.45	86.1455	0.588557	1.09854	0.812329	0.491249
EGTYAEP	153.029	154.152	146.788	176.397	143.976	127.768	1.00734	0.959214	0.816206	0.724319
EGTYPSN	152.888	79.8248	304.237	199.433	206.236	165.261	0.522113	1.98993	1.03411	0.828656
EGTYYLK	152.888	210.933	90.5203	136.084	128.335	69.6306	1.37966	0.592069	0.943056	0.511673
EGTYNAT	152.817	135.326	140.291	144.723	160.228	49.9912	0.885539	0.918029	1.10714	0.345428
EGTYNPS	152.676	193.613	45.2286	176.454	168.163	165.652	1.26813	0.296239	0.953011	0.938778
EGTYTYT	152.534	168.912	191.575	176.339	178.54	138.536	1.10737	1.25595	1.01248	0.785621
EGTYDNS	152.464	205.135	135.055	153.303	163.661	263.737	1.34547	0.885818	1.06757	1.72036
EGTYPEA	152.464	137.585	252.889	144.492	129.861	118.394	0.902411	1.65868	0.89874	0.819382
EGTYPHT	152.252	392.045	202.488	158.947	178.769	90.6648	2.57498	1.32996	1.1247	0.570408
EGTYLIY	152.252	184.877	221.349	128.713	101.783	180.549	1.21429	1.45384	0.790776	1.40273
EGTYPSE	152.11	123.804	249.861	183.423	160.686	111.866	0.813909	1.64263	0.87604	0.609883
EGTYVLW	152.11	189.546	199.712	124.566	122.918	115.047	1.24611	1.31295	0.986766	0.923578
EGTYYPR	152.039	247.306	79.3551	159.408	239.35	111.309	1.62659	0.521938	1.50149	0.698262
EGTYSVD	152.039	49.0998	187.096	199.951	161.22	154.326	0.322941	1.23058	0.806297	0.771817
EGTYLNI	151.969	293.921	90.7095	160.445	173.962	114.489	1.93409	0.596896	1.08425	0.713572
EGTYKSA	151.898	240.529	79.8597	148.178	197.386	116.218	1.58349	0.525746	1.33208	0.784316
EGTYNVV	151.827	310.79	146.157	164.13	180.829	101.6	2.047	0.962654	1.10174	0.619023
EGTYKNG	151.757	223.585	65.4143	141.44	153.743	39.3346	1.47331	0.431048	1.08698	0.278101
EGTYGKP	151.757	234.58	77.2734	147.372	131.768	168.386	1.54576	0.509193	0.894123	1.14259
EGTYVRK	151.686	340.536	69.7038	173.345	169.994	163.085	2.24501	0.459527	0.980672	0.940814
EGTYQAS	151.615	120.641	124.205	194.71	214.324	78.0555	0.795705	0.819214	1.10073	0.40088
EGTYNES	151.615	68.0017	169.875	166.434	124.825	106.064	0.448515	1.12044	0.749999	0.637274
EGTYQVR	151.474	233.676	90.1418	205.076	226.227	180.939	1.54268	0.595099	1.10313	0.882301
EGTYPMR	151.332	244.671	297.613	187.109	264.681	183.171	1.61678	1.96662	1.41459	0.978955
EGTYRKN	151.332	263.949	60.7464	199.663	206.16	76.1585	1.74417	0.401411	1.03254	0.381435
EGTYEVS	151.332	66.6462	267.208	167.413	164.73	98.1412	0.440397	1.76571	0.983972	0.586222
EGTYRMM	151.332	224.037	66.9282	135.623	149.699	108.742	1.48043	0.44226	1.10378	0.801794
EGTYTSK	151.262	142.856	46.8056	211.872	236.756	132.287	0.944433	0.309435	1.11745	0.624372
EGTYLQA	151.262	201.369	85.7893	175.245	155.574	131.506	1.33127	0.567159	0.887749	0.750411
EGTYSND	151.262	264.401	189.367	174.784	143.747	135.021	1.74797	1.25192	0.822427	0.7725
EGTYYAT	151.191	227.124	118.843	151.461	185.254	105.339	1.50224	0.786049	1.22312	0.695485
EGTYLNM	151.191	190.375	164.45	159.696	148.63	152.763	1.25917	1.0877	0.93071	0.956589
EGTYSKY	151.12	168.159	111.148	173.345	190.976	143.836	1.11275	0.735492	1.10172	0.829771
EGTYLFA	151.049	129.151	263.424	134.472	141.077	38.5535	0.855022	1.74396	1.04912	0.286703
EGTYLVY	150.979	68.4535	243.553	179.161	185.178	179.991	0.453399	1.61316	1.03358	1.00463
EGTYNVT	150.908	108.517	101.433	194.883	216.918	104.055	0.719091	0.672153	1.11307	0.533937
EGTYLNE	150.696	265.681	63.8373	168.91	173.885	109.635	1.76303	0.423617	1.02945	0.649071
EGTYLYP	150.625	215.452	182.555	165.167	205.015	72.4761	1.43038	1.21198	1.24126	0.438805
EGTYDVT	150.625	323.516	197.505	155.319	176.251	170.059	2.14783	1.31123	1.13477	1.0949
EGTYTRM	150.554	143.082	220.655	180.543	211.806	90.2743	0.950369	1.46562	1.17316	0.500015
EGTYLTK	150.342	216.054	69.7038	232.547	250.108	77.1628	1.43708	0.463634	1.07552	0.331816
EGTYRRF	150.272	282.625	36.2712	182.789	203.642	138.313	1.88076	0.241371	1.11408	0.756678
EGTYLPY	150.201	379.62	119.411	165.455	182.584	109.579	2.52742	0.79501	1.10352	0.662289
EGTYSPC	150.059	291.812	116.068	125.085	120.171	76.4374	1.94465	0.77348	0.960718	0.611086
EGTYLPN	149.989	315.91	62.5126	187.051	158.549	107.18	2.10623	0.416782	0.847627	0.572998
EGTYGRY	149.918	153.249	56.5831	170.811	229.736	122.69	1.02222	0.377427	1.34498	0.718283
EGTYGPV	149.847	265.982	212.644	169.429	225.464	107.068	1.77502	1.41907	1.33073	0.631937
EGTYFRT	149.847	354.693	42.4531	155.031	209.136	134.184	2.36703	0.283309	1.34899	0.865529
EGTYTGA	149.847	100.534	120.168	188.836	206.389	108.24	0.670911	0.801937	1.09295	0.573194
EGTYFVS	149.847	170.193	96.9545	179.507	172.97	83.6906	1.13577	0.647022	0.963585	0.466226
EGTYTSI	149.847	250.469	170.948	187.972	192.274	100.261	1.6715	1.14081	1.02288	0.533384
EGTYISG	149.706	109.872	188.295	169.601	183.881	94.8494	0.73392	1.25777	1.08419	0.559249
EGTYCLT	149.635	271.254	177.76	173.229	192.121	130.223	1.81277	1.18796	1.10905	0.751735
EGTYIRL	149.564	157.692	168.677	169.544	141.229	98.3086	1.05434	1.12779	0.832998	0.579842
EGTYLGK	149.494	371.637	76.7057	223.044	269.717	162.583	2.48597	0.513103	1.20925	0.728926
EGTYFST	149.494	115.746	84.78	136.718	201.429	50.4375	0.774254	0.567114	1.47332	0.368918
EGTYPNT	149.494	123.051	181.671	174.093	175.106	76.3816	0.823117	1.21525	1.00582	0.43874
EGTYLPH	149.423	306.798	76.3272	191.485	236.603	143.111	2.05322	0.510813	1.23562	0.747373
EGTYANG	149.352	228.781	259.702	147.487	166.256	114.21	1.53182	1.73885	1.12726	0.774373
EGTYTVK	149.352	213.268	103.83	177.894	158.702	227.862	1.42795	0.695204	0.892114	1.28088
EGTYYDS	149.352	167.858	141.678	133.032	129.022	79.8966	1.12391	0.94862	0.969855	0.600583
EGTYGRE	149.281	121.017	62.1972	177.146	212.34	235.561	0.810666	0.416644	1.19868	1.32976
EGTYRGK	149.211	290.231	34.6311	222.238	229.66	175.36	1.94511	0.232095	1.0334	0.789062
EGTYRNN	149.069	223.434	58.7909	246.311	244.92	62.0426	1.49886	0.394386	0.994354	0.251888
EGTYANL	148.999	77.3397	140.543	169.889	185.483	121.463	0.519063	0.94325	1.09179	0.714954
EGTYSTK	148.857	144.513	195.234	226.903	213.256	119.789	0.970817	1.31155	0.939855	0.527931
EGTYDLT	148.857	338.954	154.421	177.433	203.489	169.557	2.27704	1.03737	1.14685	0.95561
EGTYLKI	148.786	141.124	176.499	159.753	169.308	41.0642	0.948502	1.18626	1.0598	0.257047
EGTYSSQ	148.786	106.408	68.8837	181.983	184.338	135.523	0.715173	0.46297	1.01294	0.744701
EGTYLCR	148.645	209.578	60.4941	220.856	321.295	174.69	1.40992	0.40697	1.45477	0.790969
EGTYGLK	148.645	133.066	45.9856	195.459	167.247	86.9267	0.895196	0.309365	0.855665	0.444731
EGTYVET	148.504	108.366	189.178	153.015	110.862	155.274	0.729719	1.27389	0.724518	1.01476
EGTYCLP	148.433	54.7478	402.957	149.56	127.19	108.575	0.368839	2.71474	0.85043	0.72596
EGTYGTM	148.362	325.248	277.995	148.927	181.515	105.115	2.19226	1.87376	1.21882	0.70582
EGTYQRG	148.291	204.156	66.6759	189.239	264.758	192.879	1.37672	0.449628	1.39906	1.01923
EGTYSIT	148.291	123.954	238.381	180.025	173.809	72.5877	0.835884	1.60751	0.965472	0.403209
EGTYKTT	148.291	85.3222	57.9708	172.308	167.171	106.176	0.575368	0.390925	0.970188	0.616196
EGTYDNR	148.221	81.4816	118.654	175.821	271.167	123.248	0.549731	0.800523	1.54229	0.700988
EGTYVFG	148.15	87.3555	163.378	110.399	115.44	47.4247	0.589642	1.10279	1.04566	0.429574
EGTYITL	148.15	30.0473	132.721	172.538	133.447	257.377	0.202816	0.895856	0.773434	1.49171
EGTYTTE	148.15	80.2014	138.209	135.854	109.184	113.875	0.541352	0.932899	0.803687	0.838218
EGTYVNN	148.079	173.732	150.51	149.618	129.937	99.8708	1.17324	1.01641	0.868462	0.667507
EGTYVAM	148.079	240.453	134.487	128.54	128.564	52.6135	1.62382	0.908211	1.00019	0.409316
EGTYAMS	147.938	91.6479	146.409	146.911	164.958	69.2958	0.619503	0.989669	1.12285	0.471686
EGTYTET	147.938	60.6217	152.844	161.193	159.77	174.69	0.409778	1.03316	0.991172	1.08373
EGTYLAF	147.796	222.154	193.657	134.241	189.527	84.9739	1.50311	1.31029	1.41184	0.632994
EGTYTRK	147.726	246.704	77.715	233.353	247.133	247.892	1.67001	0.526076	1.05905	1.0623
EGTYIVS	147.726	129.979	208.102	173.921	197.233	182.836	0.879866	1.40871	1.13404	1.05126
EGTYNGS	147.655	121.846	83.8969	194.653	244.004	127.154	0.825206	0.568195	1.25354	0.653235
EGTYFTG	147.514	298.515	176.499	125.66	144.587	64.7207	2.02364	1.19649	1.15061	0.515045
EGTYRAM	147.514	281.947	48.698	143.513	160.381	52.0556	1.91133	0.330126	1.11753	0.362723
EGTYQQP	147.372	180.208	97.4591	126.755	155.345	46.7552	1.22281	0.661313	1.22556	0.368863
EGTYTML	147.372	121.319	148.176	175.706	175.564	165.484	0.823213	1.00545	0.999193	0.941826
EGTYVYL	147.372	19.7303	263.045	180.543	65.8461	187.132	0.133881	1.7849	0.364711	1.03649
EGTYQRA	147.301	177.271	29.6478	199.605	204.176	119.064	1.20346	0.201273	1.0229	0.596496
EGTYLDN	147.301	204.758	76.2641	166.204	155.269	108.575	1.39006	0.517742	0.934207	0.653263
EGTYPLI	147.301	68.8301	506.914	155.722	121.315	103.051	0.467274	3.44134	0.77905	0.661762
EGTYETL	147.301	95.2626	262.856	176.339	104.53	164.703	0.646719	1.78448	0.592776	0.934013
EGTYGGK	147.231	174.033	139.029	132.168	166.79	86.9825	1.18204	0.944294	1.26195	0.65812
EGTYRDA	147.16	252.879	71.47	180.889	182.507	124.587	1.71839	0.485662	1.00895	0.688751
EGTYFRL	147.089	48.9492	247.212	188.721	221.572	184.733	0.332786	1.68069	1.17407	0.978869
EGTYVKT	147.089	59.6427	166.154	181.465	169.842	112.09	0.405486	1.12961	0.935948	0.617694
EGTYHLL	147.089	87.8826	229.865	180.774	164.424	163.085	0.597478	1.56276	0.909559	0.902151
EGTYSKM	147.089	232.847	160.035	145.241	124.596	75.3774	1.58304	1.08801	0.85786	0.518982
EGTYTRQ	147.019	271.48	95.9452	187.396	218.826	209.729	1.84657	0.652606	1.16771	1.11917
EGTYTVI	147.019	148.655	266.01	148.639	116.89	61.0942	1.01113	1.80936	0.786404	0.411025
EGTYYTT	146.948	131.636	288.845	174.036	174.496	200.132	0.895798	1.96563	1.00264	1.14995
EGTYKLY	146.877	154.152	79.7336	124.221	124.215	31.2445	1.04953	0.542859	0.999952	0.251524
EGTYSTQ	146.736	160.93	92.9174	164.994	160.609	174.355	1.09673	0.633229	0.973425	1.05674
EGTYVVA	146.594	59.4921	232.01	202.715	211.196	121.296	0.405828	1.58266	1.04183	0.598354
EGTYDRT	146.524	109.42	159.719	171.559	199.064	151.982	0.746776	1.09006	1.16032	0.885887
EGTYTNV	146.524	187.362	150.951	165.109	161.754	101.712	1.27872	1.03022	0.979678	0.616028
EGTYVCS	146.524	301.979	140.858	146.162	168.545	84.137	2.06096	0.961336	1.15313	0.575641
EGTYTSW	146.524	240.905	152.276	154.225	156.337	122.523	1.64414	1.03926	1.01369	0.794444
EGTYNDG	146.524	134.422	142.562	131.823	102.622	149.36	0.917409	0.97296	0.778487	1.13304
EGTYRPY	146.311	188.191	151.961	149.963	143.747	127.823	1.28623	1.03861	0.958551	0.852365
EGTYSVH	146.311	173.883	128.432	160.502	174.343	106.176	1.18844	0.877796	1.08624	0.661521
EGTYTDG	146.311	107.236	205.831	163.842	151.072	134.909	0.732932	1.4068	0.922058	0.823409
EGTYWTL	146.311	120.792	180.725	163.209	145.426	100.094	0.825578	1.23521	0.891042	0.613288
EGTYGKN	146.241	271.404	53.4291	143.744	164.958	64.2186	1.85587	0.36535	1.14759	0.446758
EGTYQVG	146.17	154.453	154.925	128.482	147.639	88.2657	1.05667	1.0599	1.1491	0.686987
EGTYYGL	146.099	112.282	126.476	159.005	168.239	91.446	0.768532	0.865686	1.05808	0.575114
EGTYFSR	146.029	329.315	76.5795	221.144	325.034	97.3601	2.25514	0.524415	1.46978	0.440257
EGTYSYK	146.029	193.01	55.0061	142.937	136.652	114.712	1.32173	0.37668	0.956024	0.802533
EGTYIGR	145.746	383.837	27.2507	164.073	192.502	109.3	2.63361	0.186974	1.17328	0.666168
EGTYRMY	145.746	90.1418	54.5645	134.299	150.843	140.042	0.618487	0.374382	1.12319	1.04277
EGTYRCG	145.675	244.143	23.592	165.973	163.204	68.4589	1.67595	0.16195	0.983313	0.41247
EGTYYNS	145.675	285.713	92.7912	154.686	162.746	142.497	1.9613	0.636974	1.05211	0.921206
EGTYQGR	145.604	231.04	54.186	172.596	178.006	108.463	1.58677	0.372146	1.03134	0.628422
EGTYNTV	145.534	189.772	152.97	158.717	170.452	78.725	1.30398	1.0511	1.07394	0.496009
EGTYRTC	145.463	211.912	89.1956	190.794	176.937	149.75	1.45681	0.613185	0.927373	0.784879
EGTYWSG	145.392	148.504	181.293	160.617	164.424	80.2314	1.02141	1.24692	1.0237	0.499519
EGTYDKL	145.392	223.058	161.36	140.922	93.39	194.497	1.53418	1.10982	0.662709	1.38018
EGTYLGI	145.321	248.737	126.981	162.057	229.584	127.6	1.71163	0.873793	1.41668	0.787379
EGTYGET	145.251	174.033	154.231	137.869	145.121	49.3775	1.19816	1.06183	1.0526	0.358147
EGTYSYP	145.18	194.968	145.211	170.58	151.835	185.179	1.34294	1.00021	0.890109	1.08559
EGTYNTN	145.039	121.093	70.2084	145.241	127.801	98.8107	0.834901	0.484067	0.879923	0.680323
EGTYASE	144.968	154.077	153.096	156.01	173.504	109.746	1.06284	1.05607	1.11213	0.703456
EGTYYRN	144.968	193.613	84.4646	149.618	159.007	98.5876	1.33556	0.582644	1.06276	0.65893
EGTYDVG	144.968	87.8826	253.772	137.063	131.082	185.514	0.606222	1.75054	0.95636	1.35349
EGTYVRC	144.968	206.942	153.033	137.063	113.686	54.4547	1.4275	1.05563	0.829439	0.397296
EGTYQTG	144.897	90.0665	151.897	142.131	147.486	40.9526	0.621589	1.04831	1.03768	0.288133
EGTYAVN	144.826	139.317	170.065	137.697	123.147	129.33	0.961958	1.17427	0.894333	0.939238
EGTYQSA	144.614	190.073	196.18	178.125	197.309	129.274	1.31435	1.35657	1.1077	0.725751
EGTYNYS	144.614	100.835	227.215	139.77	111.931	62.768	0.697271	1.57118	0.800821	0.449081
EGTYKGV	144.614	244.445	47.6257	98.2478	110.862	88.7679	1.69032	0.329329	1.1284	0.90351
EGTYLQG	144.473	308.079	51.1582	168.104	184.186	110.862	2.13243	0.354102	1.09567	0.659486
EGTYVTD	144.402	110.324	171.894	143.513	127.496	173.519	0.764005	1.19038	0.88839	1.20908
EGTYGLY	144.331	91.3467	216.113	157.911	214.705	64.8323	0.632896	1.49734	1.35966	0.410564
EGTYISN	144.331	200.918	157.196	133.493	114.449	97.3043	1.39206	1.08913	0.85734	0.728911
EGTYYGR	144.261	212.515	62.7019	184.805	295.125	119.733	1.47313	0.434643	1.59695	0.647891
EGTYCVR	144.261	175.841	28.6385	172.999	216.384	191.875	1.21891	0.198519	1.25078	1.10911
EGTYTSF	144.261	139.543	195.801	147.314	112.007	102.939	0.967297	1.35728	0.760327	0.698775
EGTYPRW	144.19	174.711	126.918	155.146	154.048	98.3644	1.21167	0.880212	0.992919	0.63401
EGTYYAS	144.119	232.471	117.771	174.496	219.665	78.446	1.61305	0.817178	1.25885	0.449557
EGTYNNL	144.119	261.238	239.138	146.796	169.231	67.2873	1.81265	1.6593	1.15283	0.458373
EGTYPAH	144.119	209.804	71.6593	181.062	192.655	93.1756	1.45577	0.497222	1.06403	0.514607
EGTYREY	144.048	161.909	168.992	133.09	164.195	59.8109	1.12399	1.17316	1.23372	0.449404
EGTYVAN	143.907	255.741	118.023	137.524	101.935	104.892	1.77712	0.820136	0.74122	0.76272
EGTYYRI	143.836	274.417	204.948	135.048	120.858	30.0728	1.90784	1.42487	0.894927	0.222683
EGTYRQV	143.836	142.555	75.3179	163.209	152.674	111.476	0.991092	0.523636	0.935454	0.683026
EGTYNLP	143.836	73.6497	208.607	172.308	154.734	187.523	0.512038	1.45031	0.898011	1.0883
EGTYNAS	143.766	200.315	168.425	200.124	241.029	215.42	1.39334	1.17152	1.2044	1.07643
EGTYIRR	143.695	246.177	67.496	259.902	288.792	304.522	1.71319	0.469717	1.11116	1.17168
EGTYAYS	143.695	88.1838	171.579	154.282	154.887	110.918	0.613688	1.19405	1.00392	0.718928
EGTYESV	143.624	82.9124	164.072	165.512	131.692	197.287	0.577287	1.14237	0.795663	1.19198
EGTYRQG	143.483	265.681	86.5462	186.936	197.08	208.334	1.85166	0.603182	1.05427	1.11447
EGTYPIR	143.483	279.236	112.409	159.408	130.929	27.7853	1.94613	0.783433	0.821346	0.174303
EGTYWAS	143.341	153.324	57.4031	141.094	139.932	91.8923	1.06964	0.400464	0.991764	0.651282
EGTYCVL	143.341	110.173	272.066	154.455	109.794	50.2702	0.768608	1.89803	0.710849	0.325468
EGTYGRI	143.271	155.658	211.067	189.182	212.035	145.454	1.08646	1.4732	1.1208	0.76886
EGTYLHG	143.271	416.369	35.325	172.769	164.119	105.841	2.90617	0.246561	0.949936	0.612615
EGTYVMG	143.271	351.229	153.222	157.162	154.887	108.63	2.45151	1.06946	0.985525	0.691201
EGTYCRR	143.2	219.368	69.7038	236.866	285.206	121.463	1.5319	0.486759	1.20408	0.512792
EGTYMRA	143.129	161.984	62.8911	144.147	162.135	91.2786	1.13173	0.439401	1.12479	0.633234
EGTYLNC	143.129	148.429	104.335	117.195	122.613	62.6006	1.03703	0.728956	1.04623	0.534158
EGTYNGR	142.988	315.76	58.0339	229.379	319.464	129.999	2.2083	0.405866	1.39273	0.566744
EGTYVYG	142.988	135.326	124.647	154.167	213.714	88.1541	0.946414	0.87173	1.38624	0.571808
EGTYRII	142.846	60.4711	192.143	126.179	116.814	102.326	0.42333	1.3451	0.92578	0.810958
EGTYNRY	142.776	117.026	103.263	150.366	186.551	89.3258	0.819651	0.72325	1.24064	0.594054
EGTYYPS	142.776	223.133	114.112	160.848	186.017	138.815	1.56282	0.799243	1.15648	0.86302
EGTYTRE	142.776	94.9614	53.4291	183.999	209.975	115.939	0.665109	0.374217	1.14118	0.63011
EGTYPYT	142.776	156.186	156.818	154.801	146.265	73.592	1.09392	1.09835	0.944861	0.475398
EGTYAHR	142.705	235.935	59.0432	174.9	221.115	96.4116	1.65331	0.413743	1.26424	0.55124
EGTYSAQ	142.705	220.573	53.366	146.278	125.13	73.8709	1.54566	0.37396	0.855431	0.505005
EGTYRGN	142.634	212.138	56.9616	190.794	182.965	119.175	1.48729	0.399354	0.958965	0.624628
EGTYNYV	142.634	82.3099	107.047	125.66	143.213	54.6221	0.57707	0.750503	1.13968	0.43468
EGTYGLH	142.563	227.953	45.2917	144.147	203.642	67.901	1.59896	0.317695	1.41274	0.471055
EGTYYSD	142.563	125.988	139.597	142.304	116.89	76.8838	0.88373	0.979191	0.821412	0.540279
EGTYENR	142.493	267.413	154.925	134.99	150.004	107.403	1.87668	1.08725	1.11122	0.795637
EGTYTMT	142.422	117.93	179.085	151.115	172.588	134.184	0.828031	1.25743	1.1421	0.887959
EGTYGMT	142.422	144.362	124.205	160.445	122.384	82.3516	1.01362	0.872093	0.762778	0.513271
EGTYCPP	142.351	123.804	79.3551	156.816	173.809	84.0254	0.869706	0.557459	1.10836	0.53582
EGTYIRP	142.351	142.329	92.1604	140.576	164.958	51.1629	0.999844	0.647415	1.17345	0.363951
EGTYHRA	142.351	99.4045	76.138	137.466	162.288	65.8924	0.698304	0.53486	1.18057	0.479335
EGTYLIA	142.351	94.133	152.402	178.758	148.02	83.579	0.661273	1.07061	0.828047	0.467554
EGTYGIL	142.281	73.6497	214.032	129.577	108.726	54.6221	0.517637	1.50429	0.839088	0.421543
EGTYADR	142.21	153.475	41.3176	187.915	249.879	76.8838	1.07921	0.29054	1.32975	0.409142
EGTYAYL	142.21	296.406	123.511	144.492	127.267	84.8623	2.08429	0.868514	0.880786	0.587314
EGTYVNE	142.21	162.737	138.461	115.179	84.9971	71.8066	1.14435	0.973641	0.737956	0.623434
EGTYWTG	142.139	144.965	147.356	149.733	194.868	130.39	1.01988	1.0367	1.30144	0.870817
EGTYAPQ	142.139	131.862	51.9151	131.65	120.324	92.1155	0.927693	0.365242	0.913967	0.699701
EGTYVVY	142.139	176.518	164.198	137.294	120.781	64.107	1.24187	1.15519	0.879731	0.466934
EGTYRIP	142.139	56.7811	126.413	143.916	105.369	230.038	0.399475	0.889361	0.732154	1.59841
EGTYNSD	142.068	202.047	134.803	152.843	157.557	93.3429	1.42218	0.948857	1.03085	0.610712
EGTYAVV	142.068	148.881	163.126	161.654	169.765	272.831	1.04795	1.14822	1.05018	1.68775
EGTYLDP	142.068	58.2119	107.363	142.937	118.95	68.5705	0.409745	0.755711	0.832184	0.479724
EGTYYSV	141.998	147.676	142.877	172.193	210.967	111.699	1.03999	1.00619	1.22518	0.648686
EGTYSFT	141.998	166.051	154.862	154.052	159.618	104.502	1.16939	1.0906	1.03613	0.678353
EGTYHAL	141.927	199.035	166.091	166.434	195.402	141.772	1.40238	1.17025	1.17405	0.851821
EGTYFGL	141.927	167.406	157.007	129.577	112.388	42.3475	1.17952	1.10625	0.867352	0.326814
EGTYSDE	141.927	131.033	112.977	122.666	90.2617	104.725	0.923243	0.796021	0.735835	0.853741
EGTYVFL	141.927	17.7723	216.05	131.189	49.0603	169.669	0.125222	1.52226	0.373966	1.29332
EGTYRCS	141.856	188.793	64.5943	225.002	315.878	83.4117	1.33088	0.45535	1.40389	0.370714
EGTYGSK	141.856	207.469	37.722	191.888	210.89	152.429	1.46253	0.265917	1.09903	0.79436
EGTYLIM	141.856	89.69	220.718	109.996	99.1887	130.725	0.632259	1.55593	0.901748	1.18845
EGTYIRT	141.786	141.802	58.6016	177.606	209.899	78.5576	1.00012	0.413312	1.18182	0.442313
EGTYKLN	141.786	91.6479	83.9599	171.387	133.523	114.6	0.646384	0.592161	0.779077	0.668666
EGTYAVK	141.715	373.896	49.0134	134.99	112.541	44.7466	2.63837	0.345859	0.833699	0.331481
EGTYPDP	141.715	126.891	210.941	138.157	108.879	159.738	0.895399	1.48849	0.788077	1.1562
EGTYKRV	141.644	122.373	49.5181	203.81	231.11	81.3473	0.863946	0.349595	1.13395	0.399134
EGTYSTW	141.644	135.777	202.488	167.067	191.587	67.5104	0.958582	1.42955	1.14676	0.404091
EGTYVPP	141.644	265.229	141.3	163.382	179.989	85.2528	1.8725	0.99757	1.10165	0.521802
EGTYCLV	141.644	203.327	215.23	130.152	142.679	118.729	1.43548	1.51951	1.09625	0.912231
EGTYCTL	141.644	43.6777	195.801	150.309	133.523	88.4889	0.308362	1.38235	0.888327	0.588714
EGTYEAL	141.573	131.033	179.59	139.77	147.715	136.304	0.925549	1.26853	1.05684	0.975204
EGTYDLP	141.573	101.362	140.795	147.89	83.8526	171.901	0.715971	0.994504	0.566993	1.16235
EGTYISL	141.573	28.9177	282.348	177.779	93.39	192.265	0.204259	1.99435	0.525315	1.08148
EGTYVGA	141.432	233.224	119.79	166.779	221.878	83.3559	1.64902	0.846976	1.33037	0.499797
EGTYYKS	141.291	281.797	80.9321	166.031	193.113	164.982	1.99445	0.572806	1.16311	0.993684
EGTYSGQ	141.291	121.545	50.212	150.539	168.239	67.8452	0.860246	0.355381	1.11758	0.450681
EGTYLPE	141.22	126.138	51.9151	161.251	143.9	87.373	0.893205	0.367619	0.892398	0.541845
EGTYGWL	141.22	172.226	222.358	127.734	146.494	93.6219	1.21956	1.57455	1.14687	0.732946
EGTYASH	141.22	265.079	97.333	146.911	160.991	120.18	1.87706	0.68923	1.09584	0.818044
EGTYSIL	141.22	118.532	180.473	178.873	191.587	158.901	0.839346	1.27796	1.07108	0.888342
EGTYGQT	141.149	236.914	61.8187	135.854	174.801	65.6134	1.67847	0.437968	1.28669	0.482971
EGTYALH	141.149	332.327	139.281	148.351	179.989	51.1071	2.35444	0.986768	1.21327	0.344502
EGTYSVF	141.149	62.8809	300.83	142.534	143.9	58.7508	0.445492	2.13129	1.00958	0.412188
EGTYSPQ	141.078	225.016	64.5312	167.183	142.45	96.9137	1.59497	0.457414	0.852064	0.579688
EGTYSSC	141.008	163.49	199.334	202.082	249.116	54.6779	1.15944	1.41364	1.23275	0.270573
EGTYFAS	140.937	178.326	33.8741	151.345	137.72	54.5105	1.26529	0.24035	0.90997	0.360173
EGTYPSW	140.937	186.007	264.559	151.691	152.827	110.137	1.31979	1.87714	1.00749	0.726061
EGTYYSA	140.866	89.464	215.798	144.089	137.567	92.1155	0.635099	1.53193	0.954736	0.639295
EGTYLEV	140.796	112.658	136.317	193.501	179.379	106.51	0.800156	0.968188	0.927019	0.550438
EGTYSKK	140.796	355.371	50.7797	167.586	146.952	88.1541	2.52402	0.360663	0.876876	0.526024
EGTYVLM	140.796	80.2767	385.484	158.314	78.2065	160.463	0.570165	2.7379	0.493997	1.01357
EGTYWGS	140.725	82.6865	30.2786	110.918	174.42	128.047	0.587575	0.215161	1.57252	1.15443
EGTYNDL	140.725	228.178	138.651	135.566	182.126	192.935	1.62145	0.98526	1.34345	1.42318
EGTYTAE	140.654	54.8231	96.7653	120.535	91.7877	83.6348	0.389772	0.687966	0.761503	0.693864
EGTYDGR	140.513	289.629	79.3551	186.533	225.921	71.2486	2.06123	0.564754	1.21116	0.381963
EGTYGND	140.442	90.5183	128.621	130.556	123.91	80.7336	0.644525	0.915829	0.949095	0.618385
EGTYWVL	140.371	57.0823	292.567	116.849	113.914	44.4118	0.406652	2.08423	0.974884	0.380078
EGTYDER	140.301	193.538	40.6237	133.838	165.264	66.1156	1.37945	0.289548	1.2348	0.493997
EGTYVDV	140.301	95.9404	115.437	152.843	102.546	126.484	0.683821	0.822784	0.670924	0.827546
EGTYRMV	140.23	199.11	101.496	183.653	211.043	72.8666	1.41988	0.723785	1.14914	0.396762
EGTYPSK	140.23	183.748	53.3029	176.167	172.207	187.132	1.31033	0.380111	0.977523	1.06225
EGTYSVY	140.088	152.345	165.712	186.705	202.498	132.454	1.08749	1.18291	1.08458	0.70943
EGTYVKG	140.018	202.951	69.4515	196.784	197.691	139.261	1.44947	0.496019	1.00461	0.707687
EGTYADS	140.018	70.2609	186.718	151.979	159.16	211.012	0.5018	1.33353	1.04725	1.38843
EGTYYAG	139.947	150.763	142.814	140.231	174.572	166.768	1.07729	1.02049	1.24489	1.18924
EGTYPVH	139.947	150.914	134.55	126.121	140.39	95.3515	1.07837	0.961438	1.11314	0.756031
EGTYEPL	139.876	106.785	239.895	153.419	142.45	80.0082	0.763421	1.71505	0.928507	0.521503
EGTYGNA	139.876	245.876	178.076	140.519	152.98	94.3472	1.75781	1.2731	1.08868	0.671422
EGTYLQV	139.806	206.641	191.575	164.361	186.017	81.4031	1.47806	1.3703	1.13176	0.495271
EGTYSKW	139.806	206.415	59.8632	148.581	147.562	168.274	1.47644	0.428189	0.993143	1.13254
EGTYNAR	139.735	213.117	91.4665	225.06	223.938	137.197	1.52515	0.654572	0.995013	0.609601
EGTYTSC	139.735	178.777	162.116	157.335	207.304	86.4803	1.27941	1.16017	1.3176	0.549658
EGTYPDR	139.735	82.5359	123.701	177.491	179.074	106.343	0.590661	0.885252	1.00892	0.599145
EGTYGTY	139.735	199.261	219.52	144.607	162.364	82.8537	1.42599	1.57097	1.12279	0.572956
EGTYLPM	139.664	99.6304	74.7502	166.607	210.356	205.209	0.713357	0.535214	1.26259	1.2317
EGTYLGY	139.523	134.347	70.3977	148.696	198.149	89.3816	0.962902	0.504561	1.33257	0.601102
EGTYWPG	139.452	325.324	157.385	131.65	144.968	25.2188	2.33287	1.1286	1.10117	0.19156
EGTYLIP	139.452	51.2837	172.588	136.545	97.3576	76.2701	0.367752	1.23761	0.713008	0.558571
EGTYPNP	139.381	213.268	245.383	143.916	132.913	107.905	1.5301	1.76051	0.923543	0.749777
EGTYSMI	139.381	45.5604	246.14	115.467	102.164	75.0426	0.326876	1.76594	0.884792	0.649905
EGTYASK	139.311	270.425	45.9225	183.941	221.572	67.7336	1.94117	0.329641	1.20458	0.368235
EGTYMLT	139.311	102.266	188.295	174.208	186.246	169.557	0.734088	1.35162	1.0691	0.973301
EGTYSIV	139.311	46.8406	223.178	157.162	191.816	122.635	0.336232	1.60202	1.2205	0.780308
EGTYSPN	139.028	132.313	129.125	188.375	229.736	162.583	0.951706	0.928775	1.21957	0.863079
EGTYTLH	139.028	136.606	190.503	174.036	176.022	110.695	0.982581	1.37025	1.01141	0.636047
EGTYGTE	139.028	145.944	93.8005	159.235	177.319	55.6264	1.04975	0.674689	1.11357	0.349335
EGTYNRN	138.886	85.5481	73.5517	187.857	181.592	190.257	0.615958	0.529582	0.966647	1.01277
EGTYRCR	138.674	240.378	76.0118	233.871	248.43	254.587	1.7334	0.548133	1.06225	1.08858
EGTYKGL	138.674	99.6304	90.3941	148.063	150.691	200.188	0.71845	0.651846	1.01775	1.35205
EGTYPRN	138.603	162.135	93.8005	171.214	164.73	135.132	1.16978	0.676755	0.962128	0.789261
EGTYVKY	138.462	116.424	178.833	123.357	136.27	108.575	0.840836	1.29157	1.10468	0.880167
EGTYREM	138.462	193.01	115.374	143.168	127.572	136.193	1.39396	0.833254	0.891067	0.95128
EGTYGLI	138.391	120.189	203.371	154.686	183.881	113.596	0.868473	1.46954	1.18874	0.734367
EGTYLGN	138.32	230.061	47.1841	191.485	180.447	114.656	1.66325	0.341122	0.942355	0.598772
EGTYNSA	138.32	118.984	165.397	164.879	131.845	60.9826	0.860206	1.19575	0.799645	0.369863
EGTYTIG	138.25	135.024	146.914	130.786	98.3494	146.124	0.97667	1.06267	0.751988	1.11727
EGTYKRT	138.038	231.115	75.2549	217.285	224.09	182.446	1.67429	0.545176	1.03132	0.839658
EGTYVGN	138.038	80.7285	92.0973	147.775	120.476	119.12	0.58483	0.66719	0.815268	0.806089
EGTYVMS	137.967	139.618	202.614	195.517	214.019	129.274	1.01197	1.46857	1.09463	0.661193
EGTYQAG	137.967	124.18	74.9395	141.901	174.191	144.171	0.900073	0.54317	1.22755	1.016
EGTYDGV	137.967	207.846	169.686	126.697	180.447	31.0213	1.50649	1.2299	1.42424	0.244846
EGTYYVT	137.896	126.891	210.31	148.639	163.204	118.115	0.920195	1.52513	1.09799	0.794648
EGTYPRD	137.896	334.361	129.125	144.838	163.814	57.4118	2.42473	0.936396	1.13102	0.396387
EGTYYLV	137.825	91.7985	217.627	172.135	169.231	134.24	0.666049	1.57901	0.983129	0.779851
EGTYRYH	137.825	202.8	53.3029	123.242	160.686	100.429	1.47143	0.386742	1.30383	0.814893
EGTYAQG	137.613	118.231	63.9004	118.692	128.716	122.021	0.859154	0.464347	1.08446	1.02805
EGTYKDL	137.613	90.8949	154.105	112.876	124.978	69.9096	0.660509	1.11984	1.10722	0.619351
EGTYSGD	137.543	93.7565	179.022	181.292	190.29	131.283	0.681654	1.30157	1.04963	0.724151
EGTYLAC	137.543	141.802	56.2677	146.047	153.514	92.1713	1.03097	0.409093	1.05112	0.631106
EGTYEAP	137.472	111.755	252.069	136.602	123.147	108.017	0.812928	1.8336	0.901496	0.790738
EGTYVTW	137.472	240.981	263.613	118.98	111.778	20.3089	1.75294	1.91758	0.939469	0.170692
EGTYRRC	137.401	224.564	59.1694	222.353	213.485	124.811	1.63437	0.430632	0.960114	0.561317
EGTYGSC	137.401	110.475	158.332	131.707	168.926	84.3044	0.804029	1.15233	1.28259	0.640088
EGTYSTF	137.33	197.529	157.89	159.408	141.764	46.0298	1.43835	1.14971	0.889313	0.288755
EGTYLPI	137.189	195.044	56.4569	172.02	209.365	55.3474	1.42171	0.411526	1.21709	0.32175
EGTYRYM	137.118	96.091	82.446	136.833	163.433	61.3173	0.700789	0.601276	1.1944	0.448119
EGTYAQT	137.118	231.718	154.547	143.859	145.426	172.626	1.68991	1.12711	1.01089	1.19997
EGTYIGS	137.118	89.3887	69.893	154.513	150.996	109.802	0.651909	0.509728	0.977238	0.710634
EGTYVWG	137.118	183.597	104.398	94.6197	108.497	65.3903	1.33897	0.761371	1.14667	0.691085
EGTYCST	137.048	199.863	148.239	170.638	172.512	120.57	1.45835	1.08166	1.01098	0.706586
EGTYISV	137.048	191.956	263.802	149.618	151.759	140.21	1.40065	1.92489	1.01431	0.93712
EGTYKLA	137.048	181.413	81.2475	144.319	122.231	71.5834	1.32372	0.592841	0.846948	0.496006
EGTYSAE	137.048	56.6304	67.5591	149.503	115.44	54.6779	0.413217	0.49296	0.772164	0.365732
EGTYTSQ	136.977	239.474	57.2139	149.906	176.556	98.3086	1.74828	0.41769	1.17778	0.655803
EGTYYAR	136.906	304.916	41.9484	195.401	273.913	69.8538	2.22719	0.306403	1.4018	0.357489
EGTYDPR	136.906	261.765	49.3288	179.564	201.658	187.523	1.912	0.360311	1.12304	1.04432
EGTYEAS	136.906	37.8791	217.816	156.586	135.66	113.15	0.27668	1.59099	0.866359	0.722604
EGTYRKA	136.835	234.956	34.2526	190.564	170.452	134.407	1.71707	0.25032	0.894461	0.705313
EGTYHVT	136.835	183.221	210.184	135.508	156.794	42.6822	1.33898	1.53603	1.15708	0.314979
EGTYWRE	136.835	265.681	114.491	89.8397	121.087	44.6908	1.94161	0.836704	1.34781	0.49745
EGTYNLD	136.835	135.326	166.28	128.828	94.7634	50.8281	0.988966	1.21518	0.735581	0.394543
EGTYLNY	136.765	122.373	185.898	155.549	190.519	72.6435	0.89477	1.35925	1.22481	0.467012
EGTYLAM	136.765	127.418	163.946	164.015	180.523	113.317	0.931662	1.19874	1.10065	0.690894
EGTYTTW	136.765	110.625	150.32	115.352	134.134	79.2829	0.808872	1.09912	1.16282	0.687313
EGTYLEN	136.765	112.809	69.3253	153.015	117.424	64.3302	0.82484	0.506895	0.767401	0.420416
EGTYASC	136.623	237.215	153.916	131.304	158.626	112.536	1.73627	1.12657	1.20808	0.857063
EGTYYLA	136.623	250.168	251.375	146.047	149.088	83.1885	1.83108	1.83991	1.02082	0.5696
EGTYTTD	136.553	129.979	142.94	149.445	164.882	105.897	0.95186	1.04678	1.1033	0.708599
EGTYWSP	136.553	113.336	163.189	128.079	110.252	101.656	0.829982	1.19506	0.860812	0.793698
EGTYTPW	136.411	121.62	50.9058	112.76	106.285	65.6692	0.891568	0.373179	0.94257	0.582379
EGTYYRT	136.34	152.119	58.7909	203.867	237.595	143.557	1.11573	0.431206	1.16544	0.704171
EGTYTYL	136.34	38.2557	210.247	188.779	199.598	111.755	0.280589	1.54207	1.05731	0.591989
EGTYKLT	136.27	89.2381	72.9209	231.395	251.71	76.7722	0.654864	0.535122	1.0878	0.33178
EGTYRFG	136.199	180.811	30.7201	152.267	163.814	98.6433	1.32755	0.225553	1.07584	0.647832
EGTYWSV	136.199	124.632	130.45	150.078	151.072	148.132	0.915074	0.957791	1.00662	0.987033
EGTYGRC	136.128	223.585	83.2661	145.298	168.697	93.5103	1.64246	0.611673	1.16104	0.643574
EGTYYKL	136.128	200.466	160.287	140.461	126.809	218.209	1.47262	1.17747	0.902806	1.55352
EGTYVFS	136.058	86.4518	238.191	148.063	141.687	79.5619	0.635406	1.75067	0.95694	0.537352
EGTYTHS	136.058	40.8161	49.2027	173.057	149.012	129.33	0.299991	0.361631	0.861059	0.747327
EGTYTHR	135.987	340.234	64.6574	221.49	311.987	125.926	2.50197	0.475468	1.40858	0.568544
EGTYQLV	135.987	104.224	195.864	152.152	149.622	89.3258	0.766428	1.44032	0.983377	0.587084
EGTYLEA	135.987	118.457	91.3403	170.465	164.043	151.257	0.871092	0.671685	0.962325	0.887318
EGTYRIN	135.845	212.59	52.2305	171.675	151.148	135.467	1.56494	0.384485	0.880436	0.789093
EGTYRND	135.775	165.298	180.978	182.444	203.718	141.381	1.21744	1.33292	1.11661	0.774931
EGTYLME	135.775	145.944	234.911	114.488	111.778	75.8795	1.0749	1.73015	0.976329	0.662772
EGTYQGP	135.704	184.275	58.5386	131.707	178.463	72.4203	1.35792	0.431369	1.355	0.549858
EGTYGQL	135.704	124.632	141.489	154.686	176.785	167.549	0.918412	1.04263	1.14287	1.08316
EGTYFSN	135.704	326.378	80.1751	119.038	103.233	100.875	2.40507	0.590809	0.867226	0.847422
EGTYARN	135.633	86.9036	64.7204	164.994	212.264	99.536	0.640725	0.477172	1.28649	0.60327
EGTYEPT	135.492	67.1733	128.936	134.702	126.885	98.0854	0.495774	0.951616	0.94197	0.728166
EGTYWPS	135.492	86.1506	178.454	150.885	158.549	52.8367	0.635836	1.31709	1.0508	0.350179
EGTYRHA	135.421	244.972	36.9651	180.774	219.741	85.2528	1.80896	0.272964	1.21556	0.4716
EGTYRMN	135.421	233.149	65.3512	183.02	207.152	145.733	1.72166	0.482578	1.13186	0.796271
EGTYLEQ	135.421	268.693	40.1191	141.958	150.233	42.5706	1.98413	0.296254	1.05829	0.299881
EGTYHAS	135.35	130.581	93.8005	173.805	195.173	111.141	0.964765	0.693019	1.12294	0.639458
EGTYNVY	135.35	126.289	168.803	115.064	109.413	92.8966	0.933051	1.24716	0.950887	0.807347
EGTYTVE	135.35	143.158	204.443	132.341	88.2017	84.8065	1.05768	1.51047	0.666474	0.640819
EGTYTTY	135.28	169.364	117.582	138.33	152.522	93.6219	1.25196	0.869175	1.10259	0.6768
EGTYLPW	135.28	95.6392	108.94	174.784	152.369	97.5275	0.706973	0.805293	0.871755	0.557987
EGTYRED	135.28	233.525	39.1729	111.033	75.9938	49.0427	1.72624	0.28957	0.684427	0.441696
EGTYEVL	135.28	35.9212	216.681	158.602	107.276	151.592	0.265533	1.60173	0.676389	0.955801
EGTYSCG	135.209	150.688	154.988	154.225	160.457	209.952	1.11448	1.14629	1.04041	1.36134
EGTYGEA	135.209	185.48	133.604	113.797	101.859	49.3775	1.3718	0.988131	0.895096	0.433908
EGTYYRP	135.138	73.6497	56.3938	164.245	161.525	125.759	0.544995	0.417305	0.983437	0.765678
EGTYQSE	135.138	334.135	90.0157	113.682	122.307	107.682	2.47254	0.6661	1.07587	0.947222
EGTYSPY	135.068	220.723	179.148	134.472	146.265	84.6391	1.63417	1.32636	1.0877	0.62942
EGTYVGK	135.068	186.459	80.2382	161.596	176.709	87.2614	1.38048	0.59406	1.09352	0.539996
EGTYQTT	134.926	97.8231	144.959	153.419	150.462	103.051	0.725012	1.07436	0.980726	0.671698
EGTYGKA	134.855	145.04	50.275	148.063	179.455	53.2272	1.07552	0.372807	1.21202	0.359491
EGTYKES	134.855	134.497	33.4957	121.341	137.872	36.8797	0.997344	0.248382	1.13624	0.303934
EGTYKLI	134.855	116.876	238.696	129.922	104.682	48.9869	0.866673	1.77001	0.805731	0.377048
EGTYEGS	134.785	189.396	122.06	142.073	132.913	96.8022	1.40517	0.905596	0.935522	0.681353
EGTYTYN	134.785	423.825	457.585	115.582	135.507	24.6608	3.14446	3.39493	1.17239	0.213362
EGTYWTV	134.785	141.802	196.495	120.65	78.7406	103.665	1.05206	1.45785	0.652636	0.859218
EGTYVTK	134.714	162.135	106.543	158.314	145.044	139.038	1.20355	0.790881	0.916184	0.878244
EGTYSPW	134.643	162.21	48.1303	153.534	158.015	154.66	1.20474	0.357465	1.02919	1.00734
EGTYKAR	134.573	207.017	35.6404	206.689	223.861	105.45	1.53833	0.264841	1.08308	0.510188
EGTYSCV	134.502	96.7688	101.055	144.377	183.347	66.283	0.719461	0.751326	1.26991	0.459096
EGTYFTT	134.502	168.385	137.074	122.666	108.574	42.1243	1.25192	1.01912	0.885116	0.343407
EGTYVWL	134.502	21.9895	238.822	143.628	59.2843	221.166	0.163488	1.77561	0.412762	1.53985
EGTYPTN	134.431	116.198	160.224	143.628	165.721	93.8451	0.864367	1.19187	1.15382	0.653388
EGTYTVM	134.431	150.613	244.058	129.058	130.166	196.506	1.12037	1.81549	1.00858	1.52261
EGTYRDD	134.431	160.93	63.585	151.691	125.588	183.394	1.19712	0.472993	0.827921	1.209
EGTYPGV	134.36	138.79	223.62	137.581	174.801	158.51	1.03297	1.66433	1.27053	1.15212
EGTYRGE	134.36	317.115	27.6923	173.345	168.468	112.201	2.36018	0.206104	0.971869	0.647273
EGTYAAQ	134.36	324.947	31.2248	146.393	156.642	110.695	2.41847	0.232396	1.07001	0.75615
EGTYTKV	134.36	112.658	169.245	134.702	161.372	48.5406	0.838479	1.25963	1.198	0.360355
EGTYRAW	134.29	335.49	58.7909	144.665	159.694	49.5448	2.49826	0.437791	1.10389	0.34248
EGTYGHS	134.007	456.658	30.0893	117.828	151.835	74.652	3.40772	0.224536	1.28861	0.633566
EGTYASQ	134.007	146.622	71.7224	141.728	147.868	124.085	1.09414	0.535214	1.04332	0.875518
EGTYFTP	134.007	227.501	105.66	104.755	100.486	59.8109	1.69768	0.788464	0.959242	0.570957
EGTYHRG	133.865	109.119	105.281	145.99	186.322	122.746	0.81514	0.78647	1.27627	0.840788
EGTYGNY	133.865	172.452	150.32	123.99	157.329	47.4805	1.28825	1.12292	1.26888	0.382937
EGTYMRG	133.795	89.9159	57.4662	153.995	127.725	163.699	0.672044	0.42951	0.82941	1.06302
EGTYPSH	133.724	145.115	207.85	183.077	217.834	97.0253	1.08519	1.55432	1.18985	0.529969
EGTYWTP	133.653	117.704	110.138	137.524	179.76	119.287	0.880667	0.82406	1.30712	0.867391
EGTYLWV	133.653	179.907	154.862	121.168	134.439	45.2487	1.34607	1.15869	1.10952	0.373437
EGTYNIR	133.583	218.163	34.568	172.481	176.403	209.115	1.63317	0.258777	1.02274	1.2124
EGTYDGS	133.512	76.1348	57.34	169.544	234.772	91.7807	0.570248	0.429475	1.38473	0.54134
EGTYEKL	133.512	89.1628	168.488	117.656	117.882	159.682	0.667827	1.26197	1.00193	1.3572
EGTYGSI	133.441	102.718	174.985	157.45	179.608	127.935	0.769763	1.31133	1.14073	0.812545
EGTYLKM	133.441	154.604	118.023	173.863	184.567	130.557	1.15859	0.88446	1.06157	0.750921
EGTYSDP	133.441	61.6007	140.101	169.774	168.087	141.66	0.461632	1.04991	0.990061	0.834405
EGTYPAK	133.37	348.895	51.5997	151.345	186.933	26.4462	2.61598	0.38689	1.23514	0.174741
EGTYLMH	133.37	191.58	71.0916	119.441	146.265	43.2959	1.43645	0.533039	1.22458	0.362489
EGTYAVQ	133.37	278.935	129.819	109.478	161.83	69.6864	2.09143	0.973375	1.4782	0.636535
EGTYASM	133.37	188.869	143.949	142.189	108.116	100.261	1.41612	1.07932	0.760368	0.705129
EGTYILG	133.3	103.772	152.213	147.544	149.699	61.8195	0.778489	1.14188	1.0146	0.418989
EGTYPET	133.3	50.8318	254.466	155.261	131.692	333.814	0.381335	1.90898	0.848196	2.15001
EGTYESP	133.229	156.261	148.87	158.602	215.316	114.768	1.17287	1.1174	1.35759	0.723622
EGTYWSK	133.229	217.937	68.9468	112.991	117.577	57.5234	1.63581	0.517506	1.04059	0.509098
EGTYGKG	133.158	226.748	80.9952	184.863	185.178	102.214	1.70284	0.608263	1.0017	0.55292
EGTYDRP	133.158	91.5726	127.422	159.696	170.605	140.433	0.687698	0.956924	1.06831	0.879377
EGTYDSA	133.158	66.4203	216.239	134.817	116.661	101.768	0.498807	1.62393	0.865329	0.754858
EGTYTRH	133.088	221.401	25.3583	177.146	213.179	125.926	1.66357	0.190539	1.20341	0.710865
EGTYAQR	133.017	251.298	63.4588	161.193	235.382	120.626	1.88922	0.477074	1.46025	0.748332
EGTYPWL	133.017	314.254	161.675	131.938	213.637	154.828	2.36251	1.21545	1.61923	1.17349
EGTYLHA	132.946	180.133	65.2251	164.188	222.412	80.622	1.35493	0.490613	1.35462	0.491035
EGTYILL	132.946	15.2119	181.734	188.26	133.752	261.282	0.114422	1.36698	0.710464	1.38788
EGTYDNL	132.946	82.084	166.721	124.739	88.6595	152.373	0.617423	1.25405	0.71076	1.22153
EGTYLIH	132.946	212.138	65.6036	94.159	84.1578	101.768	1.59567	0.49346	0.893785	1.08081
EGTYSGY	132.875	108.517	150.257	175.763	211.806	72.5319	0.816679	1.13081	1.20506	0.412668
EGTYHVR	132.805	139.543	45.2917	201.736	225.006	130.502	1.05074	0.34104	1.11535	0.646892
EGTYPPD	132.734	102.04	227.215	170.753	190.366	193.046	0.768758	1.71181	1.11486	1.13056
EGTYADG	132.663	152.646	171.326	123.645	117.653	89.1584	1.15063	1.29144	0.951541	0.721085
EGTYVLC	132.663	76.8879	176.94	120.881	91.4062	46.253	0.579572	1.33376	0.75617	0.382634
EGTYYEL	132.663	21.5376	172.02	123.76	76.4516	152.484	0.162348	1.29667	0.617741	1.2321
EGTYTMP	132.593	201.595	85.537	140.231	121.773	90.6648	1.52041	0.645112	0.868378	0.646541
EGTYINS	132.593	136.305	125.656	115.467	102.851	47.2573	1.028	0.947686	0.890739	0.409271
EGTYEGR	132.451	121.319	68.8207	169.947	203.261	94.7378	0.915951	0.519593	1.19602	0.557455
EGTYCGR	132.451	253.18	45.1024	158.314	166.103	64.665	1.9115	0.340522	1.0492	0.408461
EGTYAEG	132.31	64.9141	129.062	110.514	148.936	38.1629	0.490623	0.975457	1.34766	0.345321
EGTYYTV	132.239	145.567	301.019	132.629	137.872	103.944	1.10079	2.27633	1.03954	0.783719
EGTYHTL	132.168	110.173	241.093	163.612	177.472	108.407	0.833584	1.82414	1.08471	0.662587
EGTYVVI	132.097	31.8546	196.117	142.304	69.7373	122.467	0.241145	1.48464	0.490059	0.860604
EGTYFVG	132.027	101.965	168.172	128.137	154.124	46.5878	0.772305	1.27377	1.20281	0.363578
EGTYLEK	131.956	311.693	69.7038	149.33	154.811	100.708	2.3621	0.528235	1.0367	0.674398
EGTYRPN	131.815	332.854	30.9094	199.145	214.324	57.356	2.52517	0.234491	1.07622	0.288011
EGTYDSP	131.815	122.975	112.346	148.12	137.643	71.7508	0.932942	0.852304	0.929267	0.484408
EGTYPCP	131.815	79.0718	158.71	138.273	110.252	90.6648	0.599871	1.20404	0.797353	0.655697
EGTYRNE	131.744	85.6987	39.6145	165.397	159.16	135.858	0.650495	0.300693	0.962288	0.821403
EGTYRFT	131.673	188.944	157.701	175.13	192.121	108.798	1.43495	1.19767	1.09702	0.621241
EGTYMTL	131.673	23.2697	230.117	170.177	173.428	144.673	0.176723	1.74764	1.0191	0.850133
EGTYDYR	131.602	252.578	98.9731	131.938	127.725	138.759	1.91925	0.752061	0.968067	1.0517
EGTYSAI	131.602	128.849	148.933	167.298	126.885	36.3775	0.97908	1.13169	0.75844	0.217442
EGTYLDI	131.602	85.3975	153.348	137.754	110.71	121.128	0.648905	1.16524	0.803677	0.879307
EGTYTMG	131.532	117.177	247.969	126.524	153.285	148.802	0.890863	1.88524	1.2115	1.17607
EGTYHTV	131.532	475.786	115.689	114.834	110.328	37.7166	3.61727	0.879555	0.960767	0.328445
EGTYDES	131.532	124.331	97.7745	111.493	103.004	162.36	0.945254	0.743353	0.923854	1.45623
EGTYPAE	131.461	132.238	240.399	164.245	138.101	145.231	1.00591	1.82867	0.840822	0.884232
EGTYCKS	131.32	158.294	33.9372	139.827	159.007	120.403	1.20541	0.258432	1.13717	0.861082
EGTYHKT	131.32	383.385	37.4066	99.1692	104.224	39.2788	2.91948	0.284852	1.05098	0.396078
EGTYNEG	131.32	178.627	67.8745	112.069	107.124	58.2487	1.36025	0.516865	0.955871	0.519756
EGTYMKL	131.32	120.716	160.224	125.603	129.022	110.974	0.919255	1.22011	1.02722	0.883529
EGTYRAQ	131.249	197.755	44.2824	175.015	160.991	190.424	1.50672	0.337393	0.919871	1.08805
EGTYMGS	131.249	159.348	37.7851	128.598	169.231	37.9397	1.21409	0.287889	1.31598	0.295027
EGTYGNM	131.249	152.797	144.265	110.745	106.056	81.682	1.16418	1.09917	0.957658	0.73757
EGTYLKF	131.249	139.468	124.458	109.996	102.698	70.0212	1.06262	0.948256	0.933656	0.636579
EGTYGLQ	131.178	43.6777	99.73	152.094	205.321	87.9867	0.332965	0.760264	1.34996	0.578502
EGTYARQ	131.178	223.961	25.5475	161.02	191.434	140.768	1.70731	0.194754	1.18888	0.874222
EGTYPLW	131.178	123.954	142.12	150.827	147.639	41.1758	0.944931	1.08341	0.97886	0.273
EGTYSDK	131.178	102.944	45.0394	148.005	154.2	166.935	0.784764	0.343345	1.04186	1.1279
EGTYYMS	131.178	153.776	171.894	135.566	114.601	58.5834	1.17227	1.31039	0.845354	0.43214
EGTYGTW	131.107	80.5026	130.198	131.419	160.991	101.712	0.61402	0.993062	1.22502	0.77395
EGTYGFS	131.107	85.8493	210.941	119.326	126.122	37.8282	0.654801	1.60891	1.05696	0.317016
EGTYFYS	131.107	296.632	130.261	88.2848	77.4435	78.9482	2.26251	0.993543	0.877201	0.894244
EGTYRMA	131.037	62.1278	72.9209	163.785	138.559	116.832	0.474125	0.556492	0.845982	0.713327
EGTYELV	130.966	76.1348	113.355	157.392	110.023	178.875	0.581332	0.865533	0.699038	1.13649
EGTYSVC	130.895	44.8073	171.768	151.921	144.129	89.27	0.342314	1.31225	0.948707	0.587607
EGTYNGG	130.825	219.142	82.0675	145.702	156.566	133.682	1.67508	0.62731	1.07456	0.917504
EGTYADL	130.825	12.1243	122.376	140	102.927	101.098	0.0926763	0.935419	0.735194	0.722129
EGTYYPP	130.754	146.471	123.385	136.372	157.405	96.4116	1.1202	0.943644	1.15423	0.706974
EGTYFVR	130.683	233.299	78.9766	162.287	227.905	65.8366	1.78523	0.604336	1.40433	0.405679
EGTYRPW	130.542	291.888	31.2879	197.302	247.285	111.03	2.23597	0.239677	1.25333	0.562739
EGTYGTK	130.542	176.368	64.0896	175.648	212.188	159.068	1.35104	0.490951	1.20803	0.905605
EGTYVYT	130.542	86.753	193.909	159.35	172.207	111.587	0.664561	1.48542	1.08068	0.700265
EGTYAYR	130.471	176.669	38.6683	181.522	226.15	85.4202	1.35409	0.296374	1.24585	0.470577
EGTYSMP	130.471	128.021	234.28	160.502	155.955	82.24	0.981221	1.79565	0.971671	0.512392
EGTYRGY	130.4	80.352	25.4214	135.681	172.512	94.5704	0.616195	0.194949	1.27145	0.697005
EGTYEAR	130.4	150.839	96.3237	201.909	192.045	79.1713	1.15674	0.738677	0.951144	0.392114
EGTYTKP	130.4	112.357	106.353	168.737	154.734	95.7979	0.861633	0.815592	0.917013	0.567733
EGTYDTG	130.33	132.615	161.17	132.629	161.449	164.647	1.01753	1.23664	1.2173	1.24141
EGTYATE	130.259	256.494	101.181	115.755	145.731	37.5492	1.96911	0.776768	1.25896	0.324385
EGTYGWR	130.188	255.515	32.1079	149.79	203.795	90.5533	1.96266	0.246627	1.36053	0.604533
EGTYFSV	130.188	119.888	169.434	134.644	179.15	141.326	0.920881	1.30145	1.33054	1.04962
EGTYSFG	130.188	77.1138	200.406	146.796	166.332	107.124	0.592326	1.53936	1.13308	0.729748
EGTYRYC	130.188	63.5586	89.1956	133.838	187.848	123.806	0.488206	0.685128	1.40355	0.925045
EGTYWLP	130.188	60.5464	174.606	181.522	169.231	113.54	0.465068	1.34118	0.932289	0.625489
EGTYVLE	130.188	67.5499	200.911	138.618	109.718	75.9353	0.518863	1.54323	0.791513	0.547802
EGTYIAR	130.117	311.392	38.2898	161.769	219.894	114.321	2.39316	0.294271	1.35931	0.706695
EGTYGDL	130.047	235.333	163.946	142.189	129.174	124.364	1.8096	1.26067	0.908471	0.874643
EGTYTDV	130.047	181.338	143.319	145.644	141.992	121.686	1.39441	1.10205	0.974928	0.835504
EGTYYPG	129.976	137.284	48.7611	113.97	157.405	88.7121	1.05622	0.375155	1.38111	0.778382
EGTYPNG	129.976	121.771	245.761	117.656	129.632	117.055	0.936869	1.89082	1.10179	0.994899
EGTYSKD	129.976	70.3362	64.9097	131.88	138.025	75.9353	0.541148	0.499397	1.04659	0.57579
EGTYERQ	129.976	96.3169	35.8296	106.598	75.3071	67.901	0.741036	0.275663	0.706457	0.63698
EGTYPRE	129.905	86.753	217.69	160.733	185.407	78.3344	0.667817	1.67576	1.15351	0.487359
EGTYDKS	129.905	51.1331	86.7986	149.56	202.269	133.347	0.393618	0.668168	1.35242	0.891595
EGTYLPD	129.905	97.4465	28.3231	162.403	153.971	100.206	0.750135	0.218029	0.948085	0.61702
EGTYARH	129.835	164.093	54.5645	164.303	230.194	111.811	1.26386	0.420262	1.40103	0.680515
EGTYNDR	129.835	143.007	66.6128	151.403	180.447	31.2445	1.10145	0.513059	1.19183	0.206366
EGTYLCP	129.835	277.128	94.3682	126.006	148.783	140.154	2.13447	0.726834	1.18076	1.11228
EGTYWAL	129.835	118.08	183.248	122.608	124.52	51.3302	0.909469	1.4114	1.01559	0.418653
EGTYPNA	129.835	57.8353	173.029	116.158	129.403	149.974	0.445454	1.33269	1.11403	1.29112
EGTYVSQ	129.764	106.408	157.259	146.047	123.604	66.6177	0.820013	1.21189	0.846332	0.456139
EGTYEGG	129.764	156.637	159.972	84.1384	94.2293	82.6863	1.2071	1.23279	1.11993	0.982742
EGTYITT	129.693	137.058	148.428	154.801	212.874	51.2745	1.05678	1.14446	1.37515	0.331229
EGTYSYN	129.693	164.996	107.237	154.916	154.963	157.617	1.27221	0.826849	1.00031	1.01744
EGTYKTG	129.622	195.947	74.1825	186.36	192.579	175.025	1.51168	0.572297	1.03337	0.939177
EGTYSHG	129.622	139.769	65.162	124.163	179.379	103.218	1.07828	0.502706	1.4447	0.831313
EGTYDAG	129.622	87.8073	145.842	117.54	98.1205	191.652	0.677408	1.12513	0.834782	1.63052
EGTYLTF	129.552	98.049	212.833	145.356	165.187	68.18	0.756833	1.64284	1.13643	0.469055
EGTYYDR	129.552	300.473	77.3996	132.398	157.634	91.6133	2.31933	0.597442	1.1906	0.691952
EGTYREG	129.552	179.455	54.7537	183.077	169.155	112.982	1.3852	0.42264	0.923954	0.617129
EGTYLDC	129.552	73.8756	63.9635	107.635	109.26	48.2058	0.57024	0.493729	1.0151	0.447864
EGTYNEL	129.552	201.897	124.268	157.968	121.544	82.24	1.55842	0.959218	0.769423	0.520611
EGTYSAN	129.41	173.205	56.6462	189.815	196.928	103.274	1.33842	0.437725	1.03747	0.544078
EGTYGSF	129.41	93.4553	192.521	117.598	128.64	82.5747	0.722163	1.48768	1.0939	0.702179
EGTYCRT	129.41	137.208	70.9023	141.67	138.025	113.038	1.06026	0.547888	0.974268	0.797895
EGTYNMR	129.34	214.548	60.431	160.099	174.267	124.085	1.6588	0.467227	1.08849	0.775053
EGTYEER	129.34	203.327	47.6887	112.76	170.223	121.742	1.57204	0.36871	1.5096	1.07965
EGTYTTK	129.34	215.828	37.1543	172.193	150.767	174.858	1.66869	0.287262	0.87557	1.01548
EGTYWLT	129.269	85.4728	197.189	166.031	189.45	92.8966	0.661202	1.52542	1.14106	0.559514
EGTYPYS	129.269	82.2346	249.357	138.215	155.421	70.9139	0.636152	1.92898	1.12449	0.513069
EGTYAVH	129.269	182.769	132.216	111.724	131.387	58.695	1.41387	1.0228	1.176	0.525358
EGTYELP	129.269	98.2749	138.777	184.229	118.569	110.304	0.760236	1.07355	0.643594	0.598734
EGTYTIS	129.198	58.739	334.074	187.972	166.79	91.5575	0.454643	2.58575	0.887309	0.48708
EGTYTGE	129.198	155.207	20.5011	138.388	132.379	98.1412	1.20131	0.15868	0.956579	0.709176
EGTYVVM	129.198	17.2452	225.008	129.173	91.2536	119.008	0.133478	1.74157	0.706443	0.921305
EGTYSPI	129.127	157.993	144.896	138.561	182.278	74.8194	1.22354	1.12211	1.31551	0.539976
EGTYLAQ	129.057	264.25	59.0432	177.088	188.611	119.566	2.04755	0.457498	1.06507	0.675179
EGTYKRP	129.057	205.888	33.8741	173.921	170.452	167.772	1.59533	0.262475	0.980057	0.964646
EGTYALK	129.057	78.394	44.2193	184.056	184.033	237.626	0.607438	0.342635	0.999875	1.29105
EGTYSMK	129.057	93.5306	69.0099	156.932	126.427	41.1758	0.724725	0.534725	0.805622	0.26238
EGTYSMV	128.986	101.061	121.556	162.115	190.671	216.647	0.783506	0.942396	1.17615	1.33638
EGTYVKC	128.986	114.39	164.387	89.7821	76.5279	97.7506	0.886844	1.27446	0.852373	1.08875
EGTYGRQ	128.915	298.213	38.7944	167.816	188.535	96.0768	2.31325	0.30093	1.12346	0.572513
EGTYVRN	128.915	219.669	102.695	187.339	174.191	119.064	1.70398	0.796607	0.929816	0.635553
EGTYRFA	128.915	185.329	35.5773	141.037	153.285	105.283	1.4376	0.275974	1.08684	0.746491
EGTYVLY	128.845	117.779	184.573	140.922	162.364	112.48	0.914119	1.43253	1.15216	0.798175
EGTYRPD	128.845	224.564	40.1822	178.47	154.429	103.218	1.7429	0.311866	0.865295	0.578351
EGTYTEV	128.845	117.629	220.844	141.037	123.376	96.3558	0.91295	1.71404	0.874775	0.683196
EGTYVGM	128.703	162.135	125.593	120.074	161.678	130.781	1.25976	0.975835	1.34648	1.08916
EGTYTDE	128.703	89.69	169.875	98.8813	61.5733	91.5575	0.696875	1.3199	0.622699	0.925934
EGTYYER	128.632	250.093	66.2974	130.901	138.712	141.605	1.94424	0.515402	1.05967	1.08177
EGTYKMS	128.562	194.517	24.4752	136.487	139.475	103.944	1.51302	0.190377	1.02189	0.761564
EGTYGIV	128.562	161.457	210.121	133.838	110.481	172.124	1.25587	1.6344	0.825482	1.28606
EGTYLCT	128.491	174.184	58.7909	164.649	175.183	106.12	1.35561	0.457549	1.06398	0.644522
EGTYQAT	128.491	130.205	90.8988	157.104	143.747	104.892	1.01334	0.707433	0.91498	0.66766
EGTYNAG	128.42	328.336	82.6353	148.811	203.795	104.39	2.55673	0.643475	1.36948	0.701492
EGTYQVT	128.35	174.636	174.354	160.157	241.715	110.304	1.36063	1.35843	1.50924	0.688727
EGTYFAG	128.35	226.672	84.7169	120.881	125.97	108.575	1.76606	0.660048	1.0421	0.898198
EGTYSPD	128.35	145.793	52.1044	160.617	138.941	51.8882	1.13591	0.405957	0.865041	0.323055
EGTYIES	128.35	190.902	203.497	107.98	78.2065	80.4546	1.48736	1.58549	0.724265	0.745085
EGTYPKT	128.279	170.418	160.161	169.256	194.868	89.3258	1.3285	1.24854	1.15132	0.527756
EGTYPGQ	128.279	132.389	106.101	142.822	137.949	55.0684	1.03204	0.827113	0.965877	0.385573
EGTYHPG	128.279	120.566	39.8668	145.068	116.738	191.317	0.939871	0.310782	0.804708	1.31881
EGTYWAT	128.279	258.828	92.7912	110.054	122.384	97.6391	2.0177	0.723355	1.11204	0.887195
EGTYRDI	128.208	196.023	128.116	130.21	127.114	70.9139	1.52894	0.999283	0.976224	0.544611
EGTYSPH	128.137	191.881	31.9817	169.774	204.1	204.038	1.49746	0.249589	1.20219	1.20182
EGTYKSP	128.137	109.119	39.4252	153.879	180.981	110.304	0.851578	0.307679	1.17612	0.716823
EGTYDST	128.137	163.34	174.606	155.607	175.488	96.9695	1.27472	1.36265	1.12776	0.623169
EGTYKNS	128.137	147.601	52.5459	165.109	186.704	91.8365	1.15189	0.410075	1.13079	0.556216
EGTYRWG	128.067	74.4028	40.9391	145.183	192.884	43.2402	0.580969	0.319671	1.32855	0.297831
EGTYLAH	128.067	217.937	66.9282	163.497	172.054	118.339	1.70174	0.522605	1.05234	0.723797
EGTYETP	128.067	147.299	157.89	130.383	148.936	90.8322	1.15018	1.23287	1.1423	0.696658
EGTYTIE	128.067	124.933	173.029	91.0491	60.5051	146.291	0.975534	1.35109	0.664533	1.60673
EGTYQTA	127.996	42.1716	165.649	147.257	129.251	137.308	0.329476	1.29417	0.877724	0.932444
EGTYSAC	127.996	207.319	98.8469	138.791	131.54	119.622	1.61973	0.772266	0.947753	0.861885
EGTYYLW	127.996	180.585	265.821	83.6201	79.4273	57.5791	1.41086	2.07679	0.949859	0.688581
EGTYHER	127.925	316.287	63.3957	150.021	238.358	114.042	2.47244	0.495569	1.58883	0.760177
EGTYNAL	127.925	169.214	149.564	168.219	222.259	88.6005	1.32275	1.16915	1.32125	0.526697
EGTYHTG	127.925	159.65	157.89	127.158	156.489	51.7766	1.24799	1.23424	1.23067	0.407184
EGTYKNL	127.925	192.107	126.855	126.524	120.4	84.8623	1.50171	0.991631	0.951595	0.670719
EGTYGMG	127.925	161.683	58.2232	134.126	131.692	95.0168	1.26389	0.455134	0.981853	0.708413
EGTYTDL	127.925	50.6059	176.814	164.073	139.017	140.433	0.39559	1.38217	0.847288	0.855919
EGTYIER	127.855	184.501	111.463	146.393	175.335	134.798	1.44305	0.871795	1.1977	0.920795
EGTYNLA	127.855	214.473	183.375	151.921	137.109	55.0684	1.67747	1.43424	0.902502	0.36248
EGTYAET	127.855	60.2451	291.116	124.854	136.041	104.669	0.471201	2.27693	1.0896	0.83833
EGTYDVL	127.855	101.212	226.206	164.361	119.866	177.87	0.791617	1.76925	0.729285	1.0822
EGTYLEC	127.713	174.108	89.3218	108.326	97.205	30.1286	1.36328	0.699394	0.897337	0.278129
EGTYAPH	127.642	198.809	59.8632	136.66	157.252	93.4545	1.55755	0.468992	1.15068	0.683847
EGTYYAL	127.642	63.0315	143.571	159.12	156.26	98.9781	0.493813	1.12479	0.982029	0.622034
EGTYGVN	127.572	169.515	71.5331	159.005	188.993	114.6	1.32878	0.560729	1.1886	0.720735
EGTYVVD	127.501	72.8213	161.927	128.713	153.208	105.06	0.571143	1.27001	1.19031	0.816234
EGTYIYR	127.43	164.093	110.075	128.77	151.988	158.119	1.28771	0.863808	1.1803	1.22792
EGTYNPR	127.43	286.315	32.3602	186.245	180.6	116.832	2.24684	0.253945	0.969691	0.627304
EGTYGTH	127.36	336.846	80.049	142.765	171.902	126.038	2.64484	0.628528	1.20409	0.882839
[truncated: 6,001 more rows]
