# Supplementary material for: Integration of FRET and sequencing to engineer kinase biosensors from mammalian cell libraries
Source: Nat Commun. 2021 Aug 19;12:5031. doi: 10.1038/s41467-021-25323-x (PMC8376904; doi:10.1038/s41467-021-25323-x)
Supplement: Supplementary file 11 — Supplementary Data 2 [file 41467_2021_25323_MOESM11_ESM.xlsx]

## Sheet:  Data 2
Supplementary Data 2: FRET ratio change of selected biosensor variants in Fyn library 2.
	Enrichment Ratio (Ev)				FRET ratio change (%)
Substrate sequence	KAH	KAL	KDL	KDH	Mean	SD
EGTYHWF	1.83513	0	1.78349	0	53	5.848
EGTYIHY	2.50133	0.371528	1.71632	1.91341	52.38	8.408
EGTYIWC	4.21875	0	0.960133	0	52.08	4.33
EGTYFQC	2.33698	0.674688	1.64674	0	51.25	5.328
EGTYHQM	2.41177	0	0.699673	0	51.17	8.425
EGTYYFF	1.26477	0.604576	0.577419	0.603568	51.17	8.425
EGTYIHW	1.24831	0.507252	2.69069	1.11305	50.85	8.884
EGTYFMC	2.09517	0	2.07417	0	50.05	6.392
EGTYMYT	3.52174	2.85695	1.2441	1.0492	49.33	6.387
EGTYFHF	3.67595	0	2.34186	1.01999	48.56	7.283
EGTYMWE	1.73956	0	0.906894	0	48.47	6.396
EGTYTFA	6.8903	0.595426	0.978171	0.768022	47.24	6.224
EGTYIFF	2.84525	0	1.14329	0	46.255	7.01141
EGTYWCH	1.00353	0.603089	2.23883	1.66305	44.87	6.891
EGTYYIF	1.32378	1.20836	0.868889	0.585491	43.85	9.968
EGTYCNF	1.81312	0	2.0167	0	43.72	6.227
EGTYPCQ	3.73464	0.433047	1.5901	0.604383	43.6	6.764
EGTYDQP	3.73225	0	1.19987	0.691158	42.62	10.62
EGTYIIY	2.10596	0.5567	0.707908	1.22439	40.11	10.24
EGTYVLW	1.31295	1.24611	0.986766	0.923578	39.28	6.096
EGTYCFM	1.67384	0	0.723649	0	38.78	5.155
EGTYNHM	2.09225	0.856176	1.59072	0.527432	37.96	7.412
EGTYFEY	2.59477	0.668344	1.61789	1.09784	36.29	11.34
EGTYEAF	1.4046	0.38676	0.669862	0	35.74	4.596
*EGTYGVV (WT)	1.32212	0.637429	1.1893	0.72517	33.36	14.85
EGTYLLL	1.3879	0.478716	0.876815	0.768141	31.63	5.28
EGTYPFT	4.2943	0.891199	1.12158	0.453608	30.92	7.259
EGTYHIL	1.91514	0	0.790052	0.583353	29.07	4.551
EGTYIDI	4.29438	0	0.7154	0.439721	26.76	4.776
EGTYINF	1.30469	1.09975	0.568178	1.13156	24.63	7.789
EGTYVGI	1.74664	0.775033	1.16018	0.423706	23.98	5.851
EGTYDFE	1.65123	0	0.431227	0	22.3	5.305
EGTYPLM	1.13203	0.73843	0.922079	1.15311	22.22	3.999
EGTYVFM	1.07583	0.489492	0.512674	0.771116	20.05	3.867
EGTYVFW	1.68456	0.823303	0.839856	0.636892	17.79	4.376
EGTYVQF	1.42377	0	0.998375	0.520291	16.66	5.977
EGTYIDF	8.77558	0	0.760532	1.62945	13.66	5.297
EGTYVEF	1.77922	0	0.668619	0.555977	13.5	6.467
EGTYRGA	1.42595	1.73373	1.01238	0.745592	9.674	7.351
EGTYWFM	1.40244	0	1.37554	0	-0.219	0.5375
EGTYVRL	1.58991	0.671387	0.800739	0.905713	-0.5449	2.062
