# Supplementary material for: Integration of FRET and sequencing to engineer kinase biosensors from mammalian cell libraries
Source: Nat Commun. 2021 Aug 19;12:5031. doi: 10.1038/s41467-021-25323-x (PMC8376904; doi:10.1038/s41467-021-25323-x)
Supplement: Supplementary file 12 — Supplementary Data 3 [file 41467_2021_25323_MOESM12_ESM.xlsx]

## Sheet:  Data 3
Supplementary Data 3: Frequency and the enrichment ratio of Fyn biosensor variants in library 1
Substrate sequence	Frequency (Counts per Million)						Enrichment Ratio (Ev)
	Input (KA)	KAL	KAH	Input (KD)	KDL	KDH	KAL	KAH	KDL	KDH
LRTYGVV	941.551	708.091	645.799	633.869	582.287	694.385	0.752047	0.685889	0.918624	1.09547
LRLYGVV	897.737	846.948	852.42	739.214	764.048	785.249	0.943425	0.949521	1.03359	1.06228
LLTYGVV	865.057	572.462	621.484	535.701	649.281	369.008	0.661762	0.71843	1.21202	0.688831
ARLYGVV	779.783	605.099	1159.92	620.169	660.548	625.141	0.775984	1.48749	1.06511	1.00802
LRRYGVV	730.447	1509.25	164.224	905.817	758.47	909.907	2.0662	0.224827	0.837332	1.00452
RSTYGVV	707.725	759.916	709.83	665.694	638.124	519.571	1.07374	1.00298	0.958586	0.780496
VRLYGVV	696.409	495.771	852.171	462.779	460.395	320.605	0.711896	1.22366	0.994848	0.692783
ALLYGVV	692.879	539.467	941.764	497.655	581.79	466.007	0.778587	1.35921	1.16906	0.936406
LRVYGVV	686.723	207.358	1189.72	486.708	411.959	502.333	0.301953	1.73246	0.846419	1.03211
ARTYGVV	685.999	606.653	694.368	561.784	487.016	816.024	0.884336	1.0122	0.86691	1.45256
LLLYGVV	685.818	488.001	844.439	527.865	489.446	640.821	0.71156	1.23129	0.927218	1.21399
RRTYGVV	683.645	522.67	867.945	804.061	709.205	726.426	0.764534	1.26958	0.882029	0.903447
SRLYGVV	677.58	506.411	982.976	701.347	773.327	418.676	0.747382	1.45072	1.10263	0.59696
TLLYGVV	677.399	754.416	691.188	513.627	540.865	419.455	1.1137	1.02036	1.05303	0.816653
RRRYGVV	668.165	804.926	309.869	1024.38	911.29	1069.53	1.20468	0.463761	0.889599	1.04407
LVTYGVV	667.079	124.391	1463.68	397.813	336.901	582.582	0.186471	2.19416	0.846884	1.46446
RSSYGVV	659.837	705.341	297.898	742.803	741.901	671.499	1.06896	0.451472	0.998785	0.904006
LSLYGVV	656.488	327.804	1608.82	516.618	548.1	433.09	0.499331	2.45065	1.06094	0.838317
LSTYGVV	647.526	603.426	1350.39	526.788	538.324	422.864	0.931894	2.08547	1.0219	0.802721
SLLYGVV	646.349	446.218	733.772	534.326	632.159	436.109	0.690367	1.13526	1.1831	0.816186
LALYGVV	641.008	433.068	887.522	491.434	590.903	434.258	0.675604	1.38457	1.20241	0.883656
TLTYGVV	640.193	527.153	216.035	526.788	468.348	571.967	0.823428	0.337453	0.889064	1.08576
LTLYGVV	640.012	415.554	853.542	412.529	421.624	451.302	0.64929	1.33363	1.02205	1.09399
LRAYGVV	636.391	1069.73	356.942	642.244	680.651	593.49	1.68093	0.560884	1.0598	0.924088
SRSYGVV	636.21	847.545	288.671	736.642	710.42	745.904	1.33218	0.453735	0.964403	1.01257
RSLYGVV	635.757	639.709	480.702	683.461	902.233	625.726	1.00622	0.756109	1.32009	0.915526
SRTYGVV	635.124	411.13	714.444	632.373	592.67	520.058	0.647323	1.12489	0.937216	0.822392
RRSYGVV	634.219	1139.96	187.605	853.892	782.881	914.192	1.79743	0.295805	0.916839	1.07062
PRTYGVV	628.606	435.698	441.423	604.915	519.877	373.195	0.693117	0.702225	0.859422	0.616939
RGTYGVV	625.076	1085.87	916.638	538.752	623.765	640.724	1.73718	1.46644	1.15779	1.18927
ASLYGVV	624.17	474.492	899.368	417.315	508.334	260.808	0.760196	1.4409	1.21811	0.624968
ARRYGVV	620.64	1150.9	161.419	835.467	806.575	675.102	1.85438	0.260084	0.965418	0.808053
ARVYGVV	611.044	785.32	1106.8	385.908	329.887	419.942	1.28521	1.81132	0.854833	1.08819
RLRYGVV	608.69	844.198	300.517	941.052	928.798	983.436	1.38691	0.49371	0.986979	1.04504
LVLYGVV	600.724	56.6664	1316.23	353.366	272.172	299.082	0.0943301	2.19106	0.770228	0.846382
AVTYGVV	600.724	574.734	670.988	332.966	264.495	311.743	0.956735	1.11696	0.79436	0.936259
LGLYGVV	600.181	929.377	1080.68	421.981	531.42	310.672	1.54849	1.80058	1.25935	0.736222
RSRYGVV	599.457	931.051	329.446	935.489	873.624	1171.59	1.55316	0.549574	0.933869	1.25239
ALTYGVV	597.827	655.549	407.132	477.076	458.738	377.773	1.09655	0.681018	0.961561	0.791849
LGTYGVV	595.926	544.727	950.805	415.46	418.973	514.215	0.914084	1.59551	1.00845	1.2377
SRRYGVV	595.474	744.374	327.264	890.084	856.668	925.295	1.25005	0.549586	0.962458	1.03956
VRTYGVV	594.206	372.038	855.724	418.451	336.57	485.875	0.626108	1.44011	0.804323	1.16113
LRSYGVV	593.935	669.775	359.872	755.306	741.625	1038.56	1.12769	0.605911	0.981886	1.37502
LLVYGVV	591.4	100.063	1086.91	339.726	258.365	439.81	0.169196	1.83786	0.760508	1.2946
ARSYGVV	582.076	910.488	143.774	654.686	599.077	773.173	1.56421	0.247002	0.915059	1.18098
RPRYGVV	581.986	1189.16	310.305	973.296	835.405	907.57	2.04328	0.533184	0.858326	0.932471
LLRYGVV	581.805	779.821	220.275	753.332	668.335	762.752	1.34035	0.378607	0.887172	1.0125
RARYGVV	581.714	604.442	279.131	803.163	742.067	872.899	1.03907	0.479843	0.92393	1.08683
VLTYGVV	578.998	206.462	630.462	359.049	316.19	354.205	0.356584	1.08888	0.880633	0.986509
SSLYGVV	577.278	433.127	814.887	523.976	593.996	526.194	0.750292	1.4116	1.13363	1.00423
TRLYGVV	573.295	466.661	840.075	584.456	640.499	524.051	0.813998	1.46534	1.09589	0.896648
VRVYGVV	570.308	200.664	953.985	316.755	235.5	323.722	0.351851	1.67275	0.743476	1.02199
SSRYGVV	569.312	814.55	278.633	692.553	678.111	592.905	1.43076	0.48942	0.979145	0.856115
ALVYGVV	568.588	351.296	995.072	308.141	288.741	305.315	0.617839	1.75008	0.937043	0.990831
SGTYGVV	562.794	415.733	756.03	477.615	481.493	399.101	0.738694	1.34335	1.00812	0.835613
RLTYGVV	562.251	829.733	498.346	720.49	727.265	838.911	1.47573	0.886341	1.0094	1.16436
LATYGVV	556.729	452.136	910.404	428.561	347.837	356.152	0.812129	1.63527	0.811639	0.831042
TRTYGVV	553.561	196.898	821.433	562.92	515.514	487.336	0.355693	1.48391	0.915786	0.865728
LSAYGVV	553.47	485.729	847.183	505.492	592.67	551.32	0.877607	1.53067	1.17246	1.09066
LSRYGVV	552.927	997.46	273.208	800.591	780.893	749.313	1.80396	0.494113	0.975396	0.935949
SLRYGVV	552.384	1151.98	209.489	758.417	780.838	566.123	2.08547	0.379245	1.02956	0.746454
TSLYGVV	551.207	630.324	764.634	446.448	524.572	282.039	1.14353	1.3872	1.17499	0.63174
RRPYGVV	550.211	525.599	280.69	804.599	772.277	649.099	0.955267	0.51015	0.959829	0.806736
SALYGVV	550.03	481.963	843.317	463.617	505.794	540.802	0.876249	1.53322	1.09097	1.16649
TGTYGVV	549.034	656.625	1116.53	386.028	394.009	329.565	1.19596	2.03362	1.02067	0.853733
ARAYGVV	548.582	972.474	257.247	595.224	570.136	554.826	1.77271	0.468931	0.957852	0.93213
SSSYGVV	541.883	818.076	519.42	580.149	601.341	613.26	1.50969	0.958546	1.03653	1.05707
RGLYGVV	541.159	596.253	407.817	506.568	614.707	543.14	1.10181	0.7536	1.21347	1.07219
VLLYGVV	538.805	210.228	585.259	339.367	282.169	358.1	0.390174	1.08622	0.831455	1.0552
SATYGVV	537.99	662.124	901.238	426.767	424.496	729.056	1.23074	1.67519	0.994679	1.70832
TLRYGVV	537.809	1134.64	189.849	707.928	642.708	683.38	2.10975	0.353005	0.907873	0.965325
RRAYGVV	537.447	979.289	345.158	782.944	710.033	971.165	1.82211	0.642217	0.906877	1.2404
RSAYGVV	537.266	635.405	347.028	618.135	719.754	628.55	1.18266	0.645915	1.16439	1.01685
RGRYGVV	537.176	902.359	189.538	670.898	717.103	586.088	1.67982	0.352841	1.06887	0.873588
SVLYGVV	537.176	179.623	911.962	400.086	474.534	399.393	0.334384	1.6977	1.18608	0.998268
RRLYGVV	536.542	769.958	229.004	836.843	863.185	1020.15	1.43504	0.426814	1.03148	1.21905
PRPYGVV	536.27	698.228	241.66	826.314	863.738	828.003	1.30201	0.450631	1.04529	1.00204
LPLYGVV	532.83	291.342	688.196	437.953	409.805	591.25	0.546781	1.29158	0.935727	1.35003
AGTYGVV	526.403	649.751	936.34	383.934	399.642	403.678	1.23432	1.77875	1.04091	1.05143
VGTYGVV	524.683	755.492	722.3	300.184	334.526	349.432	1.4399	1.37664	1.1144	1.16406
TVLYGVV	523.597	135.151	1150.51	367.364	340.326	395.498	0.258119	2.19731	0.926399	1.07658
SGLYGVV	523.235	334.439	871.062	453.387	671.317	446.919	0.639176	1.66476	1.48067	0.985734
LSVYGVV	522.058	319.735	1509.13	371.91	329.777	320.8	0.612451	2.89073	0.88671	0.862574
RGAYGVV	521.696	1053.59	477.772	463.916	562.846	498.438	2.01955	0.915805	1.21325	1.07441
RGSYGVV	519.523	357.632	326.266	553.768	607.969	478.278	0.688385	0.628011	1.09788	0.863681
RALYGVV	517.079	474.551	265.54	572.791	644.807	521.519	0.917754	0.513538	1.12573	0.910488
LPTYGVV	513.549	458.472	313.111	476.239	468.956	419.163	0.892753	0.609701	0.984707	0.880153
TSTYGVV	513.096	718.85	835.96	497.296	483.591	499.022	1.40101	1.62925	0.972442	1.00347
TSSYGVV	511.286	439.224	687.323	555.323	580.409	758.272	0.859059	1.3443	1.04517	1.36546
ASAYGVV	510.38	504.379	488.994	458.891	469.784	272.008	0.988241	0.958098	1.02374	0.592751
VVTYGVV	509.566	109.746	1301.51	257.95	171.93	273.177	0.215372	2.55416	0.666524	1.05903
GLRYGVV	509.203	937.028	220.337	485.152	554.286	293.726	1.84018	0.43271	1.1425	0.60543
LSSYGVV	508.208	371.619	472.098	578.773	649.004	494.153	0.731235	0.928947	1.12135	0.853794
SLTYGVV	506.85	493.859	353.512	551.016	594.603	567.974	0.974369	0.69747	1.0791	1.03078
SRAYGVV	503.953	539.347	224.515	630.877	707.769	550.444	1.07023	0.445507	1.12188	0.872505
RATYGVV	503.591	506.172	376.955	565.433	589.025	672.375	1.00513	0.748535	1.04172	1.18913
RTSYGVV	503.319	749.455	175.135	598.693	671.925	689.223	1.48903	0.34796	1.12232	1.15121
SSTYGVV	502.957	355.6	859.091	499.33	532.415	476.72	0.707018	1.70808	1.06626	0.95472
RLSYGVV	502.776	848.083	193.403	745.017	820.824	602.157	1.6868	0.38467	1.10175	0.808247
STLYGVV	501.147	567.74	655.089	441.243	525.897	348.264	1.13288	1.30718	1.19185	0.789278
SLAYGVV	500.785	948.744	261.923	464.933	518	380.013	1.89451	0.523026	1.11414	0.81735
ASTYGVV	500.694	403.658	1043.83	437.235	456.032	370.663	0.806198	2.08476	1.04299	0.847743
LELYGVV	499.879	456.499	774.859	265.069	277.861	149.687	0.913219	1.55009	1.04826	0.56471
RPLYGVV	499.427	681.491	413.179	654.746	642.598	578.784	1.36455	0.827307	0.981446	0.883982
LLAYGVV	499.427	379.689	243.593	492.809	454.706	455.781	0.760249	0.487745	0.922682	0.924863
PRLYGVV	498.884	493.201	263.17	679.453	730.247	849.721	0.988609	0.527519	1.07476	1.2506
RVTYGVV	497.073	402.881	221.958	451.892	422.507	561.546	0.810507	0.446531	0.934975	1.24266
LLSYGVV	496.349	657.761	219.34	603.18	617.524	604.105	1.3252	0.441906	1.02378	1.00153
SRVYGVV	496.349	794.226	801.419	455.959	391.468	421.5	1.60014	1.61463	0.858559	0.924425
AGLYGVV	496.258	476.105	636.946	368.859	492.981	220.879	0.95939	1.2835	1.3365	0.598816
RPAYGVV	492.909	514.242	414.613	754.469	695.232	986.845	1.04328	0.841156	0.921485	1.308
RLAYGVV	492.275	927.763	200.76	646.132	646.795	627.673	1.88464	0.407821	1.00103	0.971432
SASYGVV	492.094	487.283	249.766	528.882	549.757	564.078	0.990224	0.507556	1.03947	1.06655
LSGYGVV	491.823	456.559	554.834	417.135	461.61	372.806	0.9283	1.12812	1.10662	0.893729
LPRYGVV	490.827	675.633	243.406	741.846	719.975	904.356	1.37652	0.49591	0.970517	1.21906
AALYGVV	487.206	364.506	738.635	378.909	447.526	280.578	0.748156	1.51606	1.18109	0.740489
RAAYGVV	483.947	586.629	208.928	599.172	583.226	452.86	1.21218	0.431716	0.973386	0.755809
SGSYGVV	483.585	420.216	730.842	463.437	503.529	366.768	0.86896	1.5113	1.08651	0.791408
LTTYGVV	481.865	288.592	548.287	378.491	383.184	258.763	0.598907	1.13784	1.0124	0.683671
RLLYGVV	481.05	798.411	197.643	724.857	791.608	697.209	1.65972	0.410857	1.09209	0.961858
LTAYGVV	480.96	379.33	410.498	398.411	408.81	388.291	0.788694	0.853499	1.0261	0.974598
LVAYGVV	479.783	198.691	527.151	345.23	271.896	420.721	0.414127	1.09873	0.787579	1.21867
TRAYGVV	478.878	618.668	299.27	529.899	521.645	480.226	1.29191	0.62494	0.984423	0.90626
VALYGVV	478.515	435.1	1091.9	324.651	343.363	274.832	0.90927	2.28185	1.05764	0.846546
LARYGVV	476.977	654.712	167.466	654.926	662.204	699.06	1.37263	0.3511	1.01111	1.06739
ALSYGVV	476.433	783.407	421.846	544.017	537.606	464.254	1.64432	0.885424	0.988216	0.853383
AGRYGVV	475.8	725.545	263.856	484.434	562.239	331.61	1.5249	0.554553	1.16061	0.684531
LTRYGVV	474.442	954.363	158.488	633.629	653.754	599.723	2.01155	0.334052	1.03176	0.946488
ARPYGVV	473.627	532.712	205.81	628.903	720.969	884.489	1.12475	0.434541	1.14639	1.4064
AASYGVV	472.993	465.286	218.779	455.002	464.758	514.702	0.983705	0.462541	1.02144	1.13121
ALRYGVV	472.269	537.673	364.361	663.42	688.383	617.545	1.13849	0.771511	1.03763	0.93085
AVAYGVV	469.01	130.369	269.966	292.288	306.359	396.179	0.277965	0.575608	1.04814	1.35544
VPLYGVV	468.558	235.931	729.47	280.084	232.241	215.522	0.503525	1.55684	0.829183	0.769491
RPSYGVV	468.467	698.408	414.925	746.572	744.441	797.715	1.49084	0.885708	0.997146	1.0685
TRVYGVV	468.105	211.722	601.033	397.813	345.959	407.184	0.452296	1.28397	0.869652	1.02356
LNTYGVV	466.385	267.372	526.278	280.682	279.794	356.055	0.573286	1.12842	0.996834	1.26853
TVTYGVV	465.661	229.714	721.115	382.917	294.872	583.751	0.493308	1.54858	0.770066	1.52448
AVLYGVV	465.299	282.854	795.87	311.79	271.896	381.473	0.607897	1.71045	0.872049	1.2235
RSVYGVV	464.756	256.912	1073.07	473.248	560.692	393.063	0.552789	2.30889	1.18477	0.830564
ALAYGVV	464.031	468.574	166.656	480.666	497.178	537.394	1.00979	0.359148	1.03435	1.11802
VSTYGVV	463.307	465.047	744.371	373.825	291.613	363.067	1.00376	1.60665	0.78008	0.971223
RTRYGVV	462.493	642.757	234.054	749.025	765.153	703.053	1.38977	0.506071	1.02153	0.938624
PRRYGVV	462.13	1021.07	194.962	815.247	730.082	714.545	2.20949	0.421876	0.895534	0.876476
VSSYGVV	461.949	294.749	646.485	395.121	382.245	389.557	0.638055	1.39947	0.967412	0.985918
TVSYGVV	461.768	229.834	269.405	403.017	386.995	369.105	0.497725	0.583421	0.960243	0.915854
RRVYGVV	461.406	431.215	365.67	529.001	481.714	392.089	0.934566	0.792513	0.910609	0.741187
STRYGVV	460.139	880.9	247.396	542.641	570.136	551.223	1.91442	0.537656	1.05067	1.01582
SLSYGVV	458.962	797.813	200.885	560.647	547.271	573.038	1.7383	0.437694	0.976142	1.0221
SAGYGVV	457.876	502.765	192.53	380.405	345.296	224.774	1.09804	0.420486	0.907707	0.590882
VTLYGVV	456.337	513.226	575.346	301.62	356.784	234.903	1.12466	1.26079	1.18289	0.778804
LGSYGVV	455.703	417.168	393.727	436.697	509.494	326.936	0.915437	0.863998	1.1667	0.748656
TASYGVV	455.613	604.501	261.362	400.625	390.971	400.172	1.32679	0.57365	0.975904	0.998871
LGRYGVV	455.341	852.925	129.434	599.172	723.288	596.022	1.87316	0.284258	1.20715	0.994742
SSAYGVV	454.707	422.607	895.565	501.543	533.133	366.963	0.929404	1.96954	1.06298	0.731667
RSGYGVV	454.617	947.907	274.081	518.234	529.432	487.043	2.08507	0.602884	1.02161	0.939814
PGTYGVV	453.259	481.007	495.291	454.524	457.302	442.537	1.06122	1.09273	1.00611	0.973627
LASYGVV	452.987	237.903	290.105	521.823	578.034	404.36	0.525187	0.640425	1.10772	0.774899
VRSYGVV	452.987	538.211	258.619	489.22	421.127	431.239	1.18814	0.570919	0.860812	0.881483
RPVYGVV	451.539	573	360.807	455.66	398.648	516.942	1.26899	0.799061	0.87488	1.13449
VVLYGVV	451.448	168.206	678.532	277.691	177.122	391.505	0.372592	1.50301	0.637837	1.40986
SVSYGVV	451.358	510.416	221.522	455.78	416.874	380.305	1.13085	0.49079	0.914639	0.834404
GRLYGVV	449.095	458.771	262.485	418.451	498.006	345.439	1.02155	0.584475	1.19012	0.825519
ASSYGVV	448.19	365.164	466.611	467.625	500.934	491.523	0.814753	1.0411	1.07123	1.05111
SLVYGVV	446.47	178.009	995.882	364.074	332.814	407.769	0.398704	2.23057	0.91414	1.12002
AATYGVV	446.289	310.828	513.871	364.732	339.055	353.036	0.696474	1.15143	0.929602	0.967933
TRSYGVV	446.198	444.604	338.736	626.271	584.22	637.023	0.996428	0.759161	0.932855	1.01717
RPTYGVV	444.116	330.614	345.282	658.814	602.777	501.847	0.744431	0.77746	0.914943	0.761742
RLVYGVV	443.211	708.27	220.15	454.344	424.054	417.313	1.59804	0.496717	0.933332	0.918495
GRRYGVV	442.668	792.074	181.869	620.768	673.306	599.625	1.78932	0.410847	1.08463	0.965942
RGPYGVV	442.486	538.63	213.666	519.609	529.984	509.832	1.21728	0.482876	1.01997	0.981184
SGRYGVV	441.491	940.196	494.98	570.458	618.021	405.723	2.12959	1.12116	1.08338	0.711224
LRIYGVV	441.219	208.494	1171.95	240.183	211.585	272.592	0.472541	2.65617	0.880932	1.13493
LTSYGVV	440.948	397.322	267.784	506.808	529.322	543.627	0.901065	0.607292	1.04442	1.07265
VSVYGVV	437.779	307.421	1017.21	267.761	260.85	340.278	0.702229	2.32356	0.97419	1.27083
VATYGVV	437.146	436.535	1100.19	285.648	192.807	254.088	0.998602	2.51676	0.674982	0.889517
LGAYGVV	436.783	273.708	576.967	385.31	450.951	435.622	0.626645	1.32095	1.17036	1.13057
PPAYGVV	436.693	795.482	220.026	645.713	638.953	817.972	1.8216	0.503845	0.98953	1.26677
LAAYGVV	436.059	365.343	218.405	472.65	488.01	558.332	0.837829	0.50086	1.0325	1.18128
LPVYGVV	436.059	285.603	1054.3	361.621	313.042	565.344	0.654965	2.4178	0.865664	1.56336
TLVYGVV	434.792	166.114	722.549	307.423	233.622	368.326	0.382054	1.66183	0.759937	1.19811
LTVYGVV	432.71	169.282	1202	358.51	331.489	295.381	0.391214	2.77785	0.924629	0.823914
VSLYGVV	431.714	394.274	1254.31	344.632	344.026	314.47	0.913276	2.90543	0.998243	0.912481
TSRYGVV	430.899	760.095	191.844	596.002	580.52	737.723	1.76397	0.445219	0.974024	1.23779
SGAYGVV	430.899	386.384	475.901	377.653	443.55	476.525	0.896691	1.10444	1.17449	1.26181
AGAYGVV	430.356	342.509	324.583	379.448	477.682	259.834	0.795873	0.754219	1.25889	0.68477
RVSYGVV	430.175	494.755	243.157	539.351	492.042	634.296	1.15013	0.56525	0.912285	1.17604
RTAYGVV	429.813	382.199	300.828	483.118	523.025	335.895	0.889223	0.699905	1.0826	0.695265
AGSYGVV	429.451	290.385	335.93	390.634	366.504	284.474	0.676179	0.782232	0.938229	0.728236
VSGYGVV	428.817	949.76	303.26	301.979	271.067	369.884	2.21484	0.707201	0.897637	1.22487
TGLYGVV	428.365	481.366	734.084	360.245	442.887	312.619	1.12373	1.71369	1.22941	0.867796
TTLYGVV	428.002	493.859	384.188	310.115	360.65	284.376	1.15387	0.897629	1.16296	0.917004
SRGYGVV	426.464	795.721	231.996	489.041	451.227	505.06	1.86586	0.544001	0.922677	1.03276
LPAYGVV	425.558	578.499	199.139	556.759	511.759	367.352	1.35939	0.467948	0.919175	0.659805
GRTYGVV	425.558	452.375	170.646	380.824	402.901	416.728	1.06302	0.400993	1.05797	1.09428
ASGYGVV	422.933	409.756	272.46	360.843	367.388	289.149	0.968842	0.644216	1.01814	0.801313
STGYGVV	422.028	857.588	482.011	400.086	408.313	302.88	2.03206	1.14213	1.02056	0.757038
TNLYGVV	422.028	357.034	694.056	259.865	270.515	149.005	0.845997	1.64458	1.04099	0.573397
LVSYGVV	421.575	339.341	315.979	400.744	385.283	383.811	0.804936	0.74952	0.961418	0.957745
SARYGVV	421.485	551.661	135.42	634.586	628.514	553.268	1.30885	0.321292	0.990431	0.871856
LRPYGVV	421.213	371.081	252.072	620.409	579.636	579.953	0.880982	0.598444	0.934281	0.934791
GSRYGVV	421.123	756.867	207.494	472.111	511.041	388.875	1.79726	0.492716	1.08246	0.823694
ATSYGVV	419.04	758.72	153.002	341.341	375.838	274.443	1.81061	0.365124	1.10106	0.804012
RSEYGVV	418.588	569.533	435.749	348.999	344.413	209.971	1.36061	1.041	0.986859	0.601639
RVRYGVV	418.497	513.046	265.54	624.477	577.261	569.435	1.22592	0.634507	0.924392	0.911859
RTGYGVV	417.139	729.191	154.934	466.368	502.646	409.327	1.74808	0.371421	1.07779	0.87769
STSYGVV	415.872	525.539	282.623	471.872	476.467	425.688	1.2637	0.679591	1.00974	0.902127
PSAYGVV	415.782	519.621	246.523	504.235	435.983	581.608	1.24975	0.592916	0.864643	1.15345
PSTYGVV	415.057	227.144	422.968	469.539	538.048	589.497	0.547259	1.01906	1.14591	1.25548
MRTYGVV	414.876	470.248	544.484	256.215	204.184	299.861	1.13346	1.3124	0.796924	1.17035
LAVYGVV	413.79	196.719	870.189	321.182	317.295	375.338	0.475407	2.10297	0.987898	1.16862
AVSYGVV	413.066	347.65	160.608	369.876	304.979	549.957	0.841632	0.38882	0.824542	1.48687
SAVYGVV	412.704	580.711	694.867	337.154	402.128	343.979	1.40709	1.68369	1.19271	1.02024
SVTYGVV	412.161	173.466	589.437	375.081	328.617	376.701	0.42087	1.43011	0.876123	1.00432
VSRYGVV	411.889	475.388	237.109	500.526	485.69	463.767	1.15417	0.575662	0.970359	0.926559
SSGYGVV	410.984	429.182	491.862	445.61	475.528	318.365	1.04428	1.19679	1.06714	0.714448
RTVYGVV	410.984	290.326	464.803	419.468	357.171	447.503	0.706416	1.13095	0.851484	1.06683
PRSYGVV	410.893	521.654	156.743	678.675	670.102	922.957	1.26956	0.381468	0.987369	1.35994
AAAYGVV	410.893	422.488	300.454	403.317	448.465	389.849	1.02822	0.731222	1.11194	0.966608
LSPYGVV	410.35	314.714	911.775	323.933	349.162	275.027	0.76694	2.22194	1.07788	0.849024
ASVYGVV	410.079	402.881	846.559	288.399	298.682	376.604	0.982449	2.06438	1.03566	1.30584
PALYGVV	409.988	418.423	531.64	490.117	491.268	538.173	1.02057	1.29672	1.00235	1.09805
TGSYGVV	409.626	361.338	513.435	382.678	469.287	297.914	0.882117	1.25342	1.22632	0.778497
VGLYGVV	409.626	436.893	723.235	282.657	327.512	213.38	1.06657	1.7656	1.15869	0.754908
RRGYGVV	409.354	640.665	158.675	571.475	625.698	692.535	1.56506	0.387623	1.09488	1.21184
SSVYGVV	409.354	226.486	586.818	374.183	446.09	265.678	0.553277	1.43352	1.19217	0.71002
RVVYGVV	409.354	418.602	535.381	298.569	220.477	351.478	1.02259	1.30787	0.738446	1.17721
PATYGVV	409.264	401.447	415.611	447.764	392.904	413.612	0.9809	1.01551	0.877481	0.923728
LETYGVV	409.264	95.4602	616.371	233.782	220.919	152.122	0.233249	1.50605	0.944977	0.650699
LDLYGVV	408.902	249.858	428.704	236.654	273.111	190.298	0.611047	1.04843	1.15405	0.804122
VTTYGVV	407.725	310.29	622.793	270.333	259.966	483.537	0.761029	1.52748	0.961651	1.78867
GARYGVV	407.453	1003.68	134.048	424.194	465.09	311.743	2.46329	0.32899	1.09641	0.734906
RTLYGVV	407.272	198.213	508.135	501.125	642.487	473.214	0.486684	1.24765	1.28209	0.944304
VRRYGVV	405.824	571.685	232.495	598.394	467.741	713.571	1.4087	0.572897	0.781659	1.19248
TSVYGVV	404.013	318.36	892.385	346.067	347.671	339.207	0.787994	2.2088	1.00463	0.980175
PLLYGVV	403.38	374.13	136.729	538.094	495.19	398.614	0.927488	0.338958	0.920266	0.740788
GPRYGVV	400.302	755.612	435.562	487.665	497.068	447.601	1.88761	1.08808	1.01928	0.917845
AVVYGVV	399.849	108.192	1541.55	213.024	175.299	279.507	0.270583	3.85533	0.822907	1.31209
LVVYGVV	398.944	53.1397	1171.77	266.385	151.44	420.429	0.133201	2.93717	0.5685	1.57828
LQLYGVV	398.039	332.885	606.52	286.126	323.26	218.541	0.836314	1.52377	1.12978	0.763794
TSGYGVV	397.405	264.921	277.822	392.489	438.69	454.905	0.666628	0.699091	1.11771	1.15903
RASYGVV	396.047	417.526	128.25	634.706	658.67	613.162	1.05423	0.323824	1.03776	0.966057
TLAYGVV	396.047	347.709	87.287	432.808	411.406	486.556	0.87795	0.220396	0.95055	1.12418
TSAYGVV	395.866	296.184	637.133	418.272	489.501	456.171	0.748191	1.60947	1.17029	1.09061
ASRYGVV	394.961	273.469	225.138	606.53	643.426	589.692	0.692396	0.570026	1.06083	0.972238
LRGYGVV	394.78	583.999	139.784	496.04	493.367	397.835	1.4793	0.354081	0.994612	0.802022
AQLYGVV	394.327	284.767	453.02	223.015	201.147	210.458	0.722158	1.14884	0.901944	0.943697
RVLYGVV	393.965	191.578	244.466	444.115	448.024	364.528	0.486281	0.620527	1.0088	0.820796
RTTYGVV	392.879	242.147	307.188	473.308	476.577	515.384	0.616341	0.78189	1.00691	1.0889
VPTYGVV	392.064	332.885	569.61	303.116	303.598	248.732	0.849058	1.45285	1.00159	0.820585
SPTYGVV	391.883	398.877	498.534	371.252	375.01	327.909	1.01785	1.27215	1.01012	0.883253
ATLYGVV	391.249	159.479	422.407	303.116	322.321	216.107	0.407614	1.07964	1.06336	0.712951
SREYGVV	390.344	318.3	535.88	340.683	355.845	302.101	0.815435	1.37284	1.0445	0.886751
VLVYGVV	389.71	100.123	891.138	230.073	146.635	572.162	0.256915	2.28667	0.63734	2.48686
PARYGVV	388.896	503.721	243.468	670.419	599.077	614.721	1.29526	0.626051	0.893585	0.916919
SAAYGVV	387.809	322.186	362.49	422.878	426.594	392.771	0.830783	0.934713	1.00879	0.928803
ERTYGVV	387.447	316.447	666	322.378	239.145	341.349	0.816749	1.71894	0.741815	1.05885
ESRYGVV	387.176	394.633	223.268	325.848	318.565	207.147	1.01926	0.576657	0.97765	0.635717
STVYGVV	386.723	206.043	890.265	341.82	316.632	383.032	0.532793	2.30207	0.926312	1.12057
ERSYGVV	385.999	236.23	201.695	364.133	318.952	297.524	0.611996	0.522528	0.87592	0.817074
PPTYGVV	384.913	383.694	547.227	495.023	441.838	454.808	0.996834	1.42169	0.89256	0.918761
TRGYGVV	384.188	529.783	205.499	440.585	440.733	379.331	1.37897	0.53489	1.00034	0.86097
VVSYGVV	384.188	345.438	158.862	300.065	256.045	375.728	0.899137	0.413501	0.8533	1.25216
ATAYGVV	384.007	472.638	261.986	288.639	291.834	418.676	1.23081	0.682242	1.01107	1.45052
RGEYGVV	383.102	249.081	808.901	259.386	294.872	322.358	0.650169	2.11145	1.13681	1.24277
APRYGVV	382.74	729.969	201.072	481.623	458.351	380.402	1.90722	0.525349	0.951681	0.789834
VTRYGVV	382.106	457.157	135.357	426.288	410.302	574.207	1.19641	0.35424	0.962499	1.34699
LMLYGVV	382.016	135.928	533.822	267.043	265.047	147.252	0.355817	1.39738	0.992527	0.551418
RPGYGVV	379.843	480.11	113.723	563.578	501.044	577.713	1.26397	0.299393	0.889041	1.02508
PRAYGVV	379.572	377.537	139.597	677.179	695.011	773.952	0.99464	0.367775	1.02633	1.14291
TLSYGVV	379.209	349.981	179.188	589.002	524.185	495.321	0.922922	0.47253	0.889954	0.84095
LLGYGVV	377.852	541.738	454.516	406.547	382.852	380.5	1.43373	1.2029	0.941718	0.93593
PPRYGVV	377.671	608.267	112.476	640.808	545.117	436.109	1.61058	0.297814	0.850672	0.680561
PASYGVV	377.58	722.078	206.87	490.357	422.286	539.828	1.91238	0.547884	0.861182	1.10089
RAVYGVV	376.313	214.352	578.089	399.907	375.286	368.813	0.569612	1.53619	0.938434	0.922247
IRTYGVV	375.951	260.618	607.642	220.502	216.445	206.66	0.693223	1.61628	0.981602	0.937224
SVRYGVV	375.317	607.132	219.464	521.763	498.448	514.897	1.61765	0.584744	0.955315	0.98684
ESSYGVV	375.045	369.946	428.579	281.281	324.198	285.35	0.986402	1.14274	1.15258	1.01447
LLPYGVV	374.955	294.928	289.232	417.614	461.113	422.767	0.78657	0.771378	1.10416	1.01234
VLRYGVV	374.864	619.624	143.837	488.383	413.615	486.849	1.65293	0.383703	0.846908	0.996859
TRRYGVV	374.321	465.645	100.006	694.468	646.961	625.823	1.24397	0.267166	0.931593	0.901155
DRSYGVV	374.14	446.397	415.424	321.541	335.189	285.643	1.19313	1.11034	1.04245	0.888356
SRPYGVV	373.778	249.201	167.965	553.409	466.47	330.539	0.666708	0.449371	0.842904	0.597278
TALYGVV	373.416	537.374	331.815	360.006	332.704	203.349	1.43908	0.888595	0.924163	0.564848
GPLYGVV	372.42	313.996	193.154	290.493	350.985	317.489	0.843124	0.518645	1.20824	1.09293
STAYGVV	372.058	488.658	364.548	366.526	342.203	415.852	1.31339	0.979815	0.933639	1.13458
VASYGVV	372.058	274.964	400.086	347.503	292.22	242.596	0.739034	1.07533	0.840915	0.698113
GLAYGVV	371.786	797.215	115.281	329.078	380.146	353.62	2.14428	0.310074	1.15519	1.07458
ELTYGVV	370.247	439.703	327.513	280.324	249.97	233.637	1.18759	0.884579	0.891719	0.833454
ATVYGVV	370.157	243.701	756.591	237.432	247.429	378.844	0.658373	2.04397	1.04211	1.59559
RSPYGVV	368.437	134.911	303.073	434.543	450.951	461.04	0.366172	0.822591	1.03776	1.06098
VTAYGVV	367.713	451.538	230.687	270.333	295.976	246.103	1.22796	0.627357	1.09486	0.910367
LMTYGVV	367.079	278.072	322.214	240.542	217.936	200.427	0.757526	0.877777	0.906022	0.83323
PRVYGVV	366.717	362.354	440.051	369.577	343.971	247.661	0.988103	1.19997	0.930714	0.670119
VSAYGVV	366.717	217.759	624.913	312.807	327.347	268.307	0.593807	1.70407	1.04648	0.857742
LVRYGVV	365.631	600.975	106.365	518.234	425.711	463.475	1.64367	0.29091	0.821465	0.894336
VRAYGVV	365.45	273.947	193.777	411.512	327.788	506.911	0.749617	0.530243	0.796546	1.23182
SELYGVV	365.359	302.34	413.179	291.929	340.436	144.526	0.827516	1.13089	1.16616	0.495071
MRLYGVV	363.911	402.642	302.013	281.221	326.463	126.314	1.10643	0.82991	1.16088	0.449162
NRLYGVV	363.82	476.105	379.324	343.435	407.485	391.31	1.30863	1.04261	1.1865	1.1394
RREYGVV	363.458	495.054	417.232	358.989	342.038	220.002	1.36207	1.14795	0.952781	0.612839
ESTYGVV	361.829	434.323	722.923	269.376	285.151	239.675	1.20036	1.99797	1.05856	0.88974
GSSYGVV	361.648	394.872	312.176	365.449	412.179	362.775	1.09187	0.863204	1.12787	0.992681
SSEYGVV	361.648	259.183	552.589	296.894	250.135	312.23	0.716673	1.52798	0.842507	1.05165
LAGYGVV	361.557	309.513	141.966	370.116	409.142	424.325	0.856057	0.392652	1.10544	1.14647
SGVYGVV	361.376	567.083	610.386	282.238	331.378	352.062	1.56923	1.68906	1.17411	1.24739
ERRYGVV	360.833	501.091	231.934	410.615	375.12	421.014	1.38871	0.642774	0.913558	1.02532
VAAYGVV	360.199	268.807	365.92	287.682	275.541	346.413	0.746273	1.01588	0.957799	1.20416
VTSYGVV	359.566	147.643	253.88	327.582	383.681	507.885	0.410616	0.706076	1.17125	1.5504
VLAYGVV	358.66	127.918	124.633	294.082	261.347	395.692	0.356655	0.347497	0.888686	1.34551
PGLYGVV	358.389	551.302	236.735	377.533	387.713	460.554	1.53828	0.660553	1.02696	1.2199
ARIYGVV	358.027	111.48	813.203	184.43	190.487	129.528	0.311373	2.27135	1.03285	0.702315
TVRYGVV	357.755	377.776	353.388	425.51	413.174	456.074	1.05596	0.987792	0.971007	1.07183
TVVYGVV	357.031	51.1074	934.594	235.098	169.445	480.129	0.143146	2.61769	0.72074	2.04225
SVVYGVV	356.397	112.496	822.68	284.69	250.688	217.86	0.315648	2.30832	0.880562	0.765251
TLGYGVV	355.311	504.259	186.67	380.824	352.366	493.763	1.41921	0.52537	0.925273	1.29657
LSNYGVV	354.044	191.817	470.352	298.509	314.92	337.064	0.541789	1.32852	1.05498	1.12916
RLPYGVV	353.772	522.969	254.629	593.01	661.818	603.423	1.47827	0.719754	1.11603	1.01756
AARYGVV	353.41	544.009	165.222	567.646	548.045	705.78	1.53932	0.467508	0.965469	1.24334
VLSYGVV	353.229	329.478	323.71	410.435	363.191	389.265	0.932761	0.916432	0.884891	0.948419
RGVYGVV	352.414	189.486	666.312	279.426	281.727	268.112	0.537679	1.89071	1.00823	0.959511
VGSYGVV	351.78	110.763	564.061	300.364	305.752	239.285	0.314863	1.60345	1.01794	0.796652
TRIYGVV	350.423	299.651	564.622	214.699	214.844	107.323	0.855112	1.61126	1.00067	0.499875
ATTYGVV	350.332	212.14	734.208	281.999	254.002	386.44	0.605541	2.09575	0.900719	1.37036
TAGYGVV	350.151	322.006	243.842	277.811	312.6	398.809	0.919621	0.696393	1.12523	1.43554
AAVYGVV	349.879	261.753	740.88	248.618	246.987	215.912	0.748125	2.11753	0.993441	0.868448
GAAYGVV	349.789	638.633	102.375	332.069	393.733	170.431	1.82577	0.292677	1.1857	0.51324
AGPYGVV	349.336	327.745	348.213	381.781	476.633	390.433	0.938193	0.996784	1.24845	1.02266
ALPYGVV	348.612	236.05	245.775	464.933	497.288	426.662	0.677115	0.705011	1.06959	0.917686
ERLYGVV	347.978	476.345	665.252	331.591	311.109	402.412	1.36889	1.91176	0.938233	1.21358
RRQYGVV	347.888	299.89	78.4336	438.432	343.363	312.035	0.86203	0.225457	0.783162	0.711707
VRPYGVV	347.616	389.552	120.456	371.372	325.8	267.528	1.12064	0.34652	0.877288	0.720378
PLRYGVV	347.345	559.192	248.394	708.466	715.556	385.953	1.60991	0.715122	1.01001	0.544773
NSLYGVV	347.254	366.24	401.645	264.172	269.245	158.257	1.05467	1.15663	1.0192	0.59907
GPTYGVV	345.806	317.643	249.391	331.71	316.908	387.706	0.918558	0.721189	0.955377	1.16881
PSPYGVV	345.263	544.667	412.618	389.318	423.999	454.905	1.57754	1.19509	1.08908	1.16847
GALYGVV	344.719	355.899	231.248	311.251	355.127	230.715	1.03243	0.67083	1.14097	0.74125
VAVYGVV	344.448	162.468	734.957	229.655	145.42	149.395	0.471676	2.13372	0.633211	0.65052
RGGYGVV	344.176	487.283	162.042	285.408	289.459	248.245	1.4158	0.470811	1.01419	0.869789
ARGYGVV	343.633	444.186	116.902	422.519	525.677	322.845	1.29262	0.340195	1.24415	0.764096
GSTYGVV	343.633	316.089	242.72	319.566	366.394	322.066	0.919843	0.706335	1.14653	1.00782
LGPYGVV	343.452	192.714	314.857	373.645	457.633	343.686	0.561108	0.916741	1.22478	0.919821
SLGYGVV	343.271	331.75	200.76	408.102	441.451	493.374	0.966436	0.584844	1.08172	1.20895
VTVYGVV	342.728	92.8301	723.485	237.312	228.209	279.312	0.270857	2.11096	0.961643	1.17698
VTGYGVV	342.185	206.043	394.6	278.529	259.801	278.825	0.602141	1.15318	0.93276	1.00106
PSRYGVV	342.004	270.122	130.743	666.112	598.635	574.304	0.789821	0.382287	0.8987	0.862173
VSPYGVV	341.732	586.928	419.165	214.4	246.38	138.78	1.71751	1.22659	1.14916	0.647292
PSSYGVV	341.642	210.228	283.309	516.798	520.264	612.091	0.615345	0.829257	1.00671	1.18439
SVAYGVV	341.642	122.359	243.531	330.932	310.722	373.682	0.35815	0.712825	0.93893	1.12918
GTLYGVV	341.642	298.335	325.393	308.499	378.158	296.648	0.873241	0.952441	1.2258	0.961582
APVYGVV	341.461	126.902	645.737	214.879	218.434	219.613	0.371644	1.8911	1.01654	1.02203
PGPYGVV	341.279	441.257	208.367	486.109	614.652	647.054	1.29295	0.610545	1.26443	1.33109
KRRYGVV	341.189	568.637	75.815	438.013	364.903	448.477	1.66663	0.222208	0.833087	1.02389
RWRYGVV	341.008	688.604	78.7454	359.288	377.55	320.703	2.01932	0.230919	1.05083	0.892606
DRLYGVV	340.555	457.755	392.729	277.99	352.697	234.708	1.34414	1.1532	1.26874	0.844302
GRSYGVV	340.465	425.237	133.674	472.111	490.385	336.48	1.24899	0.392622	1.03871	0.712713
LKLYGVV	340.465	207.179	243.281	287.921	286.145	293.336	0.608518	0.714557	0.993833	1.01881
WRTYGVV	339.288	150.034	398.029	260.283	206.062	290.415	0.442204	1.17313	0.791684	1.11576
LDTYGVV	337.93	341.971	402.393	215.597	221.858	231.786	1.01196	1.19076	1.02904	1.07509
VVAYGVV	337.749	69.9962	406.82	220.801	173.974	415.949	0.207243	1.2045	0.78792	1.88382
ASPYGVV	337.658	581.01	278.57	315.558	345.296	230.715	1.7207	0.825006	1.09424	0.731133
PVLYGVV	337.568	512.568	268.47	371.85	319.393	310.087	1.51841	0.795306	0.85893	0.833903
MLTYGVV	336.844	284.826	256.936	218.827	174.25	189.909	0.845574	0.762774	0.79629	0.86785
LNLYGVV	336.12	129.173	485.503	247.84	274.934	232.955	0.384307	1.44443	1.10932	0.939939
APAYGVV	335.938	398.458	121.142	444.952	430.35	397.835	1.1861	0.360607	0.967182	0.894107
LTGYGVV	335.938	341.134	298.833	402.24	422.728	317.294	1.01547	0.889548	1.05094	0.788818
RNSYGVV	335.667	523.925	132.489	337.393	348.002	422.474	1.56085	0.394704	1.03144	1.25217
GLTYGVV	335.214	429.481	209.614	353.904	391.303	287.396	1.28121	0.625312	1.10567	0.812072
SDTYGVV	334.852	645.507	371.593	168.577	236.659	341.252	1.92774	1.10972	1.40387	2.02431
SGGYGVV	334.581	195.045	242.221	277.99	350.543	184.942	0.582953	0.723955	1.26099	0.665282
RAGYGVV	334.49	390.03	236.485	463.198	515.017	395.498	1.16604	0.707003	1.11187	0.853842
GPSYGVV	333.856	320.333	208.242	380.106	445.483	465.52	0.959492	0.623747	1.172	1.22471
GTAYGVV	333.223	454.407	421.97	270.872	291.447	231.007	1.36367	1.26633	1.07596	0.852829
SGPYGVV	332.951	493.739	193.777	372.389	442.887	393.939	1.48292	0.581999	1.18931	1.05787
GSLYGVV	332.861	365.104	270.091	341.521	399.532	330.149	1.09687	0.811423	1.16986	0.966703
TTVYGVV	332.861	223.019	786.269	219.425	161.326	198.382	0.670008	2.36216	0.735221	0.904097
GRAYGVV	332.408	445.441	191.221	388.421	443.771	437.959	1.34004	0.57526	1.1425	1.12754
RERYGVV	332.227	417.945	158.364	400.684	441.948	281.747	1.25801	0.476673	1.10298	0.703164
SRDYGVV	331.684	740.489	171.207	271.949	245.275	229.546	2.23251	0.516176	0.901918	0.84408
VGRYGVV	331.593	441.317	193.465	381.123	412.345	192.441	1.3309	0.583442	1.08192	0.504932
GSAYGVV	331.503	337.607	294.781	313.345	364.13	213.964	1.01842	0.889225	1.16207	0.682839
TVAYGVV	331.412	186.915	223.392	274.461	200.373	233.929	0.563997	0.674062	0.730062	0.852321
ELSYGVV	330.235	461.58	214.975	286.306	332.152	288.272	1.39773	0.650976	1.16013	1.00687
RRNYGVV	329.692	644.551	106.49	363.416	291.613	243.96	1.95501	0.322999	0.802423	0.671297
ERVYGVV	329.692	297.439	488.496	217.331	195.348	298.595	0.902171	1.48167	0.898846	1.37392
TYLYGVV	328.153	153.262	454.578	182.755	195.292	302.978	0.467045	1.38526	1.0686	1.65784
RTYYGVV	327.882	713.71	269.031	254.062	311.606	443.608	2.17673	0.820512	1.2265	1.74606
AREYGVV	327.61	215.667	376.456	263.274	242.679	262.561	0.658304	1.1491	0.921774	0.997291
DSRYGVV	327.429	453.63	136.916	298.928	334.803	368.521	1.38543	0.418154	1.12001	1.23281
GTVYGVV	327.067	226.427	457.446	223.015	230.529	240.551	0.692294	1.39863	1.03369	1.07864
AVGYGVV	326.977	607.311	199.887	242.098	251.185	194.486	1.85735	0.61132	1.03754	0.803338
DRTYGVV	326.795	154.159	710.703	280.503	286.753	220.392	0.471729	2.17476	1.02228	0.785702
MSTYGVV	326.433	101.139	764.447	220.801	213.076	258.763	0.30983	2.34182	0.965014	1.17193
DLTYGVV	326.162	171.733	606.707	225.467	220.256	111.413	0.526526	1.86014	0.976888	0.494144
RPPYGVV	325.981	531.038	70.5154	406.427	377.661	373.001	1.62905	0.216318	0.929221	0.917755
DSSYGVV	325.438	561.763	418.791	265.907	285.593	216.594	1.72618	1.28685	1.07403	0.814548
LITYGVV	325.257	35.8648	367.291	200.881	145.365	380.987	0.110266	1.12924	0.723637	1.89658
LREYGVV	325.075	296.064	332.938	352.947	375.341	270.45	0.910755	1.02419	1.06345	0.766262
GLLYGVV	324.804	505.275	143.4	347.683	346.787	295.576	1.55563	0.441497	0.997426	0.850133
NRSYGVV	324.442	285.006	168.838	377.474	322.597	261.003	0.878449	0.520395	0.854621	0.691447
LSEYGVV	324.261	558.595	428.891	290.374	339.387	279.41	1.72267	1.32267	1.16879	0.962242
APGYGVV	324.17	571.087	158.987	335.479	320.332	385.661	1.76169	0.490443	0.954851	1.14958
LPSYGVV	324.08	321.887	89.7809	527.087	467.685	535.543	0.993233	0.277033	0.887302	1.01604
TATYGVV	323.989	209.092	656.461	329.856	284.157	321.579	0.645367	2.02618	0.861458	0.974909
RNVYGVV	323.808	424.042	340.856	226.305	259.69	191.954	1.30955	1.05265	1.14752	0.848211
GASYGVV	323.356	391.405	154.311	340.025	341.596	434.94	1.21045	0.477218	1.00462	1.27914
PPLYGVV	322.903	175.857	210.611	423.177	401.851	273.177	0.544613	0.652243	0.949606	0.645537
TPAYGVV	322.812	272.871	179.063	329.975	345.075	355.178	0.845294	0.554697	1.04576	1.07638
GRVYGVV	322.631	173.526	515.243	265.787	274.105	175.008	0.537846	1.597	1.0313	0.658454
TRPYGVV	322.269	332.527	171.207	463.736	441.838	581.511	1.03183	0.531255	0.952778	1.25397
WLLYGVV	321.545	221.764	172.517	223.972	155.03	242.207	0.689683	0.536524	0.692185	1.08142
LEVYGVV	321.454	177.292	736.952	179.046	139.897	152.804	0.55153	2.29255	0.781347	0.853434
VELYGVV	320.368	83.565	544.484	190.531	179.938	183.286	0.260841	1.69956	0.944403	0.961975
LKRYGVV	320.006	385.905	116.84	408.342	457.302	401.73	1.20593	0.365118	1.1199	0.98381
VNLYGVV	319.825	494.157	658.58	185.626	184.081	200.135	1.54509	2.05919	0.991675	1.07816
RSDYGVV	319.372	444.724	301.452	310.832	298.738	203.543	1.39249	0.943888	0.961089	0.654833
PGSYGVV	319.282	480.23	107.114	405.709	497.786	441.952	1.50409	0.335483	1.22695	1.08933
ELRYGVV	319.01	327.326	129.684	367.483	353.084	354.789	1.02607	0.406518	0.960815	0.965455
STTYGVV	318.92	216.922	463.494	335.12	358.11	306.386	0.680178	1.45332	1.0686	0.914259
TGRYGVV	318.648	664.037	105.555	391.532	410.854	376.312	2.08392	0.331259	1.04935	0.961128
LRYYGVV	318.467	705.58	218.467	245.268	253.67	254.575	2.21555	0.685995	1.03426	1.03795
TTSYGVV	318.377	275.502	276.575	287.861	226.994	283.403	0.865332	0.868704	0.788555	0.984512
KSSYGVV	317.2	478.138	110.044	320.942	293.656	334.727	1.50737	0.346923	0.914982	1.04295
VARYGVV	317.109	314.295	114.159	430.475	385.835	422.864	0.991126	0.359999	0.896299	0.982318
GGLYGVV	317.019	291.282	420.349	255.438	323.701	175.301	0.918817	1.32594	1.26724	0.686275
AAGYGVV	316.928	526.017	112.725	326.326	346.622	543.529	1.65974	0.35568	1.06219	1.6656
APLYGVV	316.928	121.283	207.743	300.543	249.141	236.071	0.382682	0.655489	0.82897	0.785483
SPRYGVV	316.838	487.104	275.391	560.408	507.285	650.073	1.53739	0.869185	0.905207	1.16
PLPYGVV	316.747	441.855	124.446	589.182	657.344	753.792	1.39498	0.392889	1.11569	1.27939
ELLYGVV	316.747	157.327	310.305	288.399	283.77	283.403	0.496696	0.979662	0.983949	0.982674
GPAYGVV	316.566	290.445	102.25	372.209	351.04	244.836	0.917487	0.322999	0.943126	0.657792
ERPYGVV	316.295	255.836	234.303	290.972	275.652	296.063	0.808853	0.740776	0.947348	1.0175
TILYGVV	316.114	395.589	498.346	182.635	144.094	327.715	1.25141	1.57648	0.788974	1.79437
LRDYGVV	316.023	420.993	192.281	286.665	240.912	324.306	1.33216	0.608439	0.840397	1.13131
PSLYGVV	315.842	411.369	387.18	517.635	592.118	475.454	1.30245	1.22587	1.14389	0.918512
RAEYGVV	314.937	262.829	394.6	247.182	252.345	137.806	0.834547	1.25295	1.02088	0.557506
ARQYGVV	314.756	269.106	703.596	301.68	286.145	280.091	0.854967	2.23537	0.948506	0.928439
LVGYGVV	314.575	234.018	152.129	283.015	270.35	332.682	0.743919	0.483602	0.955246	1.17549
SGMYGVV	314.575	342.927	284.306	233.902	279.297	150.856	1.09013	0.90378	1.19408	0.644953
NSRYGVV	314.031	414.657	159.611	378.79	318.896	464.06	1.32043	0.508263	0.841883	1.22511
LEAYGVV	313.85	366.12	206.746	212.007	200.263	285.837	1.16654	0.658739	0.944604	1.34824
NSTYGVV	313.76	226.486	346.779	285.468	266.318	346.803	0.721846	1.10524	0.932916	1.21486
PGRYGVV	313.579	544.428	97.3874	483.597	522.308	490.452	1.73618	0.310567	1.08005	1.01418
GSVYGVV	313.307	379.45	413.179	226.783	242.348	197.797	1.21111	1.31877	1.06863	0.872187
RSYYGVV	313.217	504.2	86.8506	278.589	313.208	460.748	1.60975	0.277286	1.12427	1.65387
VVVYGVV	312.583	50.6292	1054.36	169.773	122.223	305.413	0.16197	3.37307	0.719921	1.79894
RSNYGVV	311.949	356.676	109.608	384.413	356.066	471.559	1.14338	0.351363	0.926259	1.2267
KRSYGVV	311.587	358.588	623.541	383.695	355.072	548.204	1.15084	2.00118	0.925401	1.42875
KSVYGVV	311.406	163.783	388.926	240.123	258.696	173.353	0.525945	1.24893	1.07735	0.721932
ATRYGVV	311.225	364.088	150.134	442.141	397.212	379.331	1.16985	0.482396	0.898384	0.857942
VAGYGVV	311.225	524.762	170.958	261.839	239.863	250.193	1.68612	0.549306	0.916071	0.955523
VGAYGVV	311.225	252.727	355.196	251.729	292.441	497.269	0.81204	1.14128	1.16173	1.97542
DSTYGVV	310.863	236.11	494.98	235.278	318.896	271.229	0.759531	1.59228	1.3554	1.1528
PAAYGVV	310.048	437.491	303.322	461.343	414.333	549.275	1.41104	0.978307	0.898102	1.1906
VNTYGVV	310.048	290.385	293.097	200.581	171.544	247.076	0.936581	0.945328	0.855231	1.2318
RDTYGVV	309.415	361.756	133.861	221.818	261.071	315.054	1.16916	0.432626	1.17696	1.42033
RESYGVV	309.324	444.186	110.169	337.991	280.346	408.158	1.43599	0.356159	0.829447	1.2076
GATYGVV	307.876	294.032	402.705	309.337	398.648	272.3	0.955034	1.30801	1.28872	0.880271
LNPYGVV	307.514	331.212	522.413	214.699	206.559	116.283	1.07706	1.69883	0.962086	0.541607
VVRYGVV	306.518	169.401	97.7614	378.132	295.645	392.868	0.552664	0.318942	0.781857	1.03897
TAVYGVV	306.337	151.17	802.729	268.18	253.063	215.035	0.493477	2.62041	0.943631	0.801833
SSKYGVV	306.065	568.278	139.41	360.544	264.219	286.422	1.85672	0.455491	0.732834	0.794415
GGTYGVV	306.065	166.712	480.203	269.316	311.054	116.477	0.544693	1.56896	1.15498	0.432493
VPVYGVV	305.703	108.132	932.412	224.869	163.756	336.967	0.353717	3.05006	0.728229	1.4985
MLLYGVV	305.613	205.685	226.697	237.731	207.332	220.392	0.673024	0.741778	0.872132	0.927065
NLTYGVV	305.432	189.127	248.83	268	243.397	421.208	0.619213	0.814684	0.908198	1.57167
RYRYGVV	305.341	531.517	105.555	327.702	344.468	293.921	1.74073	0.345695	1.05116	0.896914
SPSYGVV	305.25	256.135	93.3971	393.506	401.575	307.847	0.839096	0.305969	1.02051	0.78232
PLAYGVV	305.16	534.446	208.491	530.497	546.277	381.766	1.75136	0.68322	1.02975	0.719638
RVAYGVV	305.069	266.595	93.5841	400.206	355.072	380.402	0.873883	0.306763	0.887223	0.950517
GVLYGVV	304.888	108.252	786.768	239.226	242.403	189.422	0.355054	2.58051	1.01328	0.791811
LTEYGVV	304.617	236.528	462.434	238.149	199.932	277.851	0.776479	1.51808	0.839522	1.16671
CRLYGVV	304.436	92.1726	471.537	224.989	239.089	228.183	0.302765	1.54889	1.06267	1.0142
DLRYGVV	303.893	340.716	63.2207	323.096	291.392	241.233	1.12117	0.208036	0.901875	0.74663
PVTYGVV	303.802	164.44	294.282	370.116	298.296	357.321	0.541274	0.968663	0.805953	0.965431
WLRYGVV	302.263	652.62	127.003	295.339	284.433	367.742	2.15911	0.420172	0.963074	1.24515
CRTYGVV	301.901	207.777	382.192	201.539	163.149	168.678	0.688228	1.26595	0.809515	0.836952
AVRYGVV	301.811	220.27	196.022	448.242	400.416	371.735	0.729828	0.649486	0.893301	0.829316
AELYGVV	301.72	118.473	304.258	205.068	177.564	137.027	0.39266	1.00841	0.865876	0.668201
NGTYGVV	301.539	225.111	694.618	268.838	282.058	268.697	0.746542	2.30357	1.04918	0.999476
ELAYGVV	301.539	106.04	263.856	224.809	228.375	159.134	0.351664	0.875032	1.01586	0.707862
ASEYGVV	301.086	385.427	469.292	222.297	271.344	268.892	1.28012	1.55866	1.22064	1.20961
AGGYGVV	300.815	187.573	304.756	228.159	236.494	197.213	0.62355	1.0131	1.03653	0.864366
AWTYGVV	300.815	200.903	294.157	168.637	206.559	110.829	0.667862	0.977868	1.22488	0.657205
LGVYGVV	300.272	127.739	598.602	268.599	270.681	286.227	0.42541	1.99353	1.00775	1.06563
IRLYGVV	300.181	124.989	207.182	220.263	196.784	184.26	0.416378	0.69019	0.893404	0.836548
QLTYGVV	299.547	328.402	169.274	257.173	224.177	377.675	1.09633	0.565101	0.8717	1.46857
ADTYGVV	299.095	457.396	174.013	143.153	195.734	167.12	1.52927	0.581798	1.36731	1.16742
EALYGVV	298.823	285.364	453.518	226.843	201.202	208.705	0.954961	1.51768	0.886965	0.920041
VITYGVV	298.552	128.755	818.44	131.727	87.9257	140.922	0.431264	2.74137	0.667485	1.06981
AGVYGVV	298.371	217.042	638.38	224.69	205.731	239.09	0.727424	2.13955	0.915622	1.06409
LGEYGVV	298.099	195.105	426.646	222.476	233.18	141.604	0.654496	1.43122	1.04811	0.63649
TREYGVV	297.918	382.857	408.067	263.693	258.917	207.342	1.28511	1.36973	0.981887	0.786299
SRIYGVV	297.646	162.288	732.65	263.215	222.741	195.85	0.545239	2.46148	0.846235	0.744069
RQLYGVV	297.375	222.302	156.493	317.473	364.406	369.495	0.747548	0.526249	1.14783	1.16386
EVSYGVV	297.375	214.711	199.326	219.485	199.876	336.09	0.72202	0.670286	0.910661	1.53127
LHLYGVV	297.375	176.694	862.271	213.144	212.137	172.379	0.594179	2.89961	0.995277	0.808744
ELVYGVV	297.375	219.373	238.356	179.345	197.391	167.899	0.737699	0.801534	1.10062	0.93618
TARYGVV	296.741	372.337	113.723	424.972	452.718	413.028	1.25475	0.383238	1.06529	0.971894
LLIYGVV	296.741	24.2088	804.038	181.498	106.925	300.933	0.081582	2.70956	0.589122	1.65805
QLLYGVV	296.56	276.996	206.309	275.239	350.598	199.843	0.93403	0.695674	1.2738	0.72607
SMLYGVV	295.926	363.849	213.354	266.565	309.452	147.252	1.22952	0.720971	1.16089	0.552408
PTRYGVV	295.836	501.689	83.5461	471.573	464.648	347.582	1.69584	0.282407	0.985315	0.73707
APTYGVV	295.836	135.868	228.817	261.42	225.227	196.044	0.459268	0.773458	0.861552	0.749922
KSRYGVV	295.745	471.921	227.009	372.987	344.523	348.166	1.5957	0.767581	0.923686	0.933454
WSLYGVV	295.474	157.745	367.104	205.128	298.02	161.277	0.533873	1.24243	1.45285	0.786224
LAIYGVV	295.293	583.64	763.886	162.655	150.446	108.589	1.97648	2.58688	0.92494	0.667604
TGVYGVV	294.75	255.298	533.012	242.038	285.924	167.607	0.866151	1.80835	1.18132	0.692482
NLRYGVV	294.478	496.847	111.852	337.393	343.75	306.971	1.68721	0.379832	1.01884	0.909831
SPLYGVV	294.116	313.757	288.172	373.226	402.349	363.554	1.06678	0.97979	1.07803	0.974084
DTRYGVV	294.025	430.617	146.33	282.836	257.426	232.468	1.46456	0.49768	0.910159	0.821918
HRSYGVV	294.025	377.417	131.18	275.598	240.525	372.027	1.28362	0.446152	0.872741	1.34989
YGSYGVV	294.025	565.05	514.245	188.198	248.755	126.703	1.92177	1.74898	1.32177	0.673243
RRHYGVV	293.754	402.224	168.027	351.391	285.151	532.232	1.36926	0.572001	0.811491	1.51464
ESLYGVV	293.392	187.214	552.963	259.147	281.23	146.668	0.638104	1.88473	1.08521	0.565966
KGTYGVV	293.392	290.505	384.811	202.675	172.648	188.74	0.990161	1.31159	0.851846	0.931245
DLLYGVV	293.211	129.831	375.209	238.987	268.803	88.2346	0.44279	1.27966	1.12476	0.369203
ARHYGVV	293.12	516.573	67.7721	240.782	208.271	309.113	1.76232	0.231209	0.86498	1.28379
RNRYGVV	293.03	605.159	115.281	376.875	374.734	501.652	2.06518	0.393411	0.994317	1.33108
SPAYGVV	292.849	496.668	233.804	445.431	442.832	547.327	1.69599	0.79838	0.994165	1.22876
GTSYGVV	292.849	555.905	139.971	317.233	403.785	240.551	1.89827	0.477964	1.27283	0.758279
TLIYGVV	292.486	206.282	490.179	166.543	154.919	158.744	0.705272	1.6759	0.930206	0.953173
VPRYGVV	292.305	383.754	110.48	423.716	424.22	661.954	1.31285	0.377962	1.00119	1.56226
ESAYGVV	292.215	209.152	512.25	216.315	218.047	315.444	0.715746	1.75299	1.00801	1.45826
NRTYGVV	292.124	137.9	461.873	323.993	280.236	394.524	0.47206	1.58108	0.864943	1.21769
LQTYGVV	291.943	136.167	339.359	206.683	185.572	178.904	0.466415	1.16242	0.897856	0.865595
EVRYGVV	291.762	104.486	190.473	245.866	241.409	266.846	0.358121	0.652835	0.981871	1.08533
SGEYGVV	291.762	243.701	621.671	233.184	246.877	216.496	0.835274	2.13074	1.05872	0.928434
KLSYGVV	291.581	419.499	97.2627	341.282	333.256	346.316	1.4387	0.33357	0.976484	1.01475
YRRYGVV	291.491	261.753	133.923	328.061	286.256	397.64	0.897982	0.459442	0.872568	1.21209
YRLYGVV	291.491	406.707	163.663	262.915	401.354	144.233	1.39527	0.56147	1.52655	0.548592
LGGYGVV	291.219	203.891	202.755	221.579	247.153	161.958	0.700131	0.696229	1.11542	0.730928
LWTYGVV	291.219	426.313	370.035	213.802	244.778	106.252	1.46389	1.27064	1.14488	0.496963
PVRYGVV	291.129	252.309	103.622	472.111	441.506	637.023	0.866658	0.355933	0.935175	1.34931
SVGYGVV	291.038	154.697	241.286	292.049	260.905	224.482	0.531535	0.829054	0.893363	0.768647
GGRYGVV	290.766	595.595	129.995	336.017	366.725	241.136	2.04836	0.447078	1.09139	0.717629
TPTYGVV	290.676	205.326	327.513	300.543	259.414	323.235	0.706374	1.12673	0.863151	1.0755
GLSYGVV	290.133	472.041	95.3299	414.443	510.764	477.986	1.62698	0.328573	1.23241	1.15332
HLTYGVV	290.133	217.52	104.869	213.862	196.01	231.202	0.749726	0.361452	0.916528	1.08108
WRLYGVV	289.59	76.7507	186.607	260.104	290.674	178.32	0.265033	0.644385	1.11753	0.685571
GTRYGVV	289.137	301.205	140.033	406.966	511.703	373.975	1.04174	0.484315	1.25736	0.918934
LWLYGVV	288.956	139.693	256.811	220.083	221.968	197.7	0.483442	0.888754	1.00856	0.898297
LDVYGVV	288.865	141.726	712.387	198.428	237.598	232.371	0.490629	2.46615	1.1974	1.17106
PLTYGVV	288.775	219.792	226.759	523.737	506.401	427.441	0.761117	0.785245	0.9669	0.816137
NLLYGVV	288.684	207.299	199.326	278.948	352.255	257.302	0.71808	0.690464	1.2628	0.922404
RTIYGVV	288.684	204.489	270.403	236.355	247.981	111.998	0.708349	0.936672	1.04919	0.473854
ALGYGVV	288.322	299.71	84.1696	338.59	371.807	455.587	1.0395	0.291929	1.0981	1.34554
RLYYGVV	287.96	335.695	228.193	265.727	281.451	170.626	1.16577	0.792447	1.05917	0.64211
NSSYGVV	287.689	316.925	343.163	336.017	323.204	373.195	1.10163	1.19283	0.961868	1.11064
SDLYGVV	287.689	439.882	314.981	255.378	229.48	163.322	1.52902	1.09487	0.898588	0.639529
LERYGVV	287.508	472.28	45.2645	333.983	294.319	515.968	1.64267	0.157438	0.881239	1.54489
SESYGVV	287.417	438.806	143.088	304.491	286.421	296.648	1.52672	0.497842	0.940655	0.974239
VLGYGVV	287.417	339.52	119.459	266.086	266.428	220.489	1.18128	0.415628	1.00129	0.828639
VERYGVV	286.512	324.995	101.44	238.867	205.178	255.16	1.13432	0.354052	0.858964	1.06821
TMLYGVV	286.24	238.262	162.79	212.007	258.972	106.933	0.832384	0.568719	1.22152	0.504385
GLVYGVV	285.969	200.544	192.904	239.884	259.414	211.335	0.70128	0.674564	1.08141	0.880986
DGSYGVV	285.878	476.763	698.296	210.572	238.151	158.647	1.66771	2.44264	1.13097	0.753411
GRGYGVV	285.788	432.649	124.259	280.144	318.013	255.354	1.51388	0.434796	1.13518	0.911511
QRLYGVV	285.697	165.755	126.753	321.899	273.332	309.308	0.580178	0.443663	0.849122	0.960884
LTYYGVV	285.697	335.396	200.074	194.898	236.715	162.64	1.17396	0.700302	1.21455	0.834486
AGEYGVV	285.607	329.777	575.034	165.945	202.969	218.834	1.15465	2.01338	1.22311	1.31871
LVPYGVV	285.516	160.375	179.499	271.769	254.499	196.726	0.561704	0.628684	0.936452	0.723873
VQLYGVV	285.426	187.872	551.28	189.694	127.967	159.134	0.658217	1.93143	0.674599	0.838898
SSPYGVV	285.244	226.307	370.222	318.25	350.709	408.45	0.793379	1.29791	1.10199	1.28342
SLIYGVV	285.154	172.45	395.348	184.011	200.429	151.732	0.604761	1.38644	1.08922	0.824584
VETYGVV	285.154	39.9893	507.574	174.081	141.554	135.663	0.140237	1.78	0.813151	0.779313
PTSYGVV	284.973	301.025	263.233	385.31	362.915	359.756	1.05633	0.923711	0.941876	0.933678
TGPYGVV	284.973	255.298	197.892	272.128	317.184	254.965	0.895867	0.694424	1.16557	0.93693
TGEYGVV	284.973	263.367	451.96	171.927	187.56	166.438	0.924184	1.58597	1.09093	0.968075
AWLYGVV	284.973	181.058	643.555	152.306	199.987	124.756	0.63535	2.2583	1.31306	0.819114
RSHYGVV	284.792	374.608	191.283	306.944	315.859	369.202	1.31537	0.67166	1.02904	1.20283
SPVYGVV	284.52	223.976	452.957	250.652	241.188	290.317	0.787205	1.592	0.962243	1.15825
ATGYGVV	284.339	193.55	111.914	313.106	307.132	336.967	0.680703	0.393595	0.980923	1.07621
SLPYGVV	284.158	315.849	87.1623	404.872	481.327	244.836	1.11153	0.306739	1.18884	0.604726
LCTYGVV	284.158	125.049	493.234	165.646	162.265	147.35	0.440067	1.73577	0.97959	0.889548
GGSYGVV	283.887	280.224	246.274	274.88	339.387	317.586	0.987098	0.867509	1.23467	1.15536
GVTYGVV	283.615	196.719	149.697	256.634	262.949	221.658	0.693611	0.527818	1.02461	0.863711
LGNYGVV	283.343	411.848	138.849	228.757	286.918	201.303	1.45353	0.490037	1.25425	0.879987
SMRYGVV	283.253	298.395	115.842	335.06	290.729	258.471	1.05346	0.408971	0.867693	0.771416
YARYGVV	283.253	356.496	623.042	261.001	257.757	237.045	1.25858	2.1996	0.987571	0.908216
GGAYGVV	283.253	720.703	268.906	243.473	263.832	154.946	2.54438	0.949351	1.08362	0.636399
KRLYGVV	282.8	546.46	593.552	374.722	342.424	272.69	1.93232	2.09884	0.913809	0.727713
YSRYGVV	282.529	262.77	157.553	293.604	349.936	288.175	0.930063	0.557653	1.19186	0.981508
TGAYGVV	282.438	123.495	783.463	336.556	356.453	354.107	0.437244	2.77393	1.05912	1.05215
GRPYGVV	282.257	432.35	148.326	417.853	476.467	365.015	1.53176	0.525498	1.14027	0.873548
RSKYGVV	282.257	474.133	76.0644	416.238	472.711	281.942	1.67979	0.269486	1.13568	0.677357
TRDYGVV	282.076	181.835	183.178	256.754	205.731	332.097	0.64463	0.649392	0.801276	1.29345
PGAYGVV	281.714	394.991	224.078	398.351	444.82	354.789	1.4021	0.79541	1.11665	0.890643
TPVYGVV	281.714	164.859	606.832	212.785	171.378	213.282	0.585199	2.15407	0.805404	1.00234
LHPYGVV	281.623	201.68	364.049	199.445	196.839	210.069	0.716133	1.29268	0.986933	1.05327
WRRYGVV	281.352	381.721	279.007	346.606	353.194	411.275	1.35674	0.991665	1.01901	1.18658
NRVYGVV	281.08	280.822	550.345	222.237	204.405	213.672	0.999079	1.95796	0.919763	0.96146
TQLYGVV	280.899	463.852	316.353	223.314	200.815	209.387	1.65131	1.12622	0.899252	0.937635
RYVYGVV	280.628	115.903	386.868	202.974	214.291	384.2	0.413014	1.37858	1.05576	1.89285
PLSYGVV	280.356	573.658	143.338	547.845	559.091	637.607	2.04618	0.51127	1.02053	1.16385
RSWYGVV	280.356	753.639	93.3348	279.007	309.176	203.446	2.68815	0.332915	1.10813	0.729178
DGRYGVV	280.175	369.706	154.685	235.098	258.42	224.677	1.31956	0.552101	1.0992	0.955671
WLTYGVV	280.175	225.769	158.114	204.649	223.018	247.758	0.805814	0.564341	1.08976	1.21065
SEAYGVV	279.903	238.8	200.074	224.271	232.075	294.797	0.853151	0.714797	1.0348	1.31447
TGMYGVV	279.451	483.099	252.01	175.696	227.049	148.908	1.72874	0.901805	1.29229	0.847534
AVPYGVV	278.908	321.468	117.027	303.235	293.049	407.963	1.1526	0.41959	0.966408	1.34537
SDAYGVV	278.727	491.169	228.256	235.637	235.002	126.022	1.76219	0.818922	0.997308	0.534813
DRRYGVV	278.636	215.548	128.686	317.891	331.599	268.307	0.773581	0.461842	1.04312	0.844022
LSHYGVV	278.455	280.702	135.856	227.381	243.563	268.697	1.00807	0.487892	1.07116	1.1817
GVRYGVV	278.365	466.302	111.79	335.658	331.544	356.834	1.67515	0.401595	0.987742	1.06309
TSPYGVV	278.093	481.007	417.544	298.27	282.776	371.053	1.72966	1.50145	0.948055	1.24402
VPAYGVV	277.912	176.096	128.374	322.557	272.89	359.853	0.63364	0.461924	0.84602	1.11562
KVRYGVV	277.912	307.003	73.9446	284.511	237.046	517.331	1.10468	0.266072	0.83317	1.81832
DGTYGVV	277.188	288.951	417.294	206.623	233.235	283.5	1.04244	1.50546	1.12879	1.37206
GVSYGVV	277.097	677.367	64.343	298.629	294.264	259.834	2.44451	0.232204	0.985383	0.870091
VRIYGVV	277.097	39.0329	658.58	163.014	122.997	152.998	0.140863	2.37671	0.754518	0.938563
PSGYGVV	277.007	314.714	164.972	378.072	424.717	307.458	1.13612	0.595554	1.12338	0.813226
RELYGVV	276.916	298.814	195.461	320.583	386.442	240.551	1.07908	0.705847	1.20543	0.750355
TAAYGVV	276.735	194.268	127.439	292.587	287.857	123.782	0.701999	0.460509	0.983835	0.423059
LNAYGVV	276.645	431.633	94.7064	223.912	235.113	320.313	1.56024	0.34234	1.05002	1.43053
RMRYGVV	276.373	282.794	65.0288	393.207	387.768	306.679	1.02323	0.235294	0.986168	0.779942
VREYGVV	276.373	119.49	182.305	216.913	234.671	251.556	0.432349	0.659634	1.08187	1.15971
NSGYGVV	275.92	414.896	119.396	222.895	251.019	115.796	1.50368	0.43272	1.12618	0.519508
MSAYGVV	275.649	447.952	299.457	180.242	210.37	188.74	1.62508	1.08637	1.16715	1.04715
EAGYGVV	275.649	183.807	408.254	170.431	206.228	148.908	0.666817	1.48107	1.21003	0.873713
SSYYGVV	275.468	356.138	186.171	231.509	338.116	194.973	1.29285	0.675835	1.46049	0.842183
AEAYGVV	275.377	412.266	257.434	188.318	190.708	216.788	1.4971	0.934842	1.01269	1.15118
TPSYGVV	275.196	505.156	153.189	289.955	238.648	319.826	1.83562	0.556653	0.823051	1.10302
KLRYGVV	274.925	425.058	61.2256	385.849	337.785	467.371	1.54609	0.2227	0.875434	1.21128
KRVYGVV	274.563	192.654	200.324	238.927	178.226	299.959	0.701676	0.72961	0.745945	1.25544
TELYGVV	274.2	187.274	475.652	226.664	223.239	156.797	0.682983	1.73469	0.984889	0.691759
LSIYGVV	273.929	214.95	573.413	196.633	196.563	233.247	0.784692	2.09329	0.999641	1.1862
RLGYGVV	273.838	326.011	291.788	535.462	557.434	476.818	1.19052	1.06555	1.04103	0.890478
TVGYGVV	273.748	286.381	471.287	238.329	188.278	188.643	1.04615	1.72161	0.789993	0.791524
KSLYGVV	273.567	306.046	212.107	322.498	352.366	260.224	1.11873	0.775341	1.09261	0.806902
HRLYGVV	273.567	438.328	103.248	311.132	341.485	345.634	1.60227	0.377415	1.09756	1.11089
SSDYGVV	273.476	116.381	762.701	248.678	243.563	255.257	0.425563	2.78891	0.979432	1.02646
LSKYGVV	273.205	112.018	124.322	369.458	405.662	290.415	0.410014	0.45505	1.09799	0.786057
EPLYGVV	273.024	190.562	245.9	154.399	146.966	201.693	0.697968	0.900655	0.951859	1.30631
LNGYGVV	272.843	190.143	348.338	194.48	187.892	477.889	0.696898	1.2767	0.966124	2.45727
WTVYGVV	272.752	422.129	487.186	133.462	143.984	156.504	1.54767	1.78619	1.07884	1.17265
SGNYGVV	272.118	336.292	182.243	230.073	223.901	268.502	1.23583	0.669719	0.973173	1.16703
YLRYGVV	272.028	190.323	120.207	284.152	248.534	316.418	0.699644	0.441891	0.87465	1.11355
ERAYGVV	271.666	159.18	340.482	274.162	239.697	323.43	0.585941	1.25331	0.87429	1.1797
RWSYGVV	271.666	447.174	67.1486	271.051	311.054	229.254	1.64605	0.247174	1.14758	0.845797
SIVYGVV	271.485	265.22	520.979	145.905	150.335	223.119	0.976926	1.919	1.03037	1.52921
TTTYGVV	271.394	265.579	257.995	267.582	237.101	310.087	0.978573	0.95063	0.88609	1.15885
KVSYGVV	271.304	194.447	167.653	249.874	230.418	434.258	0.716714	0.617955	0.922137	1.73791
SGDYGVV	271.304	360.74	285.304	200.881	204.516	277.949	1.32966	1.0516	1.0181	1.38365
QRRYGVV	271.213	626.797	57.4847	392.728	351.979	286.616	2.31109	0.211954	0.896241	0.729809
VPSYGVV	270.851	418.303	160.982	315.499	258.475	384.298	1.5444	0.594357	0.819259	1.21807
LPGYGVV	270.76	679.698	89.8433	401.462	387.105	458.898	2.51033	0.331818	0.964238	1.14307
RKRYGVV	270.67	354.643	182.056	345.948	325.966	251.362	1.31024	0.672612	0.94224	0.726588
RRDYGVV	270.398	341.433	162.354	341.042	276.922	337.161	1.2627	0.600425	0.811987	0.98862
RLEYGVV	270.036	261.275	95.6416	321.301	276.756	315.249	0.967556	0.354181	0.86136	0.981163
LKSYGVV	269.946	265.997	386.557	325.309	296.749	299.959	0.985374	1.43198	0.912207	0.922072
SNSYGVV	269.765	240.354	204.688	309.816	309.066	256.231	0.890977	0.758765	0.997579	0.827044
CLTYGVV	269.765	78.9026	243.905	179.764	185.682	193.415	0.292487	0.904139	1.03293	1.07594
VRGYGVV	269.493	279.208	180.933	316.695	317.792	234.124	1.03605	0.671385	1.00346	0.739272
GSGYGVV	269.403	318.001	195.897	266.146	295.203	293.531	1.18039	0.727153	1.10918	1.1029
NGRYGVV	268.95	294.45	144.46	273.923	288.133	274.735	1.09481	0.537126	1.05188	1.00297
QLRYGVV	268.769	442.572	86.2271	373.226	428.472	210.945	1.64666	0.320822	1.14802	0.565193
LESYGVV	268.407	386.264	67.8345	277.213	279.683	222.437	1.4391	0.25273	1.00891	0.802405
LWRYGVV	268.226	377.716	112.476	291.331	333.311	263.34	1.4082	0.419332	1.1441	0.903923
TWLYGVV	268.135	65.0349	286.925	199.923	210.591	101.869	0.242545	1.07008	1.05336	0.509541
EARYGVV	268.045	241.49	236.86	292.467	253.063	344.66	0.900931	0.883657	0.865268	1.17846
CLLYGVV	268.045	162.527	765.32	157.929	158.675	222.534	0.606344	2.8552	1.00473	1.40908
LAEYGVV	267.864	252.966	407.506	191.369	186.456	203.154	0.944385	1.52132	0.974325	1.06158
AETYGVV	267.864	246.63	159.049	190.651	173.421	201.206	0.920731	0.59377	0.909627	1.05536
PSVYGVV	267.773	368.631	373.526	306.884	305.42	334.24	1.37665	1.39493	0.99523	1.08914
LRQYGVV	267.683	311.187	60.4774	356.775	286.698	354.302	1.16252	0.22593	0.80358	0.993067
LNRYGVV	267.411	421.591	95.8287	351.99	376.722	341.057	1.57657	0.358357	1.07026	0.96894
KRTYGVV	267.139	91.6346	182.742	353.425	304.647	342.031	0.343022	0.684068	0.861984	0.96776
RMSYGVV	266.777	485.908	79.4312	300.244	317.847	258.86	1.8214	0.297743	1.05863	0.862167
SRQYGVV	266.596	209.032	301.639	346.307	327.347	442.537	0.784077	1.13144	0.945251	1.27787
RGNYGVV	266.596	322.484	72.8223	246.823	274.105	286.714	1.20964	0.273156	1.11053	1.16161
SDSYGVV	266.144	303.775	261.986	291.749	324.751	227.793	1.14139	0.984377	1.11312	0.780784
PRGYGVV	265.963	369.169	127.377	417.554	462.991	321.579	1.38805	0.478927	1.10882	0.77015
TTGYGVV	265.601	265.818	314.794	281.281	279.959	291.583	1.00082	1.18522	0.995303	1.03663
RSCYGVV	265.419	211.722	192.468	259.027	288.41	205.686	0.797688	0.725146	1.11343	0.794071
PTVYGVV	265.238	181.237	150.695	277.093	259.524	159.231	0.683298	0.568148	0.936596	0.574649
SNTYGVV	265.238	251.233	330.693	273.803	245.828	228.865	0.947197	1.24678	0.897826	0.835873
VNVYGVV	265.148	175.977	1036.22	144.349	149.893	187.279	0.663693	3.90809	1.03841	1.2974
RTEYGVV	265.057	136.824	334.185	262.557	271.233	243.765	0.516206	1.2608	1.03305	0.928429
LVYYGVV	265.057	90.8575	482.448	140.341	109.465	202.764	0.342784	1.82016	0.779994	1.4448
VQTYGVV	264.967	140.231	559.011	154.28	134.208	160.497	0.529241	2.10974	0.869902	1.0403
ALEYGVV	264.876	377.477	144.398	236.953	224.343	176.567	1.42511	0.545151	0.946784	0.745155
RVGYGVV	264.605	547.895	99.9436	292.049	290.232	233.345	2.07062	0.377709	0.993781	0.798992
PPGYGVV	264.424	433.665	153.5	427.664	412.897	469.416	1.64004	0.580509	0.965472	1.09763
EGRYGVV	264.152	185.66	171.02	236.415	240.249	277.462	0.702853	0.647431	1.01622	1.17362
EPRYGVV	264.062	326.669	159.361	278.708	289.735	287.103	1.23709	0.6035	1.03956	1.03012
SLEYGVV	263.881	242.028	218.155	269.915	307.685	200.427	0.917187	0.826719	1.13993	0.742557
EVLYGVV	263.518	185.959	553.524	159.484	154.257	221.268	0.705678	2.10051	0.967223	1.3874
NTSYGVV	263.337	122.717	185.111	277.931	264.053	337.648	0.466008	0.702942	0.950069	1.21487
RHPYGVV	263.066	282.017	294.594	257.89	286.311	222.047	1.07204	1.11985	1.1102	0.861014
THSYGVV	262.885	266.057	292.224	246.345	281.727	137.514	1.01207	1.11161	1.14363	0.558216
TSHYGVV	262.885	386.085	139.16	204.948	284.709	220.587	1.46865	0.529359	1.38917	1.0763
TTRYGVV	262.794	398.099	51.9981	390.634	449.239	294.213	1.51487	0.197866	1.15002	0.753167
RGQYGVV	262.794	157.028	201.82	262.796	310.722	245.031	0.597533	0.767977	1.18237	0.932402
VSKYGVV	262.704	567.023	44.3917	262.377	259.58	254.283	2.15841	0.16898	0.989338	0.969152
DVSYGVV	262.704	280.523	216.846	200.641	166.573	248.05	1.06783	0.825439	0.830202	1.23629
STEYGVV	262.613	200.305	468.482	207.88	189.438	119.107	0.762738	1.78392	0.911287	0.572961
PPSYGVV	262.523	351.953	175.135	474.923	424.22	352.938	1.34066	0.667124	0.893239	0.743149
QRTYGVV	262.342	203.354	155.309	318.37	275.32	289.246	0.775148	0.592009	0.864781	0.908521
GQLYGVV	261.255	480.11	131.492	181.02	208.658	156.602	1.83771	0.503307	1.15268	0.865109
SRYYGVV	261.074	216.922	104.495	303.295	319.559	221.268	0.830884	0.40025	1.05363	0.729548
TPLYGVV	261.074	121.462	198.89	259.565	247.374	306.679	0.46524	0.761813	0.953031	1.18151
RRYYGVV	260.803	426.851	97.5744	313.524	289.238	336.869	1.63668	0.374131	0.922538	1.07446
YRSYGVV	260.803	468.096	124.883	298.27	287.857	314.275	1.79483	0.47884	0.96509	1.05366
NTLYGVV	260.803	197.735	273.208	254.959	300.615	173.255	0.758177	1.04757	1.17907	0.679542
DALYGVV	260.712	311.307	355.445	200.701	247.319	123.197	1.19406	1.36336	1.23227	0.613835
REVYGVV	260.712	143.639	305.692	198.428	153.483	197.7	0.550947	1.17253	0.773497	0.996332
LRNYGVV	260.622	259.781	125.257	333.445	285.041	489.673	0.996774	0.480608	0.854835	1.46853
TNSYGVV	260.35	164.859	149.697	285.049	248.092	288.175	0.633219	0.574984	0.870347	1.01096
SKLYGVV	260.078	98.4489	209.551	321.241	335.244	661.565	0.378535	0.805723	1.04359	2.0594
YVSYGVV	260.078	334.141	343.911	177.789	151.882	310.477	1.28477	1.32233	0.854279	1.74632
LQAYGVV	259.988	185.361	378.14	227.98	199.766	211.822	0.712961	1.45445	0.876244	0.929124
TITYGVV	259.716	197.735	245.962	170.431	139.731	348.166	0.761348	0.947042	0.819868	2.04285
KGLYGVV	259.626	171.852	339.048	193.881	240.525	123.879	0.661923	1.30591	1.24058	0.638942
WSVYGVV	259.535	389.731	573.476	136.513	168.395	150.564	1.50165	2.20962	1.23355	1.10293
VVPYGVV	259.445	134.553	138.475	206.145	190.156	224.482	0.518618	0.533734	0.922438	1.08895
LKTYGVV	259.354	108.491	254.442	262.975	204.958	280.384	0.418312	0.981058	0.779379	1.0662
GTTYGVV	259.354	272.692	151.63	247.781	232.407	323.137	1.05143	0.584644	0.937953	1.30413
LQVYGVV	259.354	215.189	615.186	171.269	145.254	210.361	0.82971	2.37199	0.848106	1.22825
PVSYGVV	259.083	322.903	121.703	393.625	385.006	326.156	1.24633	0.469746	0.978104	0.828596
DSGYGVV	258.54	138.378	304.133	187.181	225.282	159.913	0.535231	1.17635	1.20355	0.854321
AGQYGVV	258.087	640.187	210.673	197.112	214.512	122.126	2.48051	0.816289	1.08828	0.619578
SERYGVV	257.996	396.904	175.572	347.264	346.18	257.497	1.53841	0.680519	0.996879	0.741503
EASYGVV	257.996	256.613	623.915	224.091	188.444	219.32	0.994637	2.41831	0.840924	0.97871
TMTYGVV	257.906	201.5	243.905	198.906	185.848	186.89	0.781295	0.945713	0.934349	0.939587
MSLYGVV	257.634	346.574	469.355	205.128	203.963	222.826	1.34522	1.82179	0.994323	1.08628
SKSYGVV	257.544	211.423	375.646	331.052	265.489	374.267	0.820921	1.45857	0.801956	1.13054
TSNYGVV	257.453	187.513	182.929	279.665	264.55	325.864	0.728339	0.710531	0.945953	1.16519
LRHYGVV	257.182	283.272	131.055	307.841	310.446	222.34	1.10145	0.509582	1.00846	0.722254
RLQYGVV	257.091	281.957	145.707	367.783	403.177	316.515	1.09672	0.566752	1.09624	0.860603
RGKYGVV	256.639	324.636	172.953	259.745	258.42	413.612	1.26496	0.673917	0.994899	1.59238
STIYGVV	256.639	158.821	412.992	194.779	220.588	147.545	0.618852	1.60924	1.1325	0.757499
PTTYGVV	256.457	207.119	123.761	307.183	256.763	362.19	0.807617	0.482577	0.835862	1.17907
SSNYGVV	256.095	147.106	173.389	295.698	275.596	240.259	0.574417	0.67705	0.932021	0.812516
NASYGVV	256.095	329.06	139.535	250.951	278.303	275.806	1.28491	0.544854	1.10899	1.09904
QALYGVV	255.914	458.352	326.079	200.522	186.014	193.902	1.79104	1.27417	0.927649	0.966987
TVPYGVV	255.643	371.081	150.258	238.03	236.383	167.315	1.45156	0.587767	0.993083	0.702915
HSLYGVV	255.552	435.16	191.096	228.219	273.221	358.392	1.70282	0.747777	1.19719	1.57039
ADLYGVV	255.552	336.352	208.367	170.372	169.224	100.116	1.31618	0.815358	0.993263	0.587634
TGGYGVV	255.281	151.409	293.97	235.757	235.941	163.906	0.593109	1.15156	1.00078	0.695234
VSEYGVV	255.281	237.066	395.847	201.539	197.778	168.97	0.92865	1.55063	0.981339	0.838401
ESGYGVV	255.009	357.453	276.7	188.856	177.177	143.844	1.40173	1.08506	0.938157	0.761657
NVLYGVV	254.919	139.873	451.087	236.056	279.628	323.624	0.548696	1.76953	1.18459	1.37097
DSLYGVV	254.828	405.751	485.939	226.185	268.637	201.498	1.59225	1.90693	1.18769	0.890856
PAVYGVV	254.738	99.4651	328.262	292.647	278.579	218.054	0.390461	1.28863	0.951928	0.745111
DARYGVV	254.556	358.588	190.223	249.994	254.94	163.419	1.40868	0.747274	1.01979	0.653692
VGVYGVV	254.466	102.274	694.056	200.103	203.742	207.536	0.401918	2.7275	1.01819	1.03715
VLPYGVV	254.285	363.789	114.845	246.764	227.657	263.73	1.43063	0.451638	0.922571	1.06876
RDSYGVV	254.104	358.29	109.296	329.018	327.844	258.763	1.41001	0.430123	0.99643	0.78647
GVAYGVV	254.013	482.083	102.936	208.059	221.968	198.577	1.89786	0.40524	1.06685	0.954424
GGPYGVV	253.923	212.798	222.644	239.585	334.526	259.445	0.838042	0.876819	1.39627	1.08289
ESVYGVV	253.923	271.497	470.726	186.703	188.499	185.429	1.06921	1.85382	1.00962	0.993177
TKLYGVV	253.742	220.628	119.583	255.139	233.898	222.632	0.8695	0.471279	0.916748	0.872591
LTQYGVV	253.742	297.917	182.679	252.746	235.997	171.989	1.1741	0.719942	0.933731	0.680483
TEVYGVV	253.742	115.066	370.035	138.188	176.514	114.238	0.453478	1.45831	1.27735	0.826684
LWSYGVV	253.561	587.705	65.0912	219.425	269.079	262.561	2.31781	0.256708	1.22629	1.19659
LQRYGVV	253.47	245.375	99.2578	337.932	275.044	318.755	0.968063	0.391596	0.813904	0.943253
LRMYGVV	253.289	367.076	131.492	288.878	294.54	248.732	1.44924	0.519137	1.0196	0.861028
RLIYGVV	253.289	261.634	108.859	232.765	230.032	220.976	1.03295	0.429783	0.988256	0.949351
AQAYGVV	253.289	294.629	71.7	207.521	142.658	321.871	1.16321	0.283076	0.687441	1.55103
LLEYGVV	253.018	48.5371	199.7	281.999	274.602	244.252	0.191833	0.789274	0.973772	0.866147
SADYGVV	253.018	171.912	176.694	197.59	205.178	213.964	0.679447	0.698346	1.0384	1.08287
VKLYGVV	253.018	163.544	209.489	185.387	160.277	165.854	0.646372	0.827962	0.864553	0.894637
RYTYGVV	252.655	562.54	88.4716	258.788	285.206	325.572	2.22651	0.350167	1.10209	1.25807
SGKYGVV	252.655	553.155	136.355	220.622	152.434	253.601	2.18937	0.539687	0.69093	1.14949
HSSYGVV	252.474	86.3147	205.499	254.6	271.951	232.76	0.341875	0.813938	1.06815	0.914218
HSRYGVV	252.112	283.212	104.807	320.882	345.241	289.83	1.12336	0.415715	1.07591	0.903229
PGVYGVV	252.112	458.591	269.966	213.563	269.742	243.57	1.819	1.07082	1.26306	1.14051
LGMYGVV	252.022	453.092	331.254	204.769	218.213	136.734	1.79783	1.31439	1.06565	0.66775
AEVYGVV	251.931	118.354	315.792	111.507	117.363	183.286	0.469786	1.25348	1.05252	1.64372
RSQYGVV	251.841	133.417	139.347	337.932	352.476	365.891	0.529768	0.553316	1.04304	1.08274
RNLYGVV	251.569	181.476	228.193	281.161	324.972	219.028	0.721376	0.907079	1.15582	0.779014
SETYGVV	251.388	204.429	178.315	213.802	215.23	201.011	0.813203	0.709321	1.00668	0.940175
TTAYGVV	251.298	263.308	172.018	207.581	215.727	249.803	1.04779	0.684518	1.03925	1.2034
RAMYGVV	251.207	291.282	56.3625	237.312	257.426	117.938	1.15953	0.224367	1.08476	0.496976
PVVYGVV	251.207	636.541	440.862	190.113	142.99	137.319	2.53393	1.75497	0.752132	0.722302
GREYGVV	251.117	426.253	307.998	186.284	197.336	134.494	1.69743	1.22652	1.05933	0.721986
NGLYGVV	251.026	227.443	488.558	229.655	224.177	309.016	0.906052	1.94624	0.97615	1.34557
SNLYGVV	250.935	150.513	136.479	250.114	265.931	229.936	0.599806	0.543883	1.06324	0.919326
QRAYGVV	250.845	264.204	102.063	284.75	255.935	291.388	1.05326	0.406879	0.898803	1.02331
VSQYGVV	250.754	169.7	367.915	200.103	176.183	273.274	0.676759	1.46723	0.880461	1.36567
TSDYGVV	250.664	104.665	542.426	239.346	248.368	220.684	0.417553	2.16396	1.0377	0.92203
LTIYGVV	250.664	101.497	929.046	187.062	151.329	257.692	0.404914	3.70634	0.808981	1.37758
WLVYGVV	250.483	71.9687	400.647	150.75	106.262	129.138	0.28732	1.5995	0.704888	0.856636
NTRYGVV	250.121	454.706	68.645	316.934	348.555	233.637	1.81795	0.274447	1.09977	0.737177
GELYGVV	249.94	308.736	259.679	192.625	218.71	149.979	1.23524	1.03897	1.13542	0.778607
LVIYGVV	249.759	35.5659	669.304	132.265	75.499	196.044	0.142401	2.6798	0.570815	1.48221
SVQYGVV	249.668	432.291	229.315	205.068	191.04	188.643	1.73146	0.918481	0.931591	0.919904
PTGYGVV	249.487	134.672	79.8676	313.405	320.719	392.381	0.539797	0.320127	1.02334	1.25199
LLQYGVV	249.487	168.086	66.9616	300.902	290.398	232.76	0.673728	0.268397	0.965091	0.773541
TNGYGVV	249.397	420.575	221.46	202.316	208.05	153.875	1.68637	0.887982	1.02834	0.760566
MTSYGVV	249.306	90.4989	117.152	204.35	195.789	138.585	0.363003	0.469911	0.958107	0.678173
LMAYGVV	249.215	272.931	154.623	195.437	198.44	242.207	1.09516	0.620438	1.01537	1.23931
RRIYGVV	249.125	154.458	256.686	275.299	273.166	258.179	0.620001	1.03035	0.992255	0.937814
SQLYGVV	248.853	89.1838	615.498	269.556	284.93	171.21	0.358379	2.47334	1.05704	0.635157
RETYGVV	248.672	162.348	127.688	259.506	237.322	352.549	0.652859	0.513481	0.914516	1.35854
EGLYGVV	248.582	375.026	323.211	200.462	272.227	239.285	1.50866	1.30022	1.358	1.19367
AKLYGVV	248.491	112.496	91.1526	219.844	235.886	147.447	0.452716	0.366824	1.07297	0.67069
SYTYGVV	248.401	233.839	398.465	228.04	291.723	253.407	0.941376	1.60412	1.27927	1.11124
VNSYGVV	248.401	221.704	94.8311	211.05	202.693	301.127	0.892527	0.381767	0.960402	1.4268
ASQYGVV	248.31	172.928	218.218	213.922	211.475	272.592	0.69642	0.87881	0.988561	1.27426
DTSYGVV	248.22	314.236	143.338	237.372	241.078	187.182	1.26596	0.577463	1.01561	0.788561
VESYGVV	248.129	358.529	94.8934	184.549	165.634	158.842	1.44493	0.382436	0.897505	0.860701
QLSYGVV	248.039	327.565	108.298	298.449	341.044	269.281	1.32062	0.436618	1.14272	0.902267
YRTYGVV	248.039	155.713	126.504	253.583	264.55	247.856	0.627777	0.510017	1.04325	0.977413
SWLYGVV	248.039	223.438	426.522	232.107	275.375	218.639	0.900818	1.71958	1.18641	0.941972
WSTYGVV	247.948	291.163	500.155	214.161	253.504	190.883	1.17429	2.01717	1.18371	0.891306
PAGYGVV	247.858	319.018	92.4619	350.315	367.554	552.781	1.2871	0.373044	1.04921	1.57796
KSTYGVV	247.677	82.7282	199.576	278.29	284.323	398.127	0.334017	0.805791	1.02168	1.43062
SMTYGVV	247.677	164.141	668.12	219.964	207.056	207.634	0.662724	2.69755	0.94132	0.943946
VSNYGVV	247.314	154.338	284.618	221.938	189.604	333.363	0.624057	1.15083	0.85431	1.50206
LVEYGVV	247.314	119.31	329.384	202.735	146.359	298.498	0.482423	1.33184	0.721921	1.47235
EATYGVV	247.314	162.288	408.129	187.6	177.232	118.815	0.656202	1.65024	0.944733	0.633341
IALYGVV	247.314	328.223	534.196	137.35	111.564	212.308	1.32715	2.15999	0.81226	1.54575
TNAYGVV	247.133	297.558	178.814	200.402	237.433	235.487	1.20404	0.723551	1.18478	1.17507
RNTYGVV	247.043	391.464	132.676	317.832	277.916	259.834	1.5846	0.537058	0.874413	0.817522
MATYGVV	247.043	119.49	574.349	157.57	174.36	125.145	0.48368	2.32489	1.10656	0.79422
RLNYGVV	246.862	311.247	66.3381	352.349	308.845	335.019	1.26081	0.268726	0.876531	0.950816
VMLYGVV	246.681	149.437	306.751	168.697	143.763	438.349	0.60579	1.24352	0.852198	2.59844
RCAYGVV	246.59	307.78	156.181	228.757	269.245	270.255	1.24814	0.633364	1.17699	1.1814
SSMYGVV	246.409	362.474	187.044	233.483	278.579	395.595	1.47102	0.759077	1.19314	1.69432
MSSYGVV	246.138	283.571	331.441	236.654	273.939	203.154	1.15208	1.34657	1.15755	0.858443
NALYGVV	246.047	137.243	267.223	222.955	255.769	165.562	0.55779	1.08606	1.14718	0.74258
PVAYGVV	245.866	226.008	63.4701	315.439	259.469	329.37	0.919233	0.258149	0.822566	1.04417
RQTYGVV	245.866	203.652	75.8773	267.94	219.649	401.633	0.828306	0.308613	0.819766	1.49896
AERYGVV	245.866	640.307	60.041	267.043	247.871	270.547	2.60429	0.244202	0.928206	1.01312
LRCYGVV	245.866	344.721	100.193	241.499	198.551	189.227	1.40207	0.407511	0.822159	0.783552
VLKYGVV	245.685	517.529	60.7268	258.848	209.818	331.513	2.10647	0.247173	0.810584	1.28073
YSLYGVV	245.504	225.231	426.085	182.336	241.409	224.482	0.917423	1.73555	1.32398	1.23115
SEYYGVV	245.504	584.059	275.266	144.469	155.416	52.6876	2.37902	1.12123	1.07578	0.364698
SVYYGVV	245.232	459.847	308.248	181.917	167.401	125.145	1.87515	1.25696	0.920206	0.687924
RVPYGVV	245.142	273.051	88.3469	374.303	326.076	600.599	1.11385	0.360391	0.871156	1.60458
RSMYGVV	245.142	216.803	182.866	306.585	383.184	507.106	0.884397	0.745961	1.24984	1.65404
LNSYGVV	244.961	239.517	120.643	291.57	364.627	232.273	0.977778	0.4925	1.25056	0.79663
RDLYGVV	244.87	535.163	99.3201	278.11	301.223	351.867	2.1855	0.405603	1.08311	1.26521
ERGYGVV	244.689	487.044	115.593	236.833	216.887	281.357	1.99046	0.472407	0.91578	1.188
EAAYGVV	244.418	231.746	226.073	176.653	168.451	186.111	0.948158	0.924947	0.953569	1.05354
SLDYGVV	244.237	139.275	193.902	244.909	194.961	174.035	0.570246	0.79391	0.796054	0.710608
YGTYGVV	244.146	323.142	130.432	177.191	177.729	152.609	1.32356	0.534236	1.00304	0.861266
DRVYGVV	243.784	98.2696	387.741	202.256	167.18	264.509	0.403101	1.59051	0.826576	1.30779
SRHYGVV	243.512	301.862	177.878	283.374	294.43	183.968	1.23962	0.73047	1.03901	0.649205
YVRYGVV	243.512	95.2211	188.104	220.921	217.605	218.444	0.391032	0.77246	0.984992	0.988789
DRGYGVV	243.241	400.431	122.514	196.454	214.567	254.868	1.64623	0.503672	1.0922	1.29734
VPGYGVV	243.15	381.482	111.852	275.538	274.16	206.757	1.56891	0.460012	0.995001	0.750377
QPTYGVV	243.15	277.833	216.098	252.806	187.781	272.398	1.14264	0.888741	0.742788	1.0775
SMSYGVV	242.879	469.65	45.2645	260.822	273.277	82.9756	1.93368	0.186367	1.04775	0.318131
WSAYGVV	242.879	335.575	250.389	186.464	195.9	173.158	1.38166	1.03092	1.05061	0.928642
ATIYGVV	242.517	110.643	1015.96	134.957	116.038	156.212	0.456228	4.18923	0.85981	1.15749
VTNYGVV	242.245	423.384	167.155	194.48	202.472	236.071	1.74775	0.690023	1.0411	1.21386
AILYGVV	242.064	105.981	174.138	136.812	150.722	51.5189	0.43782	0.719387	1.10167	0.376568
VVEYGVV	241.883	99.4053	290.229	131.129	85.3852	279.41	0.410965	1.19987	0.651155	2.1308
RANYGVV	241.702	353.029	86.4141	289.895	214.512	639.75	1.4606	0.357524	0.739965	2.20683
RVNYGVV	241.702	447.354	90.2174	253.464	189.162	587.646	1.85085	0.373259	0.746307	2.31846
EPAYGVV	241.702	194.985	374.274	223.015	259.027	178.32	0.806717	1.5485	1.16148	0.799587
TPRYGVV	241.521	315.072	268.033	402.18	402.956	296.161	1.30453	1.10977	1.00193	0.736388
GTGYGVV	241.43	341.313	108.423	235.936	274.823	320.897	1.41371	0.449086	1.16482	1.3601
KALYGVV	241.34	246.152	99.4448	233.723	232.628	252.725	1.01994	0.412053	0.995315	1.0813
TDLYGVV	241.34	78.7233	136.168	202.795	217.053	164.393	0.326193	0.564216	1.07031	0.810637
RQRYGVV	241.249	280.463	38.718	395.121	395.831	330.052	1.16254	0.16049	1.0018	0.835319
NGSYGVV	241.159	173.944	254.753	248.618	252.786	234.124	0.721286	1.05637	1.01677	0.9417
VGEYGVV	241.068	202.098	407.942	157.989	184.081	113.361	0.838345	1.69223	1.16515	0.717527
SLQYGVV	240.978	555.247	98.8214	297.014	280.015	270.937	2.30414	0.410085	0.942767	0.912203
TSYYGVV	240.887	313.339	287.985	189.455	246.435	173.937	1.30077	1.19552	1.30076	0.918094
LNVYGVV	240.706	80.8154	470.29	210.691	185.185	206.66	0.335743	1.95379	0.878941	0.980866
NAGYGVV	240.616	456.559	147.203	176.832	164.419	162.835	1.89746	0.611778	0.929801	0.920843
RYLYGVV	240.525	424.221	92.2125	255.976	316.963	265.386	1.76373	0.38338	1.23825	1.03676
RYAYGVV	240.525	258.047	171.457	241.619	331.82	277.364	1.07285	0.712843	1.37332	1.14794
LTMYGVV	240.344	184.584	300.828	198.428	212.911	279.41	0.768	1.25166	1.07299	1.40812
GSEYGVV	240.344	158.463	389.175	148.656	198.054	146.571	0.659316	1.61924	1.33229	0.98597
LTDYGVV	240.163	31.4415	187.729	198.488	173.753	232.76	0.130917	0.781675	0.875383	1.17267
QSSYGVV	240.072	372.755	281.438	286.784	282.666	349.335	1.55268	1.17231	0.985639	1.21811
AESYGVV	240.072	320.811	74.0069	195.377	182.976	248.44	1.33631	0.308269	0.936528	1.27159
LKVYGVV	239.801	62.2852	279.007	166.304	156.742	151.635	0.259737	1.16349	0.942504	0.911795
SWTYGVV	239.62	386.384	180.061	209.016	233.18	167.315	1.61249	0.751443	1.11561	0.800486
DRAYGVV	239.439	199.588	272.834	208.478	222.852	217.47	0.833565	1.13947	1.06895	1.04313
DLSYGVV	239.348	138.199	162.977	251.908	273.387	238.604	0.577398	0.680921	1.08526	0.947184
MTTYGVV	239.167	223.199	407.381	135.914	120.29	95.831	0.933233	1.70333	0.885045	0.705083
RHLYGVV	238.896	72.5067	269.717	272.607	287.25	254.478	0.303508	1.12902	1.05372	0.933499
TRMYGVV	238.896	349.204	128.686	226.843	299.953	266.846	1.46174	0.53867	1.32229	1.17635
ANLYGVV	238.896	92.053	318.223	170.97	211.033	109.66	0.385327	1.33206	1.23433	0.641401
ATEYGVV	238.715	144.057	361.431	172.585	208.934	166.146	0.60347	1.51407	1.21062	0.962691
LMVYGVV	238.624	83.8639	462.496	149.853	113.718	225.359	0.351448	1.93818	0.758865	1.50387
LLDYGVV	238.534	339.7	71.2636	237.97	231.136	200.135	1.42412	0.298757	0.971284	0.841009
WSSYGVV	238.534	166.233	163.476	223.732	268.416	228.28	0.696897	0.685338	1.19972	1.02033
TSQYGVV	238.443	294.809	218.716	241.38	302.217	201.79	1.23639	0.917269	1.25204	0.835987
SEVYGVV	238.171	163.962	605.772	191.01	223.957	159.816	0.68842	2.54343	1.17249	0.836687
ILTYGVV	238.081	151.23	471.537	170.551	126.807	256.328	0.635204	1.98057	0.743516	1.50294
NSEYGVV	237.9	135.808	321.528	164.868	167.07	134.884	0.570862	1.35153	1.01336	0.818133
RKLYGVV	237.809	285.544	371.344	304.85	342.093	364.041	1.20073	1.56152	1.12217	1.19416
VEVYGVV	237.719	75.615	699.044	124.548	101.236	139.851	0.318086	2.94064	0.812826	1.12286
YGLYGVV	237.628	143.758	361.431	170.671	244.557	73.4315	0.604971	1.52099	1.43292	0.430252
VSIYGVV	237.538	295.526	602.156	122.634	124.212	120.957	1.24412	2.53499	1.01286	0.986328
SVIYGVV	237.176	75.1966	477.959	143.392	156.963	238.506	0.31705	2.01521	1.09464	1.66331
LVDYGVV	236.904	125.407	106.989	193.044	157.018	213.769	0.529359	0.451613	0.81338	1.10736
AMLYGVV	236.814	95.5797	295.716	175.516	185.848	88.819	0.403608	1.24873	1.05886	0.506044
SAIYGVV	236.723	418.781	480.515	175.038	166.849	173.742	1.76908	2.02986	0.953218	0.9926
AHPYGVV	236.361	140.231	600.098	199.325	198.606	206.855	0.593294	2.53891	0.996392	1.03777
IPTYGVV	236.18	50.6292	395.784	137.051	137.743	151.83	0.214367	1.67577	1.00505	1.10783
SSQYGVV	236.089	182.791	187.605	272.547	251.35	211.724	0.774245	0.794634	0.922229	0.776836
LKAYGVV	235.999	295.765	81.4263	236.056	212.8	214.451	1.25325	0.345028	0.901483	0.908477
GPVYGVV	235.999	93.8463	464.429	224.989	245.275	181.144	0.397656	1.96793	1.09017	0.805125
KLTYGVV	235.908	276.219	93.1477	326.266	331.986	275.514	1.17087	0.394847	1.01753	0.844445
TPGYGVV	235.908	461.102	127.252	302.398	286.698	289.441	1.95458	0.539413	0.948081	0.957153
SDGYGVV	235.727	290.864	221.148	202.436	219.428	164.393	1.2339	0.938151	1.08394	0.812074
NVSYGVV	235.456	229.834	201.321	256.036	220.974	172.574	0.976123	0.855028	0.863059	0.674021
VDAYGVV	235.456	333.124	156.181	143.572	131.171	147.934	1.41481	0.663315	0.913625	1.03039
SGIYGVV	235.184	212.559	293.97	144.469	148.181	103.427	0.903798	1.24996	1.0257	0.715914
SANYGVV	235.003	430.677	110.48	230.731	226	290.317	1.83264	0.470123	0.979494	1.25825
TRYYGVV	234.913	167.13	121.828	232.945	270.239	314.957	0.711456	0.518609	1.1601	1.35207
LILYGVV	234.822	33.175	256.374	146.862	101.512	220.002	0.141277	1.09178	0.691209	1.49802
QSAYGVV	234.731	294.57	243.219	217.93	225.834	64.7638	1.25492	1.03616	1.03627	0.297178
WRVYGVV	234.731	38.7938	257.372	179.704	166.131	124.658	0.165269	1.09645	0.924472	0.693687
NAVYGVV	234.641	318.659	424.901	170.491	174.305	204.42	1.35807	1.81085	1.02237	1.19901
VVWYGVV	234.641	194.806	267.472	113.422	93.3382	123.976	0.830229	1.13992	0.822932	1.09306
KRAYGVV	234.55	244.18	139.41	293.783	249.749	283.695	1.04105	0.59437	0.850112	0.96566
WTSYGVV	234.46	476.105	78.683	198.428	204.24	164.588	2.03065	0.335593	1.02929	0.829459
ARDYGVV	234.098	73.4033	135.918	225.587	234.45	203.056	0.313558	0.580605	1.03929	0.900126
SAEYGVV	234.098	279.925	272.959	206.982	179.718	125.729	1.19576	1.166	0.868275	0.60744
STWYGVV	233.826	271.437	62.3479	183.712	215.617	318.268	1.16085	0.266642	1.17367	1.73243
SRNYGVV	233.736	144.655	171.706	347.683	344.136	272.398	0.618882	0.734616	0.989801	0.783466
ETLYGVV	233.736	197.735	440.238	175.038	180.767	211.237	0.845976	1.88349	1.03273	1.20681
RMTYGVV	233.464	336.651	76.8126	285.169	282.5	196.434	1.44198	0.329012	0.990641	0.688834
ETSYGVV	233.283	298.814	236.86	236.654	194.132	258.374	1.28091	1.01533	0.820323	1.09178
QGRYGVV	233.193	508.145	118.025	237.312	295.755	198.284	2.17908	0.506125	1.24627	0.835544
KLVYGVV	233.193	160.017	107.799	220.741	210.922	200.719	0.686201	0.462277	0.955518	0.909296
WALYGVV	233.102	212.26	356.817	157.031	188.886	200.33	0.910588	1.53073	1.20285	1.27573
MRVYGVV	232.83	43.3964	906.164	180.781	123.328	105.18	0.186386	3.89195	0.682197	0.581812
PLVYGVV	232.74	115.425	209.115	310.354	269.576	220.879	0.49594	0.898491	0.868609	0.711699
SNGYGVV	232.74	396.486	220.4	246.165	237.046	309.795	1.70356	0.946978	0.962954	1.25848
SLKYGVV	232.649	268.747	128.624	314.482	270.46	299.959	1.15516	0.552865	0.860018	0.95382
ASYYGVV	232.559	279.865	188.104	165.885	231.799	131.573	1.20342	0.808843	1.39735	0.793157
IETYGVV	232.559	116.441	487.81	109.772	85.4956	110.537	0.500695	2.09757	0.778844	1.00696
WRAYGVV	232.468	398.637	139.16	226.664	262.176	132.839	1.7148	0.598621	1.15667	0.586062
ALIYGVV	232.378	104.785	237.421	150.631	146.138	92.325	0.450925	1.0217	0.970174	0.612923
RGMYGVV	232.197	236.827	115.157	230.971	222.631	180.949	1.01994	0.495944	0.963893	0.783429
LRKYGVV	232.106	200.425	147.141	338.649	303.211	295.966	0.863503	0.633938	0.895354	0.873959
YSSYGVV	232.106	302.699	390.796	221.818	248.865	295.576	1.30414	1.6837	1.12193	1.33252
CRRYGVV	231.925	523.925	68.9567	268.539	278.965	280.968	2.25903	0.297323	1.03883	1.04628
SRKYGVV	231.835	456.858	77.249	310.474	243.508	425.786	1.97062	0.333207	0.784311	1.37141
LLYYGVV	231.835	154.816	229.752	192.984	197.281	205.296	0.667788	0.991016	1.02226	1.0638
SSCYGVV	231.835	347.231	249.516	189.215	231.413	265.093	1.49775	1.07627	1.22301	1.40101
LTNYGVV	231.654	170.717	114.533	246.465	194.464	297.329	0.736947	0.494415	0.789014	1.20638
RQPYGVV	231.563	171.015	143.525	275.717	250.688	279.215	0.738526	0.619809	0.90922	1.01269
TGQYGVV	231.473	271.915	282.561	185.207	229.424	189.714	1.17472	1.22071	1.23874	1.02433
CRVYGVV	231.473	33.2945	851.984	132.624	109.686	190.201	0.143838	3.68071	0.827045	1.43414
RMAYGVV	231.382	491.707	81.8004	233.304	238.592	236.071	2.12509	0.35353	1.02267	1.01186
ANTYGVV	231.382	182.253	147.64	164.509	171.875	146.084	0.787671	0.638078	1.04477	0.887998
TWTYGVV	231.201	92.591	341.105	178.208	210.039	255.16	0.400478	1.47536	1.17861	1.43181
SILYGVV	231.201	397.86	414.676	162.236	178.116	117.841	1.72084	1.79357	1.09788	0.726356
LADYGVV	231.11	231.089	248.456	209.794	208.547	244.544	0.999907	1.07505	0.994058	1.16564
GSPYGVV	231.11	326.549	201.01	194.181	250.412	227.988	1.41296	0.869755	1.28958	1.1741
NTVYGVV	231.02	457.456	335.307	193.822	183.528	149.882	1.98016	1.45142	0.946893	0.773298
YGRYGVV	230.567	88.2872	189.475	225.288	226.828	323.04	0.382913	0.821778	1.00684	1.4339
RDVYGVV	230.567	348.307	95.3922	193.343	203.024	256.718	1.51065	0.413728	1.05007	1.32778
LIAYGVV	230.567	61.807	102.687	167.799	118.689	182.994	0.268065	0.445366	0.707325	1.09055
LCAYGVV	230.477	35.0877	398.839	164.09	180.546	69.0489	0.15224	1.7305	1.10028	0.420798
GAVYGVV	230.386	130.189	392.604	197.65	179.718	158.257	0.565091	1.70411	0.909271	0.800695
CVLYGVV	230.115	94.2647	365.546	136.214	121.561	245.81	0.409642	1.58854	0.892427	1.8046
DNSYGVV	229.934	381.542	137.726	164.15	173.421	114.724	1.65936	0.598983	1.05648	0.6989
LLNYGVV	229.662	222.661	84.5437	279.905	255.658	181.728	0.969515	0.368122	0.913376	0.64925
TWSYGVV	229.662	124.869	86.9753	205.068	196.01	143.26	0.543709	0.37871	0.95583	0.698595
LIPYGVV	229.572	117.995	128.624	170.132	138.682	165.951	0.51398	0.560277	0.815141	0.975424
AYAYGVV	229.572	775.457	97.4497	135.256	189.88	172.087	3.37784	0.424485	1.40385	1.2723
PVPYGVV	229.481	259.303	111.104	369.099	414.223	292.265	1.12995	0.484153	1.12226	0.791834
RTNYGVV	229.481	203.891	88.4716	337.932	260.187	274.248	0.888489	0.385529	0.76994	0.811549
KARYGVV	229.481	483.398	111.852	297.074	276.038	282.234	2.10648	0.487413	0.929191	0.950047
VDTYGVV	229.39	177.83	135.233	130.052	144.426	203.056	0.775227	0.58953	1.11052	1.56135
ANPYGVV	229.119	501.569	294.531	171.149	193.194	197.116	2.18912	1.2855	1.1288	1.15172
NSAYGVV	229.028	52.004	325.456	240.123	242.458	189.519	0.227063	1.42103	1.00972	0.789258
KATYGVV	229.028	212.559	147.889	208.179	164.805	273.858	0.928089	0.645724	0.791654	1.3155
GKRYGVV	228.938	365.821	190.597	268.12	319.393	273.274	1.59791	0.832529	1.19123	1.01922
RISYGVV	228.938	236.05	181.557	249.874	228.596	254.965	1.03107	0.79304	0.914843	1.02037
AAPYGVV	228.576	309.752	138.724	241.32	240.415	260.127	1.35514	0.606906	0.99625	1.07793
IGTYGVV	228.304	294.331	479.143	180.781	190.101	158.063	1.2892	2.09871	1.05156	0.874334
VDLYGVV	228.033	289.13	197.518	157.63	145.806	210.069	1.26793	0.866183	0.924994	1.33267
PTLYGVV	227.942	117.816	164.224	343.435	373.684	337.648	0.516868	0.720465	1.08808	0.98315
VVGYGVV	227.761	185.72	99.1331	209.794	174.526	361.703	0.815416	0.43525	0.831892	1.72409
CSSYGVV	227.761	231.388	371.718	196.035	189.88	151.051	1.01592	1.63205	0.968601	0.770529
SSIYGVV	227.671	136.824	398.964	202.137	254.609	130.307	0.600975	1.75237	1.25959	0.644646
HATYGVV	227.671	71.1917	259.429	173.423	155.196	338.914	0.312696	1.1395	0.894898	1.95427
STNYGVV	227.399	204.37	263.981	280.802	255.935	270.547	0.898727	1.16087	0.911441	0.96348
RNGYGVV	227.308	417.885	108.174	244.072	227.491	179.294	1.8384	0.475889	0.932067	0.734594
RHTYGVV	227.218	185.302	447.907	256.395	257.481	309.99	0.815524	1.97127	1.00424	1.20903
VRNYGVV	227.218	238.142	100.318	233.603	189.88	374.851	1.04808	0.441504	0.812831	1.60465
EGSYGVV	227.218	421.292	279.256	206.743	178.061	110.926	1.85413	1.22902	0.861265	0.536542
TNVYGVV	227.218	201.979	527.775	203.632	199.987	227.988	0.888921	2.32277	0.982098	1.11961
VDVYGVV	227.218	94.2647	460.875	112.584	110.515	91.1563	0.414865	2.02834	0.981619	0.809673
TKRYGVV	227.037	272.333	84.0449	302.338	264.771	281.552	1.19951	0.370182	0.875747	0.93125
LAQYGVV	227.037	314.774	158.301	259.565	230.087	228.183	1.38644	0.697249	0.886432	0.879096
AMVYGVV	227.037	93.3083	303.011	116.233	100.352	68.2698	0.410983	1.33463	0.863372	0.587352
APSYGVV	226.946	228.758	75.0668	369.039	357.226	372.903	1.00798	0.330769	0.96799	1.01047
GLPYGVV	226.946	447.952	129.746	278.05	298.517	279.897	1.97382	0.571703	1.07361	1.00664
VWTYGVV	226.946	165.576	273.333	130.172	130.508	152.804	0.729582	1.2044	1.00258	1.17386
AMTYGVV	226.765	166.891	127.314	197.889	218.931	111.9	0.735963	0.561437	1.10633	0.565468
RCTYGVV	226.675	269.225	289.294	214.46	187.118	198.09	1.18772	1.27625	0.872509	0.923667
SAYYGVV	226.675	469.47	219.589	189.156	274.16	257.01	2.07112	0.968741	1.44939	1.35872
SGQYGVV	226.494	313.877	306.564	220.382	269.411	154.946	1.38581	1.35352	1.22247	0.703079
VAIYGVV	226.494	200.006	655.276	115.874	113.718	87.2607	0.883054	2.89313	0.981392	0.753064
AQRYGVV	226.403	298.037	55.4273	283.614	269.3	268.502	1.3164	0.244817	0.949531	0.946717
SVDYGVV	226.403	283.452	308.248	203.034	168.175	248.148	1.25198	1.3615	0.828307	1.2222
QVRYGVV	226.313	237.784	170.147	253.763	227.988	350.504	1.05069	0.751824	0.898431	1.38123
NKRYGVV	226.313	374.847	109.109	219.425	226.221	140.533	1.65632	0.482115	1.03097	0.640458
AVCYGVV	225.951	743.358	112.538	123.113	96.8729	216.983	3.28991	0.498064	0.786864	1.76248
LSDYGVV	225.86	148.301	418.666	250.353	225.503	287.688	0.656606	1.85365	0.90074	1.14913
RWLYGVV	225.86	417.048	132.053	249.515	273.939	302.588	1.84649	0.584666	1.09789	1.2127
ALQYGVV	225.769	134.672	57.6094	259.266	276.977	150.466	0.596504	0.255169	1.06831	0.580354
VGPYGVV	225.769	261.096	218.592	232.706	247.816	163.711	1.15647	0.968207	1.06493	0.703512
NSVYGVV	225.769	151.23	409.314	215.417	228.596	247.271	0.669842	1.81297	1.06118	1.14787
QLPYGVV	225.679	237.784	74.9421	249.635	227.16	276.975	1.05364	0.332074	0.909968	1.10952
YSVYGVV	225.588	377.358	425.025	154.22	182.479	267.918	1.67277	1.88407	1.18324	1.73725
VVMYGVV	225.498	35.5062	142.403	128.317	80.0831	147.35	0.157457	0.631503	0.624103	1.14833
QSRYGVV	225.407	228.16	144.959	350.374	413.836	272.592	1.01221	0.643097	1.18113	0.778003
MPLYGVV	225.317	251.353	435.874	165.825	113.608	212.99	1.11555	1.93449	0.685104	1.28443
SYAYGVV	225.226	104.964	193.902	178.806	195.016	268.502	0.466039	0.86092	1.09066	1.50164
YLTYGVV	225.045	286.381	255.751	209.076	176.956	306.289	1.27255	1.13644	0.846371	1.46496
TLPYGVV	224.864	275.203	151.505	323.694	292.994	254.088	1.22386	0.673763	0.905156	0.784965
NVTYGVV	224.864	182.731	351.954	220.382	198.827	111.9	0.812629	1.56518	0.902191	0.507755
SYRYGVV	224.774	548.791	77.1243	261.779	364.461	224.385	2.44153	0.34312	1.39225	0.857154
QTLYGVV	224.774	850.474	172.142	178.627	176.901	141.02	3.78369	0.765848	0.990336	0.789464
QPLYGVV	224.683	161.511	345.22	231.748	223.128	338.427	0.71884	1.53648	0.962803	1.46032
HRTYGVV	224.593	298.515	152.815	281.879	256.984	252.822	1.32914	0.680408	0.911682	0.896918
AQTYGVV	224.593	166.114	218.155	184.489	169.169	155.628	0.739623	0.971337	0.916956	0.84356
SKTYGVV	224.412	241.55	224.951	262.257	246.214	311.256	1.07637	1.0024	0.938826	1.18683
KVTYGVV	224.412	76.6312	129.497	220.861	206.946	288.369	0.341476	0.577049	0.936996	1.30566
VLEYGVV	224.412	148.959	152.004	169.474	150.225	132.839	0.663774	0.677345	0.886417	0.783829
IGLYGVV	224.14	142.802	648.542	149.255	188.72	93.3962	0.637109	2.89347	1.26442	0.625751
RKSYGVV	224.05	270.66	74.3187	321.421	306.415	355.276	1.20804	0.331706	0.953312	1.10533
NARYGVV	224.05	354.643	84.6684	280.922	231.523	158.842	1.58288	0.3779	0.824155	0.565431
NLVYGVV	223.959	159.359	333.873	189.096	195.458	280.87	0.711556	1.49078	1.03365	1.48533
EVTYGVV	223.778	127.081	354.323	173.901	140.284	174.911	0.567889	1.58337	0.806686	1.00581
LQSYGVV	223.687	176.694	83.6085	256.933	249.528	246.882	0.789915	0.373774	0.971178	0.960878
LDPYGVV	223.506	114.528	481.201	162.954	139.068	107.81	0.512416	2.15296	0.853423	0.661598
RAQYGVV	223.144	113.153	124.758	295.339	299.566	484.706	0.507087	0.559092	1.01431	1.64119
RPQYGVV	223.054	107.594	162.416	351.212	345.241	287.688	0.48237	0.728148	0.982999	0.819128
LMRYGVV	223.054	385.666	61.2256	328.42	302.769	291.778	1.72903	0.274488	0.921897	0.88843
TSMYGVV	223.054	128.097	217.719	222.237	279.407	417.215	0.574288	0.976082	1.25725	1.87735
SNAYGVV	222.873	347.291	123.075	223.792	241.354	266.067	1.55825	0.55222	1.07847	1.1889
LYLYGVV	222.873	47.2818	373.713	155.057	155.196	241.33	0.212147	1.6768	1.00089	1.5564
GQRYGVV	222.782	468.394	74.5057	249.815	230.695	368.034	2.10248	0.334433	0.923463	1.47323
YLSYGVV	222.511	130.907	149.635	202.735	250.909	250.972	0.588316	0.672484	1.23762	1.23793
ALDYGVV	222.511	80.7556	77.436	201.479	282.279	173.742	0.362929	0.348011	1.40104	0.862336
TMRYGVV	222.33	517.828	38.4686	266.026	245.496	303.854	2.3291	0.173025	0.922827	1.1422
AWAYGVV	222.33	252.07	109.483	172.645	225.945	248.44	1.13377	0.492435	1.30873	1.43902
RRCYGVV	221.967	43.2769	57.9212	271.111	302.659	300.64	0.194969	0.260944	1.11637	1.10892
SYLYGVV	221.786	198.213	592.991	169.833	234.671	151.245	0.893711	2.6737	1.38177	0.890553
MNLYGVV	221.786	85.4778	268.532	108.097	96.3759	136.734	0.385406	1.21077	0.891565	1.26492
CSTYGVV	221.696	211.064	322.276	159.604	177.95	197.311	0.952045	1.45369	1.11495	1.23625
MPVYGVV	221.696	47.4013	631.522	120.66	106.87	75.574	0.213812	2.84859	0.885708	0.626339
TEAYGVV	221.515	292.059	155.121	173.662	138.958	193.61	1.31846	0.700276	0.800164	1.11487
QSLYGVV	221.334	273.649	509.133	263.693	355.127	226.625	1.23636	2.30029	1.34674	0.859426
TYPYGVV	221.334	185.6	246.71	173.303	188.278	147.252	0.838554	1.11465	1.08641	0.849683
VTDYGVV	221.334	75.3759	281.688	163.672	139.621	207.342	0.340553	1.27268	0.853054	1.26681
RRKYGVV	221.153	239.577	72.947	350.195	324.198	420.137	1.08331	0.329849	0.925766	1.19972
NNSYGVV	221.153	272.453	81.1769	208.598	273.939	195.752	1.23197	0.367063	1.31324	0.938421
LPIYGVV	221.153	45.6679	592.18	153.023	159.062	128.846	0.206499	2.6777	1.03946	0.842001
RHAYGVV	221.062	281.12	94.5194	277.332	317.129	242.402	1.27168	0.427569	1.1435	0.874047
TLNYGVV	220.972	311.785	181.183	298.808	272.945	339.791	1.41097	0.819937	0.913446	1.13715
LLWYGVV	220.791	303.835	94.3323	201.718	206.117	278.728	1.37612	0.427248	1.02181	1.38177
TVEYGVV	220.7	179.444	354.011	161.039	154.367	62.2317	0.813065	1.60404	0.958567	0.386438
NLSYGVV	220.61	390.986	163.227	316.097	326.629	433.771	1.7723	0.73989	1.03332	1.37227
SAMYGVV	220.61	368.929	166.531	182.994	167.954	390.628	1.67232	0.754868	0.91781	2.13465
TVIYGVV	220.429	70.295	702.598	139.085	91.1843	199.453	0.318902	3.18742	0.655601	1.43404
SLYYGVV	220.338	131.504	210.923	176.593	225.172	162.932	0.59683	0.957269	1.27509	0.922642
QPRYGVV	220.247	260.199	72.3859	367.603	320.167	270.839	1.18139	0.328657	0.870958	0.736771
RQSYGVV	220.247	162.826	183.802	332.847	370.039	356.931	0.739288	0.834523	1.11174	1.07236
LSMYGVV	220.247	169.401	240.164	253.284	226.663	149.59	0.769142	1.09043	0.894895	0.590601
SKVYGVV	220.247	222.362	150.695	206.683	215.23	121.152	1.0096	0.684207	1.04135	0.586173
SWVYGVV	220.247	85.7767	445.912	123.412	121.395	103.719	0.389456	2.02459	0.983658	0.840435
TLEYGVV	220.066	58.7585	188.041	242.397	252.786	179.78	0.267004	0.854475	1.04286	0.741679
LHSYGVV	219.885	145.97	177.878	237.432	285.151	226.333	0.663845	0.80896	1.20098	0.953254
SRCYGVV	219.885	252.787	65.7146	226.245	194.464	149.103	1.14963	0.298859	0.859528	0.659033
GPGYGVV	219.704	397.98	55.1779	263.155	312.269	229.059	1.81143	0.251146	1.18664	0.870436
RSIYGVV	219.704	245.853	239.416	230.971	258.862	307.555	1.11902	1.08972	1.12076	1.33158
TDSYGVV	219.614	290.505	182.118	222.356	280.512	432.311	1.3228	0.829265	1.26154	1.94422
YLLYGVV	219.433	203.533	129.247	188.438	178.558	279.41	0.927541	0.589006	0.947569	1.48277
DNRYGVV	219.433	950.716	44.0176	173.781	215.396	184.747	4.33261	0.200597	1.23946	1.0631
SVPYGVV	219.252	171.374	100.38	298.569	276.093	220.197	0.781632	0.45783	0.924722	0.737508
LCLYGVV	219.252	28.3332	529.146	139.085	157.57	155.044	0.129227	2.41342	1.13291	1.11474
SLMYGVV	218.89	175.738	81.9874	240.363	264.219	146.863	0.80286	0.374561	1.09925	0.611005
REYYGVV	218.527	560.926	371.157	133.581	115.651	229.059	2.56684	1.69844	0.865772	1.71476
AITYGVV	218.437	164.44	239.665	145.067	132.551	192.538	0.752804	1.09718	0.913724	1.32724
NRRYGVV	218.256	223.677	71.1389	405.171	382.632	424.325	1.02484	0.325943	0.944371	1.04727
PLGYGVV	218.075	409.277	55.5519	351.631	354.243	222.437	1.87677	0.254738	1.00743	0.632587
QLVYGVV	217.894	235.572	268.47	184.43	182.424	233.15	1.08113	1.23211	0.989124	1.26417
QRVYGVV	217.622	65.5728	203.566	208.657	158.785	267.528	0.301315	0.935409	0.760987	1.28214
ERYYGVV	217.622	438.089	45.7633	134.299	164.529	102.648	2.01307	0.210288	1.2251	0.764325
VLIYGVV	217.441	73.5826	416.858	109.892	75.3886	147.058	0.338403	1.91711	0.686024	1.3382
GERYGVV	217.351	279.865	111.478	241.38	271.509	179.683	1.28762	0.512895	1.12482	0.7444
MGTYGVV	217.351	246.511	317.413	170.431	193.801	88.5268	1.13416	1.46037	1.13712	0.519428
AWPYGVV	217.351	269.046	81.9874	166.364	213.684	103.33	1.23784	0.377213	1.28444	0.621109
GDTYGVV	217.26	363.191	89.3445	121.139	173.863	236.558	1.67169	0.411233	1.43524	1.95279
NNTYGVV	217.17	322.365	399.026	182.456	213.573	271.326	1.48439	1.83739	1.17055	1.48708
KPRYGVV	217.079	292.956	82.2368	305.149	263.28	354.497	1.34953	0.378833	0.862791	1.16172
TLHYGVV	217.079	126.961	59.1681	233.663	215.562	297.524	0.584863	0.272565	0.922533	1.27331
ACLYGVV	217.079	42.7987	261.674	128.317	143.929	70.7046	0.197157	1.20543	1.12166	0.551014
AKRYGVV	216.898	296.722	144.46	262.975	193.967	177.735	1.36802	0.666027	0.737586	0.675863
LEGYGVV	216.808	131.385	148.824	200.223	184.357	167.412	0.605997	0.686435	0.92076	0.83613
RYPYGVV	216.808	439.165	110.605	176.593	249.307	142.383	2.0256	0.510153	1.41176	0.806278
AHAYGVV	216.626	74.7781	211.422	165.885	176.956	145.499	0.345194	0.975973	1.06674	0.87711
PPEYGVV	216.445	245.913	473.22	206.564	164.64	224.385	1.13614	2.18633	0.797042	1.08627
GETYGVV	216.445	171.434	123.885	154.399	186.953	97.6814	0.792042	0.572362	1.21084	0.632654
MRAYGVV	216.264	320.392	94.457	231.928	213.187	288.369	1.48148	0.436766	0.919194	1.24336
RTCYGVV	216.264	289.369	125.07	216.793	236.218	343.881	1.33803	0.578319	1.0896	1.58622
STMYGVV	216.174	177.112	135.045	206.324	251.627	208.608	0.819305	0.624708	1.21957	1.01107
AGKYGVV	216.174	249.081	144.273	152.246	148.734	99.337	1.15223	0.667393	0.976932	0.652478
WARYGVV	215.902	388.177	47.1973	215.836	253.339	171.502	1.79793	0.218605	1.17376	0.794596
ARYYGVV	215.902	266.595	70.5154	190.831	206.614	117.549	1.2348	0.326608	1.08271	0.615985
RTMYGVV	215.721	612.153	70.5154	251.729	259.911	230.325	2.8377	0.326882	1.0325	0.914974
LYAYGVV	215.721	69.518	317.912	165.945	166.959	132.936	0.322258	1.47372	1.00611	0.801087
SPGYGVV	215.631	202.218	50.6265	351.092	319.393	384.59	0.937797	0.234783	0.909714	1.09541
WRSYGVV	215.45	320.333	141.343	260.283	308.734	388.68	1.48681	0.656035	1.18615	1.4933
NATYGVV	215.45	144.236	351.455	195.437	199.821	205.102	0.669467	1.63126	1.02243	1.04945
RLDYGVV	215.359	157.985	162.915	307.183	277.971	357.808	0.733586	0.75648	0.904903	1.1648
PEPYGVV	215.359	290.445	251.387	182.874	181.098	206.66	1.34866	1.16729	0.990288	1.13007
SVNYGVV	215.269	441.556	145.458	251.968	230.86	253.991	2.05118	0.675703	0.916228	1.00803
SHSYGVV	215.178	381.482	97.7614	235.577	260.132	256.913	1.77287	0.454328	1.10423	1.09057
SNVYGVV	215.178	216.564	315.355	214.4	209.486	218.541	1.00644	1.46556	0.977081	1.01931
QSGYGVV	215.178	356.974	62.7843	196.274	222.686	185.721	1.65897	0.291778	1.13457	0.946233
VTYYGVV	215.178	82.7282	221.896	135.137	146.635	143.357	0.384464	1.03122	1.08509	1.06083
GRYYGVV	214.997	251.711	266.101	154.579	171.764	92.7145	1.17077	1.23769	1.11118	0.599788
RDAYGVV	214.906	192.295	166.593	233.244	270.184	167.802	0.894785	0.775191	1.15837	0.719425
LVNYGVV	214.906	110.822	134.858	206.145	179.883	188.351	0.515677	0.627521	0.872606	0.913681
LAHYGVV	214.725	143.34	163.788	207.88	197.501	200.135	0.667549	0.762778	0.950076	0.962743
RAPYGVV	214.635	201.5	110.979	362.099	391.524	259.64	0.938806	0.51706	1.08126	0.717039
RITYGVV	214.635	141.845	86.1024	261.36	224.564	402.412	0.660868	0.401157	0.859213	1.53968
GAGYGVV	214.544	311.247	105.617	220.981	250.688	233.539	1.45073	0.492286	1.13443	1.05683
DPSYGVV	214.544	150.393	362.054	189.215	213.684	182.02	0.700988	1.68755	1.12932	0.961975
LVMYGVV	214.544	118.354	144.709	168.218	118.302	293.044	0.551652	0.674496	0.703266	1.74205
LWAYGVV	214.454	172.57	116.466	160.74	138.516	226.527	0.804693	0.543081	0.861739	1.40927
ADSYGVV	214.273	135.868	150.632	219.425	270.405	182.605	0.634088	0.702994	1.23233	0.832196
LYPYGVV	214.182	134.852	232.807	171.568	187.615	176.956	0.629612	1.08696	1.09353	1.03141
LHTYGVV	214.001	115.425	386.432	189.993	169.942	147.155	0.539366	1.80575	0.894464	0.774529
CSAYGVV	214.001	418.004	400.585	136.034	139.621	101.674	1.95328	1.87188	1.02637	0.747418
DTLYGVV	213.911	93.3083	511.252	225.587	252.289	243.083	0.436202	2.39003	1.11837	1.07756
VSYYGVV	213.73	175.2	389.924	144.768	158.178	167.12	0.819725	1.82438	1.09263	1.1544
VTIYGVV	213.73	82.8477	553.462	125.685	103.059	253.407	0.387629	2.58954	0.819976	2.01621
QGTYGVV	213.639	191.399	339.11	189.036	191.481	129.138	0.895897	1.5873	1.01294	0.68314
TAEYGVV	213.639	460.684	324.832	165.347	147.519	172.184	2.15636	1.52047	0.892178	1.04135
LGIYGVV	213.458	225.052	234.366	140.581	156.797	129.82	1.05431	1.09795	1.11536	0.923455
LGKYGVV	213.368	307.959	163.663	212.247	160.884	305.607	1.44333	0.767048	0.758006	1.43987
RDPYGVV	213.096	153.681	121.329	224.39	206.283	170.918	0.721181	0.569363	0.919304	0.761699
YRVYGVV	213.096	196.3	310.929	168.637	209.542	150.369	0.921182	1.4591	1.24256	0.891673
REAYGVV	213.005	170.418	61.5997	284.75	276.977	344.368	0.800062	0.289193	0.972702	1.20937
LRWYGVV	212.734	273.17	40.6508	250.114	272.78	208.023	1.28409	0.191088	1.09062	0.831715
TYTYGVV	212.734	330.793	525.094	181.08	195.016	156.504	1.55496	2.46831	1.07696	0.864285
DTTYGVV	212.553	306.764	387.991	206.683	208.934	128.067	1.44324	1.82538	1.01089	0.619628
LCSYGVV	212.553	36.1637	168.9	195.018	159.338	160.01	0.17014	0.794628	0.817041	0.82049
RVDYGVV	212.462	365.642	90.5914	237.073	208.492	221.171	1.72097	0.426388	0.879445	0.932925
VLNYGVV	212.372	312.861	80.5534	215.417	179.22	278.728	1.47317	0.379304	0.831969	1.2939
LDSYGVV	212.1	357.632	126.878	253.105	244.557	214.256	1.68615	0.598198	0.966229	0.846512
TNTYGVV	212.1	54.6341	220.524	243.773	229.866	333.071	0.257586	1.03972	0.942953	1.36632
VSMYGVV	212.1	162.587	373.588	158.647	152.986	156.797	0.766558	1.76138	0.964322	0.988339
ETGYGVV	212.01	193.072	320.468	163.791	169.003	230.91	0.910677	1.51157	1.03182	1.40978
AAEYGVV	211.919	79.3808	212.731	153.741	135.258	102.94	0.374581	1.00383	0.879774	0.669569
IATYGVV	211.919	104.187	536.129	141.418	149.507	168.873	0.491637	2.52988	1.0572	1.19414
VQVYGVV	211.648	101.079	358.313	107.439	87.8705	232.565	0.477582	1.69297	0.817861	2.16462
STQYGVV	211.557	145.731	73.0717	200.581	255.935	192.928	0.688848	0.345399	1.27596	0.961844
LTCYGVV	211.557	137.9	189.226	187.241	149.065	124.658	0.651835	0.894443	0.796112	0.665762
SLNYGVV	211.467	78.3048	121.017	278.409	266.98	345.537	0.370294	0.572276	0.95895	1.24111
ARWYGVV	211.467	431.812	87.5987	215.058	209.265	170.626	2.04199	0.414244	0.973064	0.793394
VMTYGVV	211.376	83.7443	260.489	178.986	163.204	137.124	0.396187	1.23235	0.911825	0.766116
TADYGVV	211.376	159.12	337.614	162.176	186.456	133.228	0.752783	1.59722	1.14971	0.821505
VHPYGVV	211.376	176.933	352.203	140.401	172.151	190.883	0.837054	1.66624	1.22614	1.35955
RVEYGVV	211.285	50.151	200.448	225.348	186.235	163.419	0.237361	0.948709	0.826433	0.725187
CALYGVV	211.285	174.004	702.349	155.057	168.009	292.849	0.82355	3.32417	1.08353	1.88865
HLRYGVV	211.104	136.824	189.974	304.671	244.723	253.309	0.648135	0.899905	0.803237	0.83142
QTSYGVV	211.104	248.603	90.6538	202.256	192.199	166.73	1.17763	0.429426	0.950276	0.824351
ANSYGVV	210.923	166.712	78.87	208.837	209.155	224.969	0.790389	0.373927	1.00152	1.07725
WAAYGVV	210.923	174.721	113.099	155.536	201.699	121.737	0.828364	0.536209	1.2968	0.782691
PRQYGVV	210.833	440.241	120.02	335.658	315.306	218.736	2.0881	0.569264	0.939367	0.651663
TAPYGVV	210.833	292.776	285.117	210.213	180.325	143.26	1.38867	1.35234	0.857822	0.681498
YASYGVV	210.652	166.712	279.568	193.881	220.643	190.883	0.791408	1.32716	1.13803	0.984534
RLWYGVV	210.38	497.027	91.8384	261.719	311.993	137.514	2.36252	0.436535	1.19209	0.525424
QGLYGVV	210.38	257.39	230.438	181.498	195.845	157.868	1.22345	1.09534	1.07904	0.869803
KLAYGVV	210.29	315.551	73.8199	251.011	236.438	188.351	1.50055	0.351039	0.941945	0.750368
WVSYGVV	210.29	108.013	84.7931	151.588	141.278	152.804	0.513638	0.40322	0.931986	1.00802
MTVYGVV	210.29	75.2563	489.244	141.717	141.94	226.333	0.35787	2.32652	1.00158	1.59707
ERDYGVV	210.29	338.444	265.54	134.239	134.429	120.957	1.60942	1.26273	1.00141	0.901057
ETAYGVV	209.928	227.204	325.269	164.928	181.209	217.178	1.0823	1.54943	1.09872	1.31681
THLYGVV	209.837	113.931	496.414	203.513	188.886	153.388	0.542948	2.36571	0.928127	0.753702
DGLYGVV	209.837	139.992	250.327	200.043	208.271	212.795	0.667148	1.19296	1.04113	1.06375
NGVYGVV	209.837	251.113	237.67	170.491	181.43	201.79	1.19671	1.13264	1.06416	1.18358
RRWYGVV	209.384	405.332	61.475	302.099	351.924	171.989	1.93583	0.293599	1.16493	0.569315
LSQYGVV	209.203	130.667	139.846	281.161	344.799	353.815	0.624595	0.66847	1.22634	1.25841
KTRYGVV	209.203	352.73	110.106	259.685	265.158	286.616	1.68606	0.526312	1.02107	1.10371
SEGYGVV	209.203	118.593	247.459	200.223	240.36	216.107	0.566879	1.18286	1.20046	1.07933
YSTYGVV	209.203	227.801	300.579	187.301	239.973	162.737	1.0889	1.43678	1.28122	0.868854
NGGYGVV	209.203	345.797	128.873	157.869	165.523	152.025	1.65292	0.616018	1.04849	0.96298
RAWYGVV	209.113	197.794	57.173	237.79	277.308	194.194	0.945874	0.273407	1.16619	0.816661
SIAYGVV	209.113	172.33	173.951	180.422	180.049	161.082	0.824102	0.83185	0.997934	0.892807
IVTYGVV	208.932	10.879	444.727	147.101	126.366	176.859	0.0520696	2.12858	0.859039	1.20229
LIRYGVV	208.751	242.566	369.972	223.912	192.034	171.989	1.16199	1.77232	0.857631	0.768112
MLVYGVV	208.66	45.4885	345.095	144.648	111.122	156.212	0.218003	1.65386	0.768223	1.07994
KGRYGVV	208.57	426.134	146.206	260.582	249.417	217.567	2.04312	0.700992	0.957154	0.834928
ADPYGVV	208.479	175.319	200.698	137.709	131.668	141.312	0.840943	0.962675	0.956129	1.02616
RIVYGVV	208.389	147.942	149.448	195.856	154.809	129.041	0.709935	0.717159	0.790424	0.658856
RCLYGVV	208.208	166.473	121.017	214.58	260.85	294.602	0.79955	0.581233	1.21563	1.37293
ASWYGVV	208.208	180.938	66.0264	175.756	225.945	202.083	0.869027	0.317118	1.28556	1.14979
TTYYGVV	208.208	159.838	272.772	157.749	151.882	97.8761	0.767683	1.3101	0.962805	0.620454
RLKYGVV	208.117	228.399	75.2539	344.213	345.904	320.8	1.09745	0.361594	1.00491	0.931981
SKRYGVV	207.846	240.892	92.836	383.097	325.911	289.441	1.159	0.446658	0.850726	0.755529
TRHYGVV	207.846	143.758	242.783	274.64	254.002	257.4	0.691659	1.16809	0.924851	0.937224
TRQYGVV	207.846	162.109	101.004	267.103	252.786	196.921	0.779949	0.485955	0.946401	0.737247
SVWYGVV	207.846	517.111	152.69	146.144	208.934	163.614	2.48796	0.734632	1.42965	1.11954
QRSYGVV	207.755	294.211	70.7025	354.622	334.968	276.488	1.41614	0.340317	0.944579	0.77967
AWVYGVV	207.755	181.476	350.395	86.9206	102.009	91.0589	0.873509	1.68658	1.17359	1.04761
YLAYGVV	207.664	465.167	72.947	170.551	186.621	225.261	2.23999	0.351273	1.09422	1.32078
MTAYGVV	207.574	87.1515	98.3849	141.239	138.406	178.32	0.419858	0.473975	0.979943	1.26254
HTLYGVV	207.302	130.847	465.24	216.075	248.368	205.881	0.631188	2.24426	1.14945	0.95282
MALYGVV	207.302	26.4802	306.44	167.979	209.873	141.409	0.127737	1.47823	1.2494	0.841827
STKYGVV	207.212	235.751	60.4151	264.65	320.001	280.773	1.13773	0.291562	1.20915	1.06092
ASKYGVV	207.121	107.953	105.368	266.026	269.687	265.775	0.521207	0.508725	1.01376	0.999056
TTIYGVV	207.121	146.508	332.938	142.315	164.695	67.1985	0.707352	1.60745	1.15725	0.472181
GTEYGVV	207.031	369.228	228.193	147.998	137.632	151.051	1.78345	1.10222	0.929959	1.02062
RVIYGVV	206.94	126.423	302.948	173.303	162.486	98.6553	0.610918	1.46394	0.937583	0.569265
TSIYGVV	206.85	122.777	760.395	184.37	251.958	200.524	0.593557	3.67607	1.36659	1.08762
SRWYGVV	206.669	379.569	93.1477	244.431	286.035	202.18	1.83661	0.45071	1.17021	0.827147
KLGYGVV	206.669	490.81	67.6474	214.58	187.781	222.047	2.37486	0.327323	0.875111	1.0348
LYTYGVV	206.669	70.7135	361.181	199.864	175.631	145.694	0.342159	1.74763	0.878752	0.728968
GQSYGVV	206.669	496.07	35.6006	181.558	174.747	202.472	2.40032	0.172259	0.962484	1.11519
RGDYGVV	206.578	135.928	173.389	189.873	224.785	325.183	0.657996	0.83934	1.18387	1.71263
TSEYGVV	206.488	21.6384	318.348	259.266	302.548	271.424	0.104793	1.54173	1.16694	1.04689
GLEYGVV	206.307	380.287	127.875	178.208	203.245	157.673	1.84331	0.619832	1.14049	0.884769
WRGYGVV	206.216	568.637	72.5729	196.035	211.254	238.701	2.75748	0.351927	1.07763	1.21764
VIVYGVV	206.216	14.6448	741.004	94.6376	47.111	172.476	0.0710168	3.59334	0.497804	1.82249
ARCYGVV	206.035	217.161	79.8676	204.171	209.21	288.954	1.054	0.387641	1.02468	1.41526
WVTYGVV	205.945	115.186	327.139	132.265	154.036	168.873	0.559305	1.58848	1.1646	1.27677
ALNYGVV	205.854	290.266	50.0653	219.724	215.506	287.98	1.41006	0.243208	0.980803	1.31064
RCPYGVV	205.854	160.017	195.585	199.983	197.612	159.816	0.777332	0.950116	0.988143	0.799145
TYVYGVV	205.854	120.984	521.914	151.827	121.892	145.207	0.587717	2.53536	0.802835	0.9564
LPEYGVV	205.763	101.139	83.8579	220.023	199.711	208.121	0.491529	0.407545	0.907679	0.945902
DSAYGVV	205.673	298.634	191.096	204.47	212.524	124.269	1.45199	0.929127	1.03939	0.60776
SITYGVV	205.673	197.197	231.56	201.12	162.983	154.264	0.958788	1.12587	0.810377	0.767028
TVCYGVV	205.582	135.748	120.144	137.051	141.775	141.507	0.660311	0.58441	1.03447	1.03251
RYSYGVV	205.492	175.977	55.4273	298.449	389.48	368.618	0.856368	0.26973	1.30501	1.23511
RGIYGVV	205.492	255.477	344.784	161.817	225.337	174.911	1.24325	1.67785	1.39254	1.08092
SYPYGVV	205.492	230.133	137.851	138.666	156.245	208.413	1.11991	0.670835	1.12677	1.50298
RLHYGVV	205.401	362.354	93.8335	296.954	298.958	304.439	1.76413	0.45683	1.00675	1.02521
RPHYGVV	205.13	387.818	47.0103	280.922	249.859	182.507	1.8906	0.229173	0.889427	0.649673
SKGYGVV	205.13	114.767	82.1745	210.631	227.546	165.075	0.559487	0.400598	1.08031	0.783713
EPTYGVV	205.13	189.725	290.541	206.923	165.579	213.769	0.924902	1.41638	0.800197	1.03309
SYVYGVV	205.13	56.248	564.56	148.178	125.758	147.837	0.274207	2.75221	0.848697	0.997698
DTAYGVV	205.039	186.497	294.407	171.628	161.713	195.85	0.909567	1.43585	0.942228	1.14113
KTVYGVV	204.858	171.912	120.581	183.473	203.135	295.966	0.839176	0.588606	1.10717	1.61313
ESNYGVV	204.768	107.176	225.138	156.433	153.042	186.403	0.523403	1.09948	0.978319	1.19158
LMSYGVV	204.677	342.569	58.1082	247.003	252.952	322.943	1.6737	0.283902	1.02409	1.30744
VEAYGVV	204.587	171.613	113.723	158.706	104.992	177.054	0.838829	0.555865	0.661547	1.1156
AYLYGVV	204.587	124.212	219.464	134.598	181.871	42.3643	0.607136	1.07272	1.35122	0.314746
TSCYGVV	204.496	287.696	318.411	175.756	201.312	141.799	1.40685	1.55705	1.14541	0.806795
RWVYGVV	204.496	153.203	86.6012	151.348	175.686	95.344	0.749171	0.423486	1.1608	0.629964
HSTYGVV	204.406	125.646	181.619	212.127	206.283	187.377	0.614692	0.888524	0.972451	0.883324
HPLYGVV	204.315	201.082	168.402	225.348	270.626	191.954	0.984176	0.824225	1.20093	0.851814
YATYGVV	204.315	268.807	306.564	166.304	174.857	157.089	1.31565	1.50045	1.05143	0.94459
GSKYGVV	204.225	264.144	108.797	198.368	222.741	254.283	1.2934	0.532732	1.12287	1.28188
PPVYGVV	204.134	113.811	270.714	304.85	277.143	179.878	0.557531	1.32616	0.909111	0.590053
RADYGVV	204.134	109.985	175.135	243.533	193.801	289.441	0.53879	0.857942	0.795789	1.18851
ISLYGVV	204.043	148.54	333.748	150.451	162.154	129.041	0.727983	1.63567	1.07779	0.857692
NGKYGVV	204.043	142.264	295.404	132.445	101.733	141.993	0.697223	1.44775	0.768117	1.0721
KLLYGVV	203.953	188.231	205.436	329.138	331.654	315.833	0.922911	1.00727	1.00765	0.959577
AAIYGVV	203.953	100.72	415.299	124.369	112.558	262.464	0.493841	2.03625	0.905035	2.11037
SRMYGVV	203.862	190.143	78.496	285.707	272.062	113.653	0.932704	0.385044	0.952238	0.397796
LDAYGVV	203.772	122.658	82.8603	195.198	181.098	214.841	0.601936	0.406633	0.927769	1.10063
ITTYGVV	203.772	228.698	311.116	145.905	134.65	122.905	1.12232	1.52678	0.922864	0.842367
LFTYGVV	203.772	113.691	342.789	118.387	133.545	157.673	0.557935	1.68222	1.12804	1.33185
ETRYGVV	203.681	151.23	178.128	258.309	221.913	273.566	0.742483	0.874542	0.859098	1.05907
ISSYGVV	203.681	66.4695	379.262	189.873	139.676	240.746	0.32634	1.86204	0.735627	1.26793
DSDYGVV	203.681	408.261	271.587	140.581	122.941	89.4033	2.00441	1.33339	0.874526	0.635958
PREYGVV	203.591	68.442	131.99	253.882	228.375	198.284	0.336174	0.648312	0.89953	0.781009
SWSYGVV	203.591	355.062	188.665	208.717	240.415	118.523	1.744	0.926685	1.15187	0.567862
VNPYGVV	203.591	110.882	520.168	142.614	134.098	195.947	0.544632	2.55497	0.940282	1.37396
TESYGVV	203.5	215.308	157.428	234.321	227.215	261.685	1.05803	0.773602	0.969675	1.11678
NGAYGVV	203.41	97.5523	370.284	174.858	197.557	164.88	0.479585	1.82038	1.12981	0.942935
TLYYGVV	203.319	68.2627	257.06	213.084	203.08	257.107	0.335741	1.26432	0.953049	1.2066
EPGYGVV	203.229	300.189	146.517	169.953	191.647	156.017	1.4771	0.720949	1.12765	0.918005
LPPYGVV	203.138	171.792	58.2329	296.774	259.304	228.962	0.845692	0.286666	0.87374	0.771502
LQPYGVV	203.138	316.985	130.743	191.07	171.267	144.039	1.56044	0.643618	0.89636	0.753853
EPSYGVV	203.048	208.016	163.663	207.162	191.758	229.936	1.02447	0.806033	0.925642	1.10993
ETTYGVV	203.048	235.213	454.578	162.834	160.663	114.432	1.15841	2.23878	0.986668	0.702754
YAVYGVV	203.048	328.88	217.843	132.923	145.917	212.016	1.61972	1.07287	1.09775	1.59503
CTLYGVV	202.957	198.87	338.175	147.161	175.796	110.537	0.979864	1.66624	1.19459	0.751129
ELPYGVV	202.867	153.262	207.868	197.65	188.278	190.006	0.755483	1.02465	0.952582	0.961326
RYGYGVV	202.776	249.38	26.1238	218.947	287.305	129.235	1.22983	0.128831	1.31221	0.59026
KGSYGVV	202.686	237.545	46.2621	217.272	219.704	244.447	1.17199	0.228246	1.01119	1.12507
TGHYGVV	202.595	157.387	160.109	168.756	182.203	148.713	0.776854	0.790292	1.07968	0.88123
ISTYGVV	202.595	132.939	452.833	154.698	164.695	364.236	0.65618	2.23516	1.06462	2.35449
MPTYGVV	202.505	68.6213	209.676	190.95	169.61	162.153	0.338863	1.03541	0.888245	0.84919
MRIYGVV	202.505	89.9609	768.874	125.625	107.643	141.117	0.444241	3.79682	0.856857	1.12332
QARYGVV	202.233	66.8281	42.3965	282.178	282.169	411.762	0.330451	0.209642	0.999967	1.45923
TKTYGVV	201.961	139.036	165.284	227.681	176.569	287.103	0.688428	0.818395	0.775514	1.26099
METYGVV	201.78	52.6615	337.863	103.91	113.221	63.8873	0.260984	1.67441	1.08961	0.614834
PTAYGVV	201.69	112.197	64.5924	320.524	344.136	269.476	0.556285	0.320256	1.07367	0.840737
QSTYGVV	201.69	65.5131	278.82	240.004	210.812	236.071	0.324821	1.38242	0.878369	0.983615
VTEYGVV	201.69	101.796	553.337	158.108	158.288	134.884	0.504717	2.74351	1.00114	0.853112
GVVYGVV	201.69	44.4724	520.916	155.715	132.165	247.076	0.220499	2.58276	0.848759	1.58672
TACYGVV	201.599	256.433	249.516	133.462	129.569	124.853	1.272	1.23768	0.970832	0.935496
WSRYGVV	201.509	413.163	94.6441	284.212	262.507	199.064	2.05035	0.469677	0.923631	0.700405
NTNYGVV	201.509	235.154	145.707	181.259	164.585	232.371	1.16696	0.72308	0.908007	1.28198
DPTYGVV	201.509	160.913	332.751	161.458	129.514	117.159	0.798543	1.6513	0.80215	0.725632
SQRYGVV	201.418	438.268	53.3698	319.327	343.75	376.214	2.17591	0.26497	1.07648	1.17815
PSQYGVV	201.418	226.785	214.103	233.065	240.249	307.36	1.12594	1.06297	1.03083	1.31878
YALYGVV	201.418	158.403	363.426	186.942	223.239	153.096	0.786438	1.80433	1.19416	0.818948
DVRYGVV	201.328	201.142	55.5519	233.962	229.259	175.69	0.999077	0.275928	0.979897	0.750935
ITLYGVV	201.328	39.1524	420.038	159.903	164.916	202.277	0.194471	2.08634	1.03135	1.265
AMAYGVV	201.328	94.0854	166.781	154.28	129.624	119.497	0.467324	0.828403	0.84019	0.774545
DASYGVV	201.237	253.445	432.757	210.572	200.263	228.183	1.25943	2.15048	0.951044	1.08364
TDAYGVV	201.237	107.415	68.645	181.678	187.45	95.9284	0.533774	0.341115	1.03177	0.528013
NTGYGVV	201.147	171.912	159.673	189.335	175.244	150.758	0.85466	0.793813	0.925576	0.796252
TDVYGVV	201.056	217.46	250.638	132.923	164.253	98.9474	1.08159	1.24661	1.2357	0.744395
VKTYGVV	200.966	149.616	224.39	159.723	110.68	229.352	0.744486	1.11656	0.69295	1.43593
VTWYGVV	200.966	189.844	78.5583	136.692	209.597	197.408	0.944661	0.390904	1.53335	1.44418
VVIYGVV	200.875	20.3234	446.66	105.764	55.5611	185.526	0.101174	2.22357	0.525329	1.75415
KRPYGVV	200.694	245.674	102.687	254.421	250.798	219.126	1.22412	0.511659	0.985761	0.861273
LLHYGVV	200.694	140.411	94.3947	243.294	223.018	119.691	0.699626	0.470341	0.916659	0.491962
INTYGVV	200.694	28.8712	326.516	119.583	132.386	94.7597	0.143857	1.62693	1.10706	0.792417
LCPYGVV	200.604	109.687	628.404	160.681	160.166	184.455	0.546783	3.13257	0.996799	1.14796
LSCYGVV	200.422	45.4885	451.087	199.804	243.287	157.478	0.226963	2.25068	1.21763	0.788165
LTHYGVV	200.332	51.7051	217.594	189.754	179.773	193.707	0.258097	1.08617	0.9474	1.02083
SDRYGVV	200.151	335.396	191.72	276.974	356.508	153.096	1.67571	0.957876	1.28716	0.552745
NTAYGVV	200.151	229.116	194.463	194.36	225.061	216.107	1.14472	0.971582	1.15796	1.11189
CVAYGVV	200.151	181.894	153.189	113.9	113.939	124.561	0.908786	0.765366	1.00034	1.0936
ITAYGVV	200.06	48.4773	241.66	140.222	171.323	90.2798	0.242313	1.20794	1.2218	0.643837
WSPYGVV	200.06	352.79	205.374	125.446	173.974	101.869	1.76342	1.02656	1.38684	0.812058
MELYGVV	200.06	152.904	453.456	122.455	131.06	142.48	0.764288	2.2666	1.07028	1.16354
HRVYGVV	199.879	201.441	202.194	170.731	152.489	310.866	1.00781	1.01158	0.893158	1.8208
ASDYGVV	199.698	103.829	250.264	173.004	193.967	175.106	0.519928	1.25321	1.12117	1.01215
TETYGVV	199.608	169.7	288.359	181.558	152.655	170.626	0.850169	1.44463	0.840804	0.939786
WTLYGVV	199.608	257.988	199.763	152.425	203.356	215.62	1.29247	1.00078	1.33414	1.41459
RMLYGVV	199.517	228.638	185.236	300.483	303.101	266.554	1.14596	0.928419	1.00871	0.887085
TLDYGVV	199.065	142.802	70.4531	249.037	268.527	151.635	0.717364	0.353921	1.07826	0.608886
SWAYGVV	199.065	271.556	96.5768	179.644	201.147	129.333	1.36416	0.485153	1.1197	0.71994
AGDYGVV	198.974	163.304	380.01	149.434	152.6	140.825	0.820732	1.90985	1.02118	0.942387
EVGYGVV	198.974	117.457	210.86	140.76	131.612	167.704	0.590314	1.05974	0.935013	1.19142
RTKYGVV	198.884	296.184	117.837	286.605	232.793	195.265	1.48923	0.592495	0.812245	0.681305
VRKYGVV	198.884	280.941	87.287	234.44	199.435	288.662	1.41259	0.438885	0.850683	1.23128
SNRYGVV	198.793	240.115	49.7536	334.223	334.085	247.076	1.20786	0.250278	0.999587	0.739257
NMTYGVV	198.793	301.862	121.017	152.784	147.132	246.297	1.51847	0.60876	0.963006	1.61206
RDGYGVV	198.703	250.336	56.5495	223.433	246.325	152.219	1.25986	0.284594	1.10245	0.681274
MLSYGVV	198.612	164.56	59.1058	272.607	278.192	639.944	0.828549	0.297594	1.02049	2.3475
VIAYGVV	198.612	201.859	169.274	120.062	117.032	110.342	1.01635	0.852287	0.974763	0.919044
RTDYGVV	198.431	172.928	263.357	278.05	250.688	344.466	0.871478	1.3272	0.901591	1.23886
LTKYGVV	198.431	285.305	47.6961	252.207	169.61	271.813	1.4378	0.240366	0.672504	1.07774
REPYGVV	198.431	123.734	138.911	204.709	184.191	226.917	0.62356	0.700047	0.89977	1.10848
RPIYGVV	198.431	74.4195	229.315	189.993	154.091	131.475	0.37504	1.15564	0.811035	0.692001
QRPYGVV	198.34	406.408	76.5008	307.243	284.709	205.199	2.04904	0.385705	0.926658	0.667872
RIRYGVV	198.34	140.231	47.4467	272.307	220.698	251.362	0.707024	0.239219	0.810474	0.92308
RGYYGVV	197.978	310.649	209.489	182.156	216.169	152.804	1.56911	1.05814	1.18672	0.838859
TGNYGVV	197.888	64.198	176.819	200.043	174.747	335.506	0.324416	0.893529	0.873546	1.67717
TTEYGVV	197.888	199.468	266.849	184.31	175.244	79.08	1.00799	1.34849	0.950811	0.42906
RNPYGVV	197.797	232.404	127.564	233.543	223.294	281.844	1.17496	0.644922	0.956114	1.20682
NAAYGVV	197.707	183.867	168.339	167.081	172.924	100.993	0.929998	0.851459	1.03497	0.604451
ANVYGVV	197.707	79.2612	598.103	145.964	130.674	178.222	0.400903	3.0252	0.895242	1.221
YRAYGVV	197.526	263.009	120.331	193.403	186.456	264.899	1.33152	0.609194	0.964078	1.36967
ARNYGVV	197.435	162.587	44.267	265.787	243.066	304.049	0.823497	0.22421	0.914515	1.14396
RAIYGVV	197.345	42.3803	198.703	200.881	207.664	122.126	0.214753	1.00688	1.03377	0.607954
HASYGVV	197.254	245.375	79.6806	243.713	214.733	174.911	1.24395	0.403949	0.881091	0.717693
TMVYGVV	197.254	45.6081	293.658	147.58	126.697	254.673	0.231215	1.48873	0.858499	1.72566
LEIYGVV	197.254	66.5292	521.914	93.0822	69.9208	83.9495	0.337277	2.6459	0.751173	0.901885
LWVYGVV	197.164	99.2858	352.203	111.208	110.349	183.871	0.503571	1.78635	0.992274	1.65339
KVVYGVV	197.073	11.8354	273.146	156.074	123.162	259.347	0.0600558	1.38601	0.789126	1.66169
NTTYGVV	196.983	178.188	207.431	206.863	211.198	183.773	0.90459	1.05304	1.02096	0.888383
MSPYGVV	196.983	378.613	293.908	125.924	132.993	179.001	1.92206	1.49205	1.05614	1.4215
ASMYGVV	196.892	202.038	306.003	202.735	220.864	182.8	1.02614	1.55417	1.08942	0.901667
NVAYGVV	196.892	64.4969	132.614	180.123	150.832	210.945	0.327575	0.673536	0.837388	1.17112
LEHYGVV	196.711	710.542	237.795	122.634	121.671	82.586	3.61211	1.20885	0.992148	0.673435
AVEYGVV	196.62	118.115	172.641	161.817	145.751	154.849	0.600725	0.878043	0.900716	0.956937
WTTYGVV	196.439	67.9638	241.66	135.556	106.207	279.215	0.345979	1.2302	0.783493	2.05978
RWTYGVV	196.349	242.865	153.875	241.021	274.216	252.725	1.2369	0.783679	1.13773	1.04856
AQVYGVV	196.349	68.1431	424.464	125.326	131.171	108.102	0.347051	2.16179	1.04663	0.862566
NSKYGVV	196.168	127.081	122.451	233.603	205.068	274.151	0.647818	0.624217	0.877848	1.17358
HGTYGVV	196.168	153.322	502.836	177.431	193.856	97.2918	0.781586	2.56329	1.09258	0.548337
LLMYGVV	196.077	123.614	158.488	239.346	210.978	265.58	0.630435	0.808295	0.881476	1.10961
KLPYGVV	196.077	126.423	96.5768	186.763	226.387	154.557	0.644764	0.492545	1.21216	0.827556
VSDYGVV	195.987	76.93	300.08	167.56	200.981	184.942	0.392527	1.53113	1.19946	1.10374
TGKYGVV	195.896	290.087	73.7575	154.1	137.798	217.567	1.48082	0.376513	0.894212	1.41186
NREYGVV	195.806	331.869	279.88	168.936	145.254	154.849	1.69489	1.42937	0.859818	0.916613
CLVYGVV	195.806	139.992	543.923	120.66	98.4746	146.376	0.714955	2.77787	0.816133	1.21313
CVVYGVV	195.806	25.8824	433.318	93.3814	82.955	126.801	0.132184	2.213	0.888347	1.35788
HALYGVV	195.715	77.1691	192.156	206.324	231.799	279.897	0.394293	0.981815	1.12347	1.35659
AQPYGVV	195.715	132.281	332.065	194.599	184.412	216.301	0.675887	1.69667	0.94765	1.11152
NRAYGVV	195.625	152.186	228.63	237.432	233.622	233.442	0.777951	1.16872	0.983954	0.983197
TPEYGVV	195.625	157.626	127.252	147.58	135.202	124.463	0.805757	0.650491	0.916132	0.843364
GSDYGVV	195.625	184.465	195.086	135.256	138.185	153.778	0.942952	0.997249	1.02165	1.13693
NRGYGVV	195.534	219.313	56.0507	234.201	267.036	237.63	1.12161	0.286654	1.1402	1.01464
SSWYGVV	195.534	315.79	159.423	203.931	260.85	199.94	1.61501	0.815323	1.27911	0.980428
QATYGVV	195.534	61.5082	213.916	195.198	148.237	211.822	0.314565	1.09401	0.759418	1.08516
DRPYGVV	195.444	191.817	122.264	202.376	194.961	150.953	0.981444	0.625573	0.963359	0.745905
ACPYGVV	195.353	227.981	239.353	143.572	161.657	241.72	1.16702	1.22524	1.12597	1.68362
SCTYGVV	195.263	155.594	291.788	182.874	198.219	188.838	0.796843	1.49434	1.08391	1.03261
YPSYGVV	195.263	111.3	235.862	149.374	156.3	177.346	0.570004	1.20792	1.04637	1.18726
HRRYGVV	195.172	207.777	786.456	353.066	304.702	320.216	1.06458	4.02955	0.863017	0.906956
NPSYGVV	195.082	251.353	54.9285	223.134	213.242	157.284	1.28845	0.281567	0.955667	0.704883
YTSYGVV	195.082	98.2098	252.072	174.739	178.337	130.112	0.50343	1.29214	1.02059	0.744609
NSNYGVV	194.991	129.352	115.032	201.419	202.306	277.949	0.663377	0.589934	1.00441	1.37995
ACTYGVV	194.991	249.26	169.898	140.341	134.429	96.8049	1.27832	0.871312	0.957874	0.689782
SAHYGVV	194.9	102.573	120.643	198.607	205.178	149.492	0.526286	0.618999	1.03309	0.752703
TGDYGVV	194.9	135.091	183.739	165.706	133.545	286.032	0.693127	0.942733	0.80592	1.72615
TTMYGVV	194.81	211.842	162.79	169.893	191.868	104.109	1.08743	0.835636	1.12935	0.612792
SCRYGVV	194.719	304.433	53.9309	218.707	267.201	195.947	1.56344	0.276967	1.22173	0.895933
ITSYGVV	194.719	276.637	156.992	182.396	201.147	188.545	1.4207	0.806247	1.1028	1.03372
TNRYGVV	194.629	246.272	51.8734	291.989	342.866	212.601	1.26534	0.266525	1.17424	0.728112
TIVYGVV	194.629	43.8148	573.85	129.753	82.1266	94.9545	0.22512	2.94843	0.632947	0.73181
AKVYGVV	194.538	111.54	159.611	127.42	97.0386	121.347	0.573355	0.820458	0.761566	0.95234
NVKYGVV	194.448	672.226	122.264	162.774	177.177	170.626	3.4571	0.628776	1.08848	1.04824
EPPYGVV	194.448	202.696	182.243	115.097	116.866	94.4675	1.04242	0.937232	1.01537	0.820768
MGRYGVV	194.357	298.933	73.4458	173.064	167.567	156.407	1.53806	0.377891	0.968239	0.903755
NRMYGVV	194.357	431.932	126.441	162.475	157.57	187.279	2.22236	0.650562	0.969812	1.15266
SQTYGVV	194.176	258.286	294.531	214.58	201.478	181.923	1.33016	1.51682	0.938943	0.847811
RVKYGVV	194.086	220.27	72.947	279.067	249.694	370.955	1.13491	0.375849	0.894743	1.32927
MVTYGVV	194.086	57.2044	360.495	156.074	195.9	87.5529	0.294738	1.8574	1.25517	0.560969
KSEYGVV	194.086	180.221	402.705	155.356	186.235	119.983	0.928562	2.07488	1.19876	0.772311
DPGYGVV	193.995	298.814	88.0975	128.437	126.421	126.216	1.54031	0.454122	0.984304	0.982713
GLGYGVV	193.905	340.118	63.1584	247.003	300.836	198.771	1.75405	0.325719	1.21795	0.804733
PAQYGVV	193.905	253.445	82.1121	222.955	222.465	187.669	1.30706	0.423467	0.997805	0.841736
LWIYGVV	193.814	112.376	251.823	79.6822	47.9946	75.2819	0.579815	1.2993	0.602325	0.944776
CSLYGVV	193.633	26.4204	447.408	155.416	217.384	215.717	0.136446	2.3106	1.39872	1.388
LAMYGVV	193.452	60.1333	211.92	203.453	215.065	230.812	0.310844	1.09547	1.05707	1.13448
RCVYGVV	193.452	35.4464	256.561	164.629	143.708	251.167	0.183231	1.32623	0.87292	1.52566
DGVYGVV	193.452	122.299	391.358	147.281	203.245	184.455	0.632193	2.02302	1.37999	1.25241
RNAYGVV	193.362	258.466	43.3941	272.666	287.415	315.541	1.3367	0.22442	1.05409	1.15724
TLQYGVV	193.362	286.5	48.9431	262.616	307.464	262.367	1.48168	0.253117	1.17077	0.999049
DLVYGVV	193.362	81.174	231.685	156.314	140.504	110.05	0.419804	1.19819	0.898863	0.704032
NVRYGVV	193.271	144.057	56.6119	296.116	228.154	330.636	0.745363	0.292914	0.770488	1.11658
PSEYGVV	193.271	202.517	206.184	221.998	240.746	193.512	1.04784	1.06681	1.08446	0.871687
SQVYGVV	193.18	154.159	371.344	151.528	170.439	98.0709	0.798005	1.92226	1.1248	0.647214
GNLYGVV	192.999	199.767	108.735	158.766	189.493	118.912	1.03507	0.563394	1.19354	0.748977
LQIYGVV	192.999	76.0334	575.221	81.4171	81.6295	92.1302	0.393957	2.98043	1.00261	1.13158
STDYGVV	192.909	176.574	272.647	217.511	184.688	175.203	0.915326	1.41335	0.849098	0.805491
WLAYGVV	192.818	195.105	23.8792	202.197	198.385	166.438	1.01186	0.123843	0.98115	0.82315
RILYGVV	192.818	191.1	71.4507	194.719	194.906	229.644	0.991087	0.370559	1.00096	1.17936
VGGYGVV	192.728	208.375	61.1009	161.638	172.151	76.7427	1.08119	0.317032	1.06504	0.474782
ASNYGVV	192.637	385.367	53.3074	251.789	247.816	470.39	2.00048	0.276724	0.984221	1.86819
AWRYGVV	192.637	706.477	74.6927	245.687	278.744	160.692	3.66739	0.387738	1.13455	0.654053
ETVYGVV	192.547	33.5934	307.811	157.57	144.426	234.221	0.174469	1.59863	0.916582	1.48646
LSWYGVV	192.366	154.936	93.5841	199.864	231.689	103.914	0.805424	0.486491	1.15923	0.519926
KASYGVV	192.185	292.597	54.0556	254.66	231.578	197.311	1.52248	0.281269	0.909362	0.7748
GNSYGVV	192.185	211.901	113.224	174.32	195.955	192.636	1.10259	0.58914	1.12411	1.10507
WRIYGVV	192.094	47.6404	281.937	91.4671	65.2263	95.2466	0.248006	1.4677	0.713112	1.04132
IVLYGVV	191.823	32.0392	276.513	129.813	93.8905	174.619	0.167025	1.4415	0.723277	1.34516
LISYGVV	191.732	115.425	151.755	210.093	180.38	123.976	0.602012	0.791494	0.858573	0.590102
AYPYGVV	191.551	119.37	276.575	157.45	184.854	134.884	0.623176	1.44387	1.17405	0.856678
RHSYGVV	191.46	213.754	203.005	301.441	267.091	269.476	1.11644	1.0603	0.886049	0.893961
ISAYGVV	191.37	39.3317	538.374	135.077	134.429	149.882	0.205527	2.81326	0.995204	1.1096
MLDYGVV	191.37	163.663	248.02	104.807	114.436	48.9868	0.855218	1.29602	1.09187	0.467399
EREYGVV	191.279	129.95	144.273	162.056	144.094	84.7286	0.679373	0.754252	0.889162	0.522834
RMGYGVV	191.098	564.094	31.6727	187.062	190.377	257.107	2.95185	0.16574	1.01772	1.37445
DPAYGVV	191.098	166.951	310.243	148.297	123.715	46.9416	0.873637	1.62347	0.834233	0.316537
PGEYGVV	191.008	230.79	251.075	191.788	234.34	154.264	1.20828	1.31447	1.22187	0.80435
RNIYGVV	191.008	296.423	199.95	123.771	137.964	140.63	1.55189	1.04681	1.11467	1.13621
CPLYGVV	190.736	211.064	252.322	152.485	186.179	140.825	1.10658	1.32288	1.22097	0.923532
VWLYGVV	190.736	95.7591	203.129	143.691	148.844	169.165	0.502049	1.06497	1.03586	1.17728
SCPYGVV	190.736	216.982	123.885	134.479	137.577	208.023	1.1376	0.64951	1.02304	1.54689
WATYGVV	190.646	153.621	498.097	136.931	149.286	174.619	0.805793	2.61268	1.09022	1.27523
EVPYGVV	190.646	156.191	116.778	133.761	113.552	98.5579	0.819275	0.612537	0.84892	0.736821
SMVYGVV	190.555	49.0152	313.547	162.954	154.146	159.329	0.257223	1.64544	0.94595	0.977754
PSNYGVV	190.465	260.677	77.9348	208.239	186.4	267.918	1.36864	0.409182	0.895129	1.28659
VAWYGVV	190.465	125.108	163.164	131.248	143.653	127.775	0.656859	0.856664	1.09451	0.973533
ERNYGVV	190.374	102.753	72.8223	177.73	144.647	160.4	0.539741	0.382522	0.813858	0.902494
AYTYGVV	190.374	76.8105	490.428	138.606	152.047	153.778	0.403471	2.57613	1.09697	1.10945
GANYGVV	190.374	371.022	48.1326	130.052	122.113	119.983	1.94891	0.252831	0.938955	0.922581
SKYYGVV	190.193	184.524	182.118	149.673	165.523	148.616	0.970195	0.957543	1.1059	0.992935
RKAYGVV	190.103	139.753	34.6031	236.415	213.518	202.083	0.735146	0.182023	0.903151	0.854781
PQLYGVV	189.922	145.91	158.426	237.252	216.445	285.643	0.768265	0.834165	0.912301	1.20396
LACYGVV	189.922	187.573	112.538	172.764	151.992	237.824	0.987634	0.592549	0.879765	1.37658
GYVYGVV	189.831	359.425	198.765	104.508	132.386	110.732	1.8934	1.04706	1.26675	1.05955
TSKYGVV	189.65	169.76	240.912	284.391	254.499	252.238	0.895123	1.2703	0.894888	0.88694
GPQYGVV	189.559	415.494	43.4565	178.148	198.44	111.024	2.19189	0.22925	1.11391	0.623209
NVVYGVV	189.559	96.9546	421.16	164.569	123.991	190.883	0.511473	2.22178	0.753427	1.1599
VTMYGVV	189.559	239.099	215.287	159.185	177.453	219.515	1.26134	1.13572	1.11476	1.37899
LYGYGVV	189.378	154.577	214.539	155.356	206.504	116.867	0.816235	1.13286	1.32923	0.752251
EGAYGVV	189.288	190.203	465.364	183.233	216.777	143.065	1.00483	2.4585	1.18306	0.780779
ASCYGVV	189.288	54.7536	328.324	140.64	167.898	196.044	0.289261	1.73452	1.19381	1.39394
LPDYGVV	189.197	106.04	457.883	180.302	137.246	152.901	0.560475	2.42013	0.7612	0.848028
LTPYGVV	189.197	62.8232	309.058	173.004	200.926	119.204	0.332051	1.63352	1.1614	0.689028
ALCYGVV	189.197	155.056	142.215	144.289	170.439	71.9706	0.819544	0.751678	1.18123	0.498793
VYAYGVV	189.197	146.149	523.099	112.105	160.663	103.233	0.772469	2.76483	1.43314	0.920852
DPRYGVV	189.107	270.182	128.374	233.842	241.133	238.993	1.42872	0.678845	1.03118	1.02203
WGLYGVV	189.107	164.5	272.398	127.001	145.751	109.465	0.869878	1.44044	1.14764	0.861926
LAYYGVV	189.016	167.01	87.4741	172.106	220.698	133.131	0.883577	0.462786	1.28233	0.773539
WVLYGVV	189.016	62.883	328.573	130.471	80.9115	96.3179	0.332685	1.73833	0.620151	0.738234
CGLYGVV	188.835	279.865	287.237	150.75	180.877	133.228	1.48206	1.5211	1.19985	0.88377
TYAYGVV	188.745	65.5131	102.438	162.296	172.924	90.2798	0.347099	0.542731	1.06549	0.556267
DTVYGVV	188.654	484.892	126.192	150.451	178.779	141.701	2.57027	0.668907	1.18828	0.941843
GGMYGVV	188.564	96.1177	99.5695	113.84	135.313	94.4675	0.509736	0.528042	1.18862	0.829825
SDNYGVV	188.383	280.343	73.9446	169.474	149.01	84.6312	1.48816	0.392523	0.879247	0.499375
VAYYGVV	188.292	131.923	275.765	136.812	151.55	160.692	0.700628	1.46456	1.10773	1.17455
PLQYGVV	188.202	297.738	35.3512	272.248	264.661	152.219	1.58201	0.187837	0.972133	0.559121
KRDYGVV	188.202	286.022	73.0717	171.448	182.81	138.487	1.51976	0.388263	1.06627	0.80775
WLPYGVV	188.021	322.903	145.208	146.802	181.706	153.972	1.71738	0.772299	1.23776	1.04884
LAWYGVV	187.839	304.313	153.875	184.848	253.56	164.685	1.62007	0.819181	1.37172	0.89092
VQSYGVV	187.839	195.643	160.296	176.473	143.211	156.017	1.04154	0.853369	0.811514	0.884085
MNTYGVV	187.839	93.1887	242.034	124.13	132.275	44.5069	0.496108	1.28852	1.06562	0.358552
MARYGVV	187.749	263.128	69.4555	217.81	205.51	225.261	1.40149	0.369938	0.943528	1.03421
YSKYGVV	187.749	92.7105	298.896	170.97	190.377	202.862	0.493801	1.592	1.11351	1.18654
EGVYGVV	187.749	343.346	214.165	122.215	114.712	105.278	1.82875	1.1407	0.938607	0.861412
RPEYGVV	187.658	178.667	123.511	266.744	282.224	200.622	0.952084	0.65817	1.05803	0.752113
ALHYGVV	187.658	218.237	129.185	194.36	208.437	117.646	1.16295	0.688404	1.07243	0.6053
TDPYGVV	187.658	74.6586	261.487	164.031	147.132	205.491	0.397843	1.39342	0.896979	1.25276
VTHYGVV	187.658	108.372	223.392	134.299	120.18	123.684	0.577493	1.19042	0.894866	0.92096
RPDYGVV	187.568	175.379	151.131	250.473	215.617	294.7	0.935016	0.805741	0.86084	1.17657
ENSYGVV	187.477	264.324	392.106	154.28	144.426	234.513	1.4099	2.09148	0.93613	1.52005
AFPYGVV	187.477	199.707	104.557	103.192	128.354	143.454	1.06523	0.557707	1.24383	1.39017
SAQYGVV	187.387	119.011	111.914	232.765	203.466	356.347	0.635111	0.597237	0.874126	1.53093
AQSYGVV	187.387	338.145	66.5252	228.997	194.243	201.303	1.80453	0.355015	0.848235	0.879067
LCRYGVV	187.296	576.945	82.985	213.264	233.125	257.205	3.08039	0.443068	1.09313	1.20604
TEGYGVV	187.296	125.587	171.207	147.34	180.049	189.325	0.670524	0.914098	1.22199	1.28495
SVKYGVV	187.025	271.915	83.2967	213.264	195.568	252.725	1.4539	0.445378	0.917027	1.18504
RKGYGVV	187.025	575.152	97.8861	207.82	232.904	189.909	3.07527	0.523386	1.1207	0.913815
TVYYGVV	187.025	130.847	346.716	138.906	105.434	194.486	0.699623	1.85385	0.759031	1.40013
GKSYGVV	186.572	147.584	439.116	196.214	192.807	119.983	0.791028	2.3536	0.982634	0.611491
WPTYGVV	186.482	104.307	124.384	187.899	176.459	189.13	0.559341	0.667004	0.939115	1.00655
SNNYGVV	186.482	114.528	104.869	178.687	160.442	213.185	0.614153	0.562356	0.897897	1.19306
ELNYGVV	186.482	272.274	108.111	167.68	127.084	167.802	1.46006	0.579742	0.757895	1.00073
YTEYGVV	186.482	358.23	220.275	104.329	134.816	73.1393	1.92099	1.18122	1.29222	0.701047
STCYGVV	186.391	296.901	83.4214	170.013	171.046	153.68	1.59289	0.447561	1.00608	0.903933
KSPYGVV	186.391	184.764	111.166	166.483	181.43	154.751	0.991268	0.596414	1.08978	0.929532
NGEYGVV	186.391	162.408	261.861	121.557	137.909	115.991	0.871328	1.4049	1.13452	0.954205
GEAYGVV	186.21	225.231	85.666	148.297	163.48	80.9304	1.20955	0.46005	1.10238	0.54573
PWTYGVV	186.12	148.66	91.589	178.208	219.041	113.264	0.798732	0.492098	1.22913	0.635569
WRPYGVV	186.029	240.713	169.025	241.499	279.407	288.369	1.29395	0.908595	1.15697	1.19408
LVQYGVV	186.029	18.4106	135.42	205.846	150.667	234.805	0.0989663	0.727949	0.73194	1.14069
PETYGVV	185.848	138.08	129.309	206.145	175.575	183.871	0.74297	0.695781	0.851708	0.89195
SGYYGVV	185.848	123.674	304.694	178.926	235.113	216.496	0.665457	1.63948	1.31402	1.20998
LAPYGVV	185.667	74.5988	98.759	221.579	220.256	251.751	0.401788	0.531915	0.994031	1.13617
SHTYGVV	185.667	25.6433	291.289	205.128	211.916	310.866	0.138115	1.56888	1.03309	1.51548
HLLYGVV	185.576	177.411	254.068	247.541	244.06	281.163	0.956001	1.36907	0.985937	1.13582
GESYGVV	185.576	138.498	70.7025	205.248	236.604	278.241	0.746312	0.380989	1.15277	1.35564
TERYGVV	185.576	605.936	85.0425	176.593	167.733	221.463	3.26516	0.458261	0.949826	1.25409
THHYGVV	185.576	1450.91	345.282	73.7001	64.1769	97.3892	7.8184	1.86059	0.870785	1.32143
PDLYGVV	185.486	182.074	40.2144	160.381	117.805	164.685	0.981604	0.216806	0.73453	1.02683
VNAYGVV	185.305	41.1848	148.014	164.868	170.936	78.5931	0.222254	0.798759	1.0368	0.476703
LEEYGVV	185.124	148.361	362.054	130.112	141.94	129.333	0.801414	1.95574	1.09091	0.994014
DVLYGVV	185.033	85.8365	286.863	180.781	156.079	131.183	0.463898	1.55033	0.863363	0.725649
SWRYGVV	184.943	231.448	56.3001	287.323	333.422	230.618	1.25146	0.304419	1.16044	0.802643
SLHYGVV	184.943	153.8	70.8272	203.991	208.879	220.684	0.83161	0.382968	1.02396	1.08183
AVHYGVV	184.852	148.062	80.9275	124.309	110.404	137.611	0.800975	0.437796	0.888143	1.10701
LGQYGVV	184.762	116.023	174.823	204.171	271.178	181.436	0.627959	0.946211	1.32819	0.888649
NILYGVV	184.762	256.493	258.931	97.7483	103.998	143.26	1.38824	1.40143	1.06393	1.4656
STYYGVV	184.671	95.3406	274.642	221.579	302.659	236.169	0.516273	1.4872	1.36592	1.06585
RCSYGVV	184.581	227.742	151.692	243.713	244.226	226.43	1.23383	0.821822	1.00211	0.929085
RGHYGVV	184.581	145.312	162.79	210.033	244.06	216.788	0.787257	0.881947	1.16201	1.03216
TLMYGVV	184.581	224.036	68.7073	203.453	204.792	298.985	1.21375	0.372235	1.00658	1.46955
ILSYGVV	184.581	277.056	63.5325	187.66	172.317	184.553	1.501	0.344199	0.918239	0.983441
RLMYGVV	184.49	387.758	75.2539	284.99	303.653	335.993	2.10178	0.407902	1.06549	1.17896
HGSYGVV	184.4	143.937	203.129	197.052	230.418	168.678	0.780574	1.10157	1.16933	0.856008
TRWYGVV	184.4	194.088	115.655	190.591	215.341	135.079	1.05254	0.627199	1.12986	0.708736
GLNYGVV	184.309	323.8	79.0571	189.514	199.766	206.173	1.75683	0.428938	1.05409	1.0879
WPRYGVV	184.218	499.238	78.3713	261.001	342.866	193.415	2.71003	0.425426	1.31366	0.74105
ESPYGVV	184.218	349.323	217.656	173.363	179.276	252.433	1.89624	1.18151	1.03411	1.4561
TFTYGVV	184.218	43.5758	285.553	151.049	143.321	129.625	0.236544	1.55008	0.948837	0.858164
HPTYGVV	184.128	193.371	47.8832	189.215	190.266	63.1082	1.0502	0.260054	1.00555	0.333526
AHTYGVV	184.128	40.7066	414.738	186.643	172.041	97.4866	0.221078	2.25244	0.921763	0.522316
ACSYGVV	184.128	108.73	93.7712	132.505	132.054	120.665	0.590514	0.509272	0.996601	0.910649
QVSYGVV	184.037	134.852	85.7283	199.206	153.152	206.952	0.732741	0.46582	0.768814	1.03889
ENNYGVV	184.037	35.8648	195.959	78.1269	69.0924	66.2247	0.194878	1.06478	0.884361	0.847655
ELGYGVV	183.947	64.9751	99.0084	190.113	200.926	142.773	0.353227	0.538244	1.05688	0.750989
VISYGVV	183.947	84.1628	155.121	132.205	90.7424	162.64	0.457538	0.843295	0.686374	1.23021
SQSYGVV	183.766	153.681	101.876	234.56	206.007	235.682	0.836286	0.554382	0.878269	1.00478
GDLYGVV	183.766	147.883	177.629	137.29	177.453	111.121	0.804734	0.966605	1.29254	0.809388
ASIYGVV	183.766	212.678	254.566	135.017	174.747	230.91	1.15733	1.38528	1.29426	1.71023
AYVYGVV	183.675	39.3915	354.822	93.7403	97.3148	79.9565	0.214463	1.93179	1.03813	0.852958
VNRYGVV	183.585	486.626	62.5349	277.452	250.853	339.694	2.65069	0.340632	0.904132	1.22433
WASYGVV	183.494	160.495	171.207	170.372	215.948	86.4816	0.87466	0.933038	1.26751	0.507606
QPVYGVV	183.494	48.0589	246.586	163.911	156.19	200.232	0.261909	1.34383	0.952894	1.22159
ESKYGVV	183.313	86.0158	340.232	178.507	140.118	177.735	0.469228	1.85602	0.784941	0.995675
VLMYGVV	183.313	68.3225	135.669	156.972	138.958	182.507	0.372709	0.740094	0.885243	1.16268
VWSYGVV	183.313	147.046	78.6207	145.665	182.81	136.637	0.802156	0.428887	1.255	0.93802
VLQYGVV	183.223	199.647	82.3615	220.442	189.88	154.946	1.08964	0.449516	0.861359	0.702888
YLGYGVV	183.223	229.893	79.9923	140.461	173.753	103.038	1.25472	0.436585	1.23702	0.733569
VDSYGVV	183.042	163.962	182.804	185.566	173.697	99.7265	0.895763	0.998701	0.93604	0.537417
VDGYGVV	183.042	93.4876	71.9494	146.802	147.574	201.693	0.510745	0.393077	1.00526	1.37391
TWRYGVV	182.951	321.229	69.3932	253.404	286.421	122.321	1.75582	0.379299	1.1303	0.482711
TNPYGVV	182.951	97.373	273.832	204.171	197.833	67.3933	0.532235	1.49675	0.968958	0.330083
SDEYGVV	182.861	419.559	115.655	136.872	124.985	162.153	2.29442	0.632478	0.913154	1.18471
LECYGVV	182.861	245.973	122.763	94.3385	78.2605	103.038	1.34514	0.671347	0.829571	1.09221
HVSYGVV	182.77	316.208	50.8759	210.093	205.068	206.66	1.73009	0.27836	0.976081	0.983659
MSVYGVV	182.77	177.411	600.348	153.562	144.923	211.335	0.97068	3.28471	0.943743	1.37622
DSEYGVV	182.77	131.504	275.952	147.52	115.375	153.193	0.719507	1.50983	0.782098	1.03846
TSWYGVV	182.68	249.38	118.274	199.146	256.432	250.095	1.36512	0.647439	1.28766	1.25584
VVNYGVV	182.68	284.707	130.681	175.098	145.144	138.293	1.5585	0.715357	0.828931	0.789804
VGNYGVV	182.68	110.763	66.9616	171.389	131.392	187.572	0.606321	0.366552	0.766629	1.09442
STFYGVV	182.68	34.7889	110.169	131.727	165.026	132.352	0.190437	0.603071	1.25279	1.00474
GNRYGVV	182.408	361.577	88.8457	213.443	235.665	257.497	1.98224	0.487071	1.10411	1.2064
MTLYGVV	182.408	43.8148	200.698	164.569	164.916	145.597	0.240202	1.10027	1.00211	0.884717
FVTYGVV	182.408	76.7507	396.345	109.174	117.695	352.257	0.420764	2.17285	1.07804	3.22656
KTTYGVV	182.317	223.438	146.642	193.582	163.314	291.194	1.22554	0.804323	0.843642	1.50424
YTLYGVV	182.317	148.301	407.693	179.584	209.873	99.9213	0.813422	2.23617	1.16866	0.556404
SMDYGVV	182.317	228.28	234.054	126.403	136.749	96.2205	1.2521	1.28377	1.08185	0.761221
HSAYGVV	182.136	107.594	164.287	201.838	205.62	298.595	0.590735	0.901998	1.01874	1.47938
YNRYGVV	182.136	276.697	66.9616	173.841	161.326	138.585	1.51917	0.367645	0.928008	0.797192
RVYYGVV	182.046	47.5209	476.151	189.993	180.491	170.918	0.261038	2.61555	0.949986	0.899602
IVAYGVV	182.046	93.3083	99.5072	118.506	76.3275	150.758	0.512554	0.546605	0.644079	1.27216
NLAYGVV	181.955	241.012	144.834	225.766	226.166	253.796	1.32456	0.795987	1.00177	1.12415
VNGYGVV	181.865	125.407	183.116	153.562	170.605	275.514	0.689563	1.00688	1.11098	1.79416
SSHYGVV	181.774	188.231	154.124	195.856	204.24	196.434	1.03552	0.847886	1.04281	1.00295
WAVYGVV	181.774	77.5876	469.978	107.499	139.234	145.207	0.426835	2.5855	1.29521	1.35078
VAQYGVV	181.593	314.654	290.105	168.158	153.815	74.8923	1.73274	1.59755	0.914703	0.445368
CELYGVV	181.593	462.955	195.585	100.38	97.5357	41.293	2.54941	1.07705	0.97166	0.411365
GRQYGVV	181.503	313.339	79.4935	221.34	248.202	186.792	1.72636	0.437974	1.12136	0.843918
RNDYGVV	181.503	46.684	75.3162	166.124	159.724	188.059	0.257208	0.414959	0.961475	1.13204
WGSYGVV	181.503	352.79	184.3	148.178	192.089	107.615	1.94372	1.01541	1.29634	0.726256
CRSYGVV	181.322	91.276	106.74	231.569	201.533	294.213	0.503392	0.588675	0.870295	1.27052
SNDYGVV	181.322	179.085	358.75	152.904	106.704	154.849	0.987664	1.97853	0.69785	1.01272
LDGYGVV	181.05	145.073	246.648	174.081	168.395	72.1654	0.801287	1.36232	0.967342	0.414552
GGEYGVV	181.05	176.873	255.938	130.77	144.647	131.475	0.97693	1.41363	1.10612	1.0054
PEAYGVV	180.96	165.636	475.091	212.247	184.578	158.939	0.915319	2.6254	0.869638	0.748842
VRDYGVV	180.779	245.554	113.037	188.438	150.998	453.931	1.35832	0.625277	0.801316	2.40892
TCAYGVV	180.779	72.4469	190.473	165.646	174.471	130.209	0.40075	1.05362	1.05328	0.786071
TLWYGVV	180.688	132.7	104.682	181.618	184.467	156.407	0.734414	0.579353	1.01569	0.861187
LIVYGVV	180.688	184.285	563.562	130.112	56.7762	149.979	1.01991	3.11898	0.436365	1.1527
PPPYGVV	180.597	313.458	54.1803	252.327	263.17	298.79	1.73567	0.300006	1.04297	1.18414
CGRYGVV	180.597	482.143	151.942	188.258	208.547	129.82	2.66971	0.841328	1.10777	0.689584
SGHYGVV	180.597	201.979	101.066	167.799	168.064	208.997	1.11839	0.55962	1.00158	1.24552
WPVYGVV	180.597	74.8379	287.112	133.342	149.562	101.48	0.414391	1.58979	1.12164	0.761047
EVAYGVV	180.507	161.93	178.065	156.972	130.342	134.397	0.897083	0.986474	0.830355	0.856187
WGRYGVV	180.416	257.629	35.4759	201.24	241.961	116.77	1.42797	0.196634	1.20236	0.580252
DLAYGVV	180.416	73.762	194.338	200.701	203.301	179.001	0.408843	1.07717	1.01295	0.89188
ASHYGVV	180.416	118.533	72.3235	177.431	173.2	187.864	0.656998	0.40087	0.976159	1.0588
IRAYGVV	180.326	231.149	71.7624	169.594	156.411	149.979	1.28184	0.397959	0.922265	0.884344
IRRYGVV	180.145	198.093	109.67	278.768	196.01	243.57	1.09963	0.608787	0.70313	0.873738
HPAYGVV	180.145	259.064	50.8135	195.078	236.328	144.623	1.43808	0.28207	1.21145	0.74136
CGTYGVV	180.145	202.038	372.653	162.475	166.407	171.795	1.12153	2.06863	1.0242	1.05736
VGMYGVV	180.145	91.4553	282.561	155.476	155.361	128.846	0.507676	1.56852	0.999261	0.828719
VMRYGVV	180.054	243.701	60.8515	219.066	210.425	165.951	1.35349	0.337962	0.960555	0.757539
QSVYGVV	180.054	55.5905	365.296	165.347	177.784	105.667	0.308743	2.02881	1.07522	0.639065
RDRYGVV	179.873	205.027	34.3537	281.879	284.488	306.971	1.13984	0.190988	1.00926	1.08902
YTRYGVV	179.873	71.0721	97.9485	266.206	279.186	113.264	0.395123	0.544542	1.04876	0.425474
SYGYGVV	179.873	194.865	122.327	171.03	208.603	157.381	1.08335	0.68007	1.21969	0.920197
YSAYGVV	179.873	258.645	363.987	169.953	227.27	177.346	1.43793	2.02357	1.33726	1.0435
CVTYGVV	179.873	38.0167	333.062	149.255	121.892	110.829	0.211353	1.85165	0.816672	0.742549
AEGYGVV	179.873	572.223	92.0878	143.931	128.299	197.408	3.18126	0.511959	0.891393	1.37155
SNYYGVV	179.783	127.978	138.724	115.156	100.794	73.2367	0.711846	0.77162	0.875282	0.635976
RDDYGVV	179.511	177.531	57.173	145.845	91.1843	134.202	0.988968	0.318493	0.625214	0.920172
VIPYGVV	179.511	84.8801	134.734	103.73	69.8104	129.82	0.47284	0.750559	0.672998	1.25151
DSKYGVV	179.33	210.825	227.819	189.754	211.033	223.313	1.17563	1.27039	1.11214	1.17686
AHLYGVV	179.33	147.046	278.82	166.782	172.427	179.975	0.819972	1.55478	1.03385	1.0791
CLRYGVV	179.24	351.834	37.9075	221.758	246.38	400.757	1.96292	0.211491	1.11103	1.80718
IGGYGVV	179.24	105.861	229.69	108.337	123.936	145.986	0.590612	1.28147	1.14398	1.34752
FRTYGVV	179.149	95.5797	173.514	163.372	129.735	190.493	0.533521	0.968546	0.794103	1.16601
RQVYGVV	179.059	246.451	135.544	207.999	218.047	138.974	1.37637	0.756983	1.04831	0.668148
RMVYGVV	179.059	241.609	194.775	186.344	184.081	80.3461	1.34933	1.08777	0.987854	0.431171
SGCYGVV	179.059	340.656	266.101	138.906	158.123	79.2748	1.90248	1.48611	1.13835	0.57071
HGLYGVV	178.968	61.6277	187.418	221.519	251.516	270.158	0.34435	1.04721	1.13542	1.21957
GWTYGVV	178.968	326.25	112.787	120.6	141.775	105.959	1.82295	0.630209	1.17558	0.878601
KRGYGVV	178.878	360.86	110.356	235.577	231.854	250.485	2.01736	0.616935	0.984198	1.06328
IGAYGVV	178.787	119.49	274.518	122.215	164.695	133.131	0.668335	1.53545	1.34758	1.08932
CTSYGVV	178.606	147.524	117.152	141.597	118.965	86.3842	0.825974	0.655922	0.840162	0.610069
CSVYGVV	178.425	197.854	465.988	127.24	133.711	176.859	1.10889	2.61168	1.05086	1.38996
RAHYGVV	178.334	249.201	131.928	227.082	198.33	216.594	1.39738	0.739779	0.873383	0.953811
TWAYGVV	178.334	230.551	65.3406	165.526	170.494	195.265	1.2928	0.366394	1.03001	1.17967
RWPYGVV	178.153	228.399	76.002	251.669	338.061	165.367	1.28204	0.42661	1.34328	0.657081
GPPYGVV	178.153	189.067	115.468	216.315	239.2	330.442	1.06126	0.64814	1.1058	1.5276
THPYGVV	178.153	112.018	166.095	178.029	179.938	204.809	0.628772	0.932313	1.01073	1.15043
TAQYGVV	178.153	368.571	120.518	163.014	153.704	195.558	2.06884	0.676487	0.942893	1.19964
GTYYGVV	178.153	280.343	177.754	150.93	202.472	202.764	1.57361	0.997757	1.3415	1.34344
SPEYGVV	178.063	193.909	273.395	196.753	207.498	265.191	1.08899	1.53539	1.05461	1.34784
MRSYGVV	177.972	143.579	98.1979	290.493	276.922	293.823	0.806748	0.551759	0.953282	1.01146
GSNYGVV	177.701	274.724	69.1438	173.901	156.797	214.159	1.546	0.389102	0.901646	1.2315
DNTYGVV	177.61	191.937	195.336	138.068	141.167	101.869	1.08066	1.0998	1.02245	0.737818
SEDYGVV	177.52	94.7429	110.106	140.341	121.064	338.038	0.533704	0.620249	0.862637	2.40869
RPNYGVV	177.429	414.717	54.305	278.05	285.206	263.633	2.33737	0.306066	1.02574	0.948147
LTWYGVV	177.429	113.273	79.8676	203.931	207.553	84.826	0.638413	0.450138	1.01776	0.415953
ISVYGVV	177.339	59.3563	608.141	123.771	93.6696	167.412	0.334706	3.42927	0.7568	1.3526
TRNYGVV	177.158	160.495	129.933	299.945	217.992	256.523	0.905945	0.733432	0.726772	0.855234
AGMYGVV	177.067	139.155	255.252	163.193	191.592	138.487	0.785892	1.44156	1.17402	0.848611
YAGYGVV	176.795	63.5405	281.314	145.247	181.816	148.811	0.359401	1.59118	1.25178	1.02454
DPVYGVV	176.795	129.95	498.035	131.488	105.765	121.542	0.735031	2.81701	0.804372	0.924359
DKLYGVV	176.433	197.914	167.529	140.162	149.12	74.1132	1.12175	0.94953	1.06392	0.528769
VRQYGVV	176.343	132.999	128.998	233.005	173.366	315.541	0.754205	0.731517	0.744045	1.35423
CSRYGVV	176.343	165.337	35.4759	228.518	260.795	131.086	0.937587	0.201176	1.14124	0.573634
WLSYGVV	176.252	196.121	135.482	214.52	263.28	262.561	1.11273	0.768682	1.2273	1.22395
NTEYGVV	176.252	112.616	253.195	139.982	121.837	128.651	0.638945	1.43655	0.870373	0.919053
MKLYGVV	176.252	164.5	86.0401	114.678	127.028	134.494	0.933321	0.488164	1.1077	1.1728
KVLYGVV	176.162	78.6635	195.523	208.837	201.92	114.53	0.446541	1.10991	0.966879	0.548417
YTTYGVV	176.162	160.017	245.713	150.87	177.84	151.051	0.908352	1.39481	1.17876	1.0012
VYLYGVV	176.162	36.7017	327.326	104.389	106.317	75.574	0.208341	1.8581	1.01848	0.723969
TDTYGVV	176.071	92.1128	190.286	177.67	251.903	209.192	0.523156	1.08073	1.41781	1.17742
TVDYGVV	176.071	57.6826	117.837	155.596	94.1667	137.806	0.327609	0.66926	0.605201	0.885665
WSGYGVV	175.981	151.529	101.253	171.389	163.59	115.698	0.861054	0.575364	0.9545	0.675065
ERQYGVV	175.89	172.868	191.72	169.714	153.87	268.989	0.98282	1.09	0.906645	1.58496
EQRYGVV	175.8	598.285	70.5778	139.564	117.032	97.1944	3.40322	0.401467	0.838556	0.696417
PGGYGVV	175.709	169.043	47.5091	229.296	228.375	216.204	0.962061	0.270385	0.995984	0.942904
IRVYGVV	175.709	56.7262	474.28	142.375	117.363	215.62	0.322841	2.69923	0.824323	1.51445
VTKYGVV	175.619	269.165	72.5106	207.042	191.15	120.665	1.53267	0.412887	0.923242	0.582805
TANYGVV	175.619	100.421	98.572	188.797	125.316	273.566	0.571816	0.561284	0.663763	1.449
AFTYGVV	175.619	68.6811	215.599	98.8251	118.357	70.6072	0.391081	1.22765	1.19764	0.714466
VVQYGVV	175.528	45.1897	106.428	153.143	102.285	171.21	0.25745	0.606329	0.667908	1.11798
VILYGVV	175.528	20.6223	260.801	110.789	62.1887	95.5388	0.117487	1.48581	0.561323	0.862346
EGPYGVV	175.438	112.317	370.845	191.967	206.78	181.728	0.640209	2.11383	1.07716	0.946663
ATMYGVV	175.438	82.7879	94.7688	163.791	155.085	145.694	0.471894	0.540185	0.946846	0.889512
KTSYGVV	175.257	285.305	93.5218	232.945	187.726	281.163	1.62793	0.533628	0.805881	1.20699
VAEYGVV	175.257	224.992	145.146	155.835	158.399	109.758	1.28379	0.828191	1.01645	0.70432
NNLYGVV	175.257	177.531	186.732	151.767	168.672	182.702	1.01298	1.06548	1.11138	1.20383
DGGYGVV	175.257	233.181	188.914	146.383	194.298	115.309	1.33051	1.07793	1.32733	0.787719
LCVYGVV	175.075	56.786	556.268	142.973	96.652	226.917	0.324351	3.1773	0.676014	1.58713
RCKYGVV	174.985	175.917	229.939	138.965	143.321	84.826	1.00533	1.31405	1.03134	0.610411
GDPYGVV	174.985	132.64	219.714	127.18	154.643	89.5981	0.758008	1.25562	1.21594	0.704495
CTTYGVV	174.985	302.281	394.226	116.353	98.9164	125.145	1.72747	2.25291	0.850142	1.07557
ALKYGVV	174.894	262.172	73.0093	257.412	261.899	237.824	1.49903	0.417448	1.01743	0.923906
VMSYGVV	174.894	103.111	42.8953	199.923	186.345	155.044	0.589563	0.245264	0.932082	0.775515
VLDYGVV	174.894	169.461	54.3673	147.998	133.711	193.415	0.968935	0.310858	0.903464	1.30687
GLDYGVV	174.804	433.665	100.567	171.807	178.337	171.308	2.48087	0.575314	1.038	0.997091
STHYGVV	174.713	60.1333	156.93	173.303	162.32	39.3452	0.344183	0.898212	0.936627	0.227032
DPLYGVV	174.713	138.139	274.829	172.764	239.145	161.471	0.790663	1.57303	1.38422	0.934633
YSGYGVV	174.623	119.011	181.432	163.193	169.058	156.115	0.681534	1.039	1.03594	0.956627
WGTYGVV	174.623	122	213.791	157.869	155.03	198.771	0.698649	1.2243	0.982016	1.25909
QQLYGVV	174.623	251.412	125.07	141.418	142.548	110.245	1.43974	0.716228	1.00799	0.779565
RQAYGVV	174.442	458.113	91.9631	293.724	299.842	238.019	2.62617	0.527185	1.02083	0.810351
RRMYGVV	174.261	157.028	59.4799	363.236	322.652	307.847	0.90111	0.341327	0.888271	0.847513
ANRYGVV	174.261	194.567	45.2645	257.711	296.694	294.31	1.11653	0.259752	1.15127	1.14202
WPLYGVV	174.261	141.786	80.7405	188.498	232.628	173.255	0.81364	0.463331	1.23411	0.919139
TQVYGVV	174.261	265.28	411.683	127.36	99.9106	193.805	1.52232	2.36245	0.784474	1.52171
VHLYGVV	174.261	265.938	238.481	112.464	88.7542	62.1343	1.52609	1.36853	0.789176	0.55248
DDTYGVV	174.261	374.668	380.883	80.6992	97.3148	115.991	2.15004	2.18571	1.2059	1.43732
NKSYGVV	174.17	221.884	91.2149	207.102	191.261	159.037	1.27395	0.523711	0.923509	0.767914
TWVYGVV	174.17	259.781	425.462	117.37	124.985	138.098	1.49153	2.44279	1.06488	1.17661
TQRYGVV	174.08	196.958	219.277	252.746	253.781	188.643	1.13142	1.25964	1.00409	0.746374
RTHYGVV	174.08	114.827	109.545	243.174	217.495	128.067	0.659624	0.629282	0.894398	0.526646
TAYYGVV	174.08	75.4357	235.737	155.596	179.883	215.717	0.43334	1.35419	1.15609	1.38639
AKTYGVV	173.989	200.305	112.226	156.373	118.026	136.54	1.15125	0.645018	0.75477	0.873164
ESEYGVV	173.989	62.2255	416.172	139.324	99.524	147.837	0.35764	2.39194	0.714333	1.0611
LGHYGVV	173.808	88.6459	231.56	173.004	186.4	93.3962	0.510021	1.33227	1.07744	0.539851
SMIYGVV	173.718	225.351	246.336	111.268	128.685	155.531	1.29722	1.41803	1.15653	1.3978
HTRYGVV	173.446	353.209	56.3001	261.3	236.936	335.993	2.03642	0.324597	0.906756	1.28585
LGYYGVV	173.446	73.3435	174.075	133.761	167.567	103.135	0.422861	1.00363	1.25274	0.771041
MLPYGVV	173.355	255.238	68.5203	174.918	146.027	87.0659	1.47234	0.395259	0.834833	0.497753
NGNYGVV	173.355	132.222	167.466	168.577	174.029	129.528	0.76272	0.966029	1.03234	0.768359
HVTYGVV	173.265	61.6875	209.738	180.9	165.026	135.371	0.35603	1.21051	0.912251	0.748319
KAVYGVV	173.265	106.04	207.868	151.169	126.2	87.8451	0.612012	1.19971	0.834827	0.581105
IVSYGVV	172.993	26.002	118.212	157.689	108.471	338.817	0.150306	0.68333	0.687878	2.14863
IPLYGVV	172.993	78.9026	302.325	152.964	159.006	133.521	0.456102	1.74761	1.0395	0.872892
DAAYGVV	172.993	97.4925	311.926	152.784	127.857	160.79	0.563562	1.80311	0.836846	1.0524
WTAYGVV	172.993	127.201	266.225	147.58	208.382	113.848	0.735291	1.53893	1.412	0.771434
EHRYGVV	172.993	211.244	266.787	133.641	131.115	123.392	1.22111	1.54218	0.9811	0.923309
HTVYGVV	172.812	851.371	55.4896	160.74	132.827	203.154	4.92656	0.321097	0.826348	1.26386
AHSYGVV	172.722	90.5587	106.178	179.106	179.165	112.192	0.524304	0.614737	1.00033	0.626404
LGDYGVV	172.722	68.5616	330.88	170.372	179.552	163.516	0.396948	1.91568	1.05388	0.959764
NRPYGVV	172.631	191.877	139.41	205.188	243.066	151.538	1.11148	0.807558	1.1846	0.738532
TCRYGVV	172.631	269.405	33.2314	180.541	181.43	159.426	1.56058	0.192499	1.00492	0.883045
QVLYGVV	172.631	91.0966	147.702	172.406	165.137	139.267	0.527695	0.855593	0.95784	0.807785
QSKYGVV	172.541	143.878	129.808	160.86	166.021	151.44	0.833876	0.752334	1.03208	0.941441
DGMYGVV	172.45	309.812	185.984	98.1671	108.692	49.8633	1.79653	1.07848	1.10722	0.507943
LSYYGVV	172.36	222.183	133.487	181.199	187.781	231.884	1.28906	0.774466	1.03632	1.27972
QGPYGVV	172.269	168.266	161.606	183.413	213.297	222.145	0.976761	0.9381	1.16294	1.21117
VKRYGVV	172.179	116.441	55.8637	260.164	246.49	219.223	0.676281	0.324452	0.947443	0.842635
ARMYGVV	172.179	146.568	124.509	218.707	191.15	209.776	0.851253	0.723137	0.873999	0.959164
TCLYGVV	172.088	121.402	241.099	160.8	159.614	196.824	0.705466	1.40102	0.992623	1.22403
MSIYGVV	172.088	146.926	319.159	94.8769	108.582	87.7477	0.853785	1.85462	1.14445	0.924858
LDRYGVV	171.998	237.126	109.795	239.346	247.374	313.301	1.37866	0.638349	1.03354	1.30899
RTWYGVV	171.998	235.154	67.6474	225.766	280.898	336.09	1.36719	0.393304	1.2442	1.48866
HLVYGVV	171.998	213.575	128.312	163.492	165.026	198.966	1.24173	0.74601	1.00938	1.21698
HLGYGVV	171.726	112.855	139.971	169.414	171.102	152.901	0.657178	0.815083	1.00996	0.902526
WITYGVV	171.726	102.274	206.558	84.4679	76.9902	42.5591	0.595568	1.20284	0.911473	0.503849
TISYGVV	171.636	207.956	118.897	200.821	179.11	228.475	1.21161	0.692732	0.89189	1.13771
AYSYGVV	171.636	144.236	85.9154	154.579	177.564	71.7758	0.840364	0.500569	1.14869	0.464332
QVGYGVV	171.545	255.118	49.9406	158.467	169.003	310.185	1.48718	0.291123	1.06649	1.95741
GGVYGVV	171.545	147.584	255.502	145.306	169.279	119.886	0.860321	1.48941	1.16498	0.825057
ERMYGVV	171.545	156.311	222.332	125.206	120.622	102.551	0.911194	1.29606	0.963383	0.819054
CLEYGVV	171.364	317.523	145.956	85.3653	78.4262	67.7829	1.85292	0.851733	0.918713	0.794033
PQPYGVV	171.092	266.834	99.1955	254.66	265.821	256.231	1.55959	0.579777	1.04383	1.00617
RPMYGVV	171.092	234.496	52.871	225.348	258.199	226.917	1.37058	0.30902	1.14578	1.00696
DVTYGVV	171.092	64.3773	341.978	198.548	171.599	191.467	0.376272	1.99879	0.86427	0.964339
NRNYGVV	170.911	158.403	86.3518	237.85	210.757	220.489	0.926814	0.505243	0.88609	0.927008
HRPYGVV	170.821	185.361	100.068	232.646	207.774	316.71	1.08512	0.585809	0.893093	1.36134
GHPYGVV	170.73	46.8036	211.671	155.476	159.172	133.326	0.274138	1.2398	1.02377	0.857533
HLSYGVV	170.64	393.557	67.024	252.327	301.72	164.588	2.30636	0.39278	1.19575	0.652279
LPKYGVV	170.64	185.062	145.956	234.321	194.74	195.85	1.08452	0.855348	0.831083	0.835819
SIGYGVV	170.64	178.965	77.9972	160.621	154.201	137.708	1.04879	0.457087	0.960034	0.857351
EERYGVV	170.459	138.378	43.5188	142.914	144.647	138.487	0.8118	0.255304	1.01213	0.96903
EESYGVV	170.459	82.7879	242.221	117.011	92.7307	68.7568	0.485678	1.421	0.792497	0.58761
TGIYGVV	170.278	107.415	418.915	146.503	135.423	174.814	0.630823	2.46019	0.924373	1.19324
NRDYGVV	170.097	141.965	159.548	169.414	176.293	102.746	0.834613	0.937986	1.0406	0.606475
KREYGVV	170.097	72.0883	93.7712	167.201	146.304	175.008	0.423808	0.551282	0.875016	1.04669
KNSYGVV	170.006	277.355	33.8549	169.355	199.987	177.638	1.63144	0.199139	1.18088	1.04891
LIGYGVV	170.006	80.7556	59.4175	147.699	165.137	157.089	0.475016	0.349502	1.11806	1.06357
HTSYGVV	169.916	133.058	75.815	227.8	260.684	263.34	0.783086	0.446192	1.14435	1.15601
AEPYGVV	169.916	103.111	259.928	155.416	124.322	151.635	0.606839	1.52975	0.79993	0.97567
EAVYGVV	169.734	163.125	208.491	153.083	161.602	259.542	0.961061	1.22834	1.05565	1.69543
LLKYGVV	169.644	162.348	53.5568	324.711	304.15	163.614	0.956993	0.315701	0.936679	0.503875
KGEYGVV	169.644	160.734	281.189	112.764	112.006	163.224	0.947479	1.65752	0.993281	1.44749
HTAYGVV	169.553	308.796	152.378	158.048	160.829	117.159	1.82123	0.898703	1.01759	0.741287
DTNYGVV	169.553	153.98	92.836	151.767	135.699	118.036	0.908148	0.547532	0.894129	0.777742
RAKYGVV	169.372	243.343	49.4419	289.057	226.276	260.321	1.43673	0.291912	0.782807	0.900587
YGNYGVV	169.372	189.127	149.573	106.363	123.991	91.2537	1.11663	0.883099	1.16574	0.857949
RPKYGVV	169.282	104.187	162.416	287.921	251.792	246.784	0.615466	0.959442	0.874519	0.857125
SHPYGVV	169.282	220.27	275.328	200.342	166.739	385.077	1.3012	1.62645	0.832269	1.9221
NDSYGVV	169.282	136.705	94.8311	183.532	195.9	157.381	0.807557	0.560196	1.06739	0.857511
QPSYGVV	169.191	93.0094	68.1462	258.728	223.791	310.477	0.549729	0.402776	0.864966	1.20001
RIAYGVV	169.191	156.61	107.238	221.22	176.79	217.275	0.925637	0.633829	0.799161	0.982169
IGSYGVV	169.191	41.0652	116.092	169.115	177.564	164.49	0.242715	0.686156	1.04996	0.972652
DGEYGVV	169.191	134.015	199.326	97.6287	115.982	23.5682	0.792091	1.17811	1.188	0.241406
MLYYGVV	169.191	91.8737	104.246	91.8858	99.8553	84.9234	0.543017	0.61614	1.08673	0.924227
DSVYGVV	169.01	163.783	234.428	181.498	193.912	120.081	0.969069	1.38706	1.06839	0.661608
LVHYGVV	168.92	69.3386	134.484	175.935	154.036	163.516	0.410483	0.796143	0.875526	0.929414
GRDYGVV	168.92	144.535	41.9601	153.741	155.416	73.0419	0.855644	0.248403	1.0109	0.475096
EELYGVV	168.829	83.3259	179.063	120.002	105.765	185.916	0.493551	1.06062	0.88136	1.54928
VSHYGVV	168.829	77.1094	242.346	112.883	106.152	164.783	0.45673	1.43545	0.940366	1.45976
YERYGVV	168.739	239.876	79.8676	146.443	151.661	91.9354	1.42158	0.473321	1.03563	0.62779
QPAYGVV	168.648	137.721	119.147	279.725	241.63	263.438	0.816617	0.706481	0.863812	0.941773
HTTYGVV	168.648	44.5321	156.119	197.112	177.674	174.035	0.264054	0.925708	0.901387	0.882923
NGPYGVV	168.648	198.093	176.133	147.4	155.306	119.204	1.1746	1.04438	1.05364	0.808713
VACYGVV	168.648	82.9673	225.637	106.781	73.4555	85.9947	0.491955	1.33791	0.687906	0.805334
GAEYGVV	168.558	204.848	227.944	139.564	164.971	140.63	1.2153	1.35232	1.18205	1.00764
VCTYGVV	168.558	88.2872	329.883	118.985	111.177	111.121	0.523781	1.95709	0.934382	0.933909
SNPYGVV	168.467	109.806	261.923	191.249	205.675	90.9615	0.651795	1.55474	1.07543	0.475617
GVGYGVV	168.467	238.023	67.398	159.065	185.682	137.514	1.41287	0.400066	1.16733	0.86451
TKVYGVV	168.467	58.6987	163.538	158.647	161.878	119.107	0.348428	0.970744	1.02037	0.750769
KSDYGVV	168.467	136.406	121.641	155.536	133.214	213.867	0.809688	0.722044	0.856485	1.37503
CPVYGVV	168.467	56.6066	255.439	86.9805	71.0807	67.1012	0.33601	1.51626	0.817203	0.771451
ARKYGVV	168.377	191.04	83.7332	268.599	219.041	168.483	1.1346	0.497297	0.815496	0.627268
SVEYGVV	168.286	83.6846	202.755	196.932	183.307	229.741	0.497276	1.20482	0.930814	1.1666
QAGYGVV	168.286	114.05	121.142	193.523	162.375	384.882	0.677716	0.719857	0.839052	1.98882
YLVYGVV	168.286	49.8521	201.945	122.335	81.4086	181.631	0.296234	1.20001	0.665457	1.4847
NPTYGVV	168.196	334.32	171.706	185.746	199.103	158.647	1.98769	1.02087	1.07191	0.854108
GRIYGVV	168.105	170.836	212.669	144.23	148.347	119.886	1.01625	1.26509	1.02855	0.831217
SHAYGVV	168.015	212.619	178.377	170.252	172.482	136.442	1.26548	1.06168	1.0131	0.801414
VVYYGVV	168.015	59.4758	564.685	108.397	89.8588	117.257	0.353992	3.36093	0.828982	1.08174
DKRYGVV	167.924	159.479	40.2767	191.489	163.038	114.432	0.949709	0.239851	0.851425	0.597593
RGWYGVV	167.924	364.506	84.6061	168.098	154.754	189.714	2.17066	0.503835	0.920614	1.12859
GPEYGVV	167.924	237.784	63.3454	150.152	183.307	119.594	1.41602	0.377227	1.22081	0.796486
EDSYGVV	167.833	168.624	134.609	129.214	124.046	67.3933	1.00471	0.802039	0.960001	0.521562
MRPYGVV	167.743	101.079	73.8822	217.212	207.94	147.545	0.602583	0.440449	0.957314	0.679266
CARYGVV	167.743	209.451	102.001	207.76	194.353	168.094	1.24864	0.60808	0.935471	0.809076
SISYGVV	167.743	73.9413	58.1082	204.29	191.316	193.902	0.440801	0.346412	0.936489	0.949148
SDDYGVV	167.743	152.246	413.117	127.599	103.114	105.278	0.907616	2.4628	0.808107	0.825065
ISRYGVV	167.652	294.928	58.9187	251.31	218.986	290.999	1.75917	0.351434	0.871377	1.15793
YTGYGVV	167.652	200.185	228.256	153.442	159.614	126.022	1.19405	1.36148	1.04022	0.821297
HSGYGVV	167.562	228.339	73.6952	191.848	195.403	148.226	1.36272	0.439809	1.01853	0.772626
TAWYGVV	167.562	202.935	140.22	134.18	130.563	236.364	1.21111	0.836827	0.973047	1.76155
RGCYGVV	167.471	315.969	102.562	167.919	172.869	189.714	1.8867	0.612417	1.02948	1.1298
AISYGVV	167.381	143.818	216.784	149.374	110.515	92.4224	0.859226	1.29515	0.739851	0.61873
ATYYGVV	167.381	78.006	379.013	145.546	145.144	136.442	0.466039	2.26437	0.997238	0.937453
QVTYGVV	167.29	52.542	154.311	206.743	163.314	168.678	0.314076	0.922414	0.789938	0.815883
MGLYGVV	167.29	101.677	331.878	145.187	178.723	166.73	0.607786	1.98384	1.23099	1.14839
ANAYGVV	167.2	133.776	121.641	160.98	168.119	45.3834	0.800095	0.727517	1.04435	0.28192
DVVYGVV	167.2	81.9511	265.54	128.197	124.93	164.88	0.490139	1.58816	0.974509	1.28614
VDPYGVV	167.2	83.4455	154.498	127.061	119.075	64.9586	0.499076	0.924032	0.937152	0.51124
HSVYGVV	167.109	116.082	303.385	173.183	184.302	158.257	0.69465	1.81549	1.0642	0.913815
YMRYGVV	167.109	65.3337	52.7463	149.434	149.673	87.3581	0.390964	0.31564	1.0016	0.584593
PVGYGVV	167.019	206.701	52.4969	239.824	215.672	247.661	1.23759	0.314317	0.899292	1.03268
LVKYGVV	167.019	80.397	155.184	213.922	156.245	272.203	0.481365	0.92914	0.730384	1.27244
LNEYGVV	167.019	102.633	466.549	145.486	143.873	189.812	0.614501	2.79339	0.988917	1.30467
HVVYGVV	167.019	16.7967	250.451	129.573	66.0548	169.652	0.100568	1.49954	0.509787	1.30931
ILAYGVV	167.019	69.2191	243.842	129.095	91.5157	186.695	0.414439	1.45997	0.708903	1.44619
QLGYGVV	166.928	91.3955	41.7107	181.199	179.938	183.773	0.547514	0.249872	0.993042	1.01421
VGKYGVV	166.928	137.183	98.1355	156.852	144.15	200.232	0.821808	0.587891	0.919017	1.27657
PESYGVV	166.657	188.948	51.0006	246.584	197.501	431.239	1.13376	0.306022	0.80095	1.74885
ERCYGVV	166.657	159.12	167.466	121.378	79.807	149.2	0.954779	1.00486	0.657509	1.22922
WVAYGVV	166.657	123.734	193.84	110.251	101.07	191.954	0.742446	1.16311	0.91673	1.74106
FRRYGVV	166.566	197.017	78.87	224.809	227.657	350.601	1.18282	0.473506	1.01267	1.55955
DSNYGVV	166.566	157.805	174.948	165.227	156.3	109.173	0.947403	1.05032	0.945972	0.660747
SKAYGVV	166.476	112.257	42.2095	227.381	165.523	244.252	0.674314	0.253548	0.727955	1.0742
CVSYGVV	166.476	149.497	430.076	169.175	119.904	166.049	0.898009	2.58342	0.708755	0.981519
TPDYGVV	166.476	157.447	186.67	136.393	111.177	90.1824	0.945764	1.1213	0.815126	0.661195
LVCYGVV	166.385	27.4366	145.333	143.093	112.779	81.7095	0.164898	0.873473	0.788152	0.571024
KSAYGVV	166.295	90.7978	113.847	216.733	177.453	231.786	0.546006	0.684612	0.818763	1.06945
KKRYGVV	166.295	128.695	47.322	202.316	153.539	159.718	0.773897	0.284568	0.758904	0.789448
YVTYGVV	166.295	208.315	176.507	162.236	171.599	257.692	1.25269	1.06141	1.05771	1.58838
IGRYGVV	166.204	344.541	110.855	206.863	187.45	164.977	2.073	0.666979	0.906155	0.797521
SKEYGVV	166.204	34.9084	160.795	155.955	130.121	165.659	0.210034	0.967456	0.834353	1.06223
REIYGVV	166.113	135.031	196.832	114.558	143.542	105.862	0.812884	1.18493	1.25301	0.92409
MYGYGVV	166.023	831.884	128.499	63.4108	60.2556	50.058	5.01066	0.773983	0.950243	0.789425
SYSYGVV	165.932	125.467	33.4808	218.827	260.905	313.204	0.756134	0.201774	1.19229	1.43128
MVVYGVV	165.842	50.151	872.371	94.6376	66.2757	129.722	0.302402	5.26026	0.70031	1.37073
TTDYGVV	165.661	101.019	136.168	177.251	185.406	132.741	0.609795	0.821967	1.04601	0.74889
NNRYGVV	165.57	328.94	38.0945	209.136	239.476	183.189	1.98671	0.230081	1.14507	0.875933
TTNYGVV	165.57	96.1177	131.99	186.523	181.651	232.663	0.580525	0.797186	0.973875	1.24737
YPTYGVV	165.48	321.946	148.326	122.275	141.278	138.78	1.94553	0.896336	1.15541	1.13498
SQAYGVV	165.389	66.5292	199.201	201.957	204.737	268.697	0.402258	1.20444	1.01376	1.33046
VSWYGVV	165.389	116.74	147.577	146.922	201.368	120.47	0.70585	0.892303	1.37058	0.819964
YGAYGVV	165.389	172.57	245.339	125.206	171.764	135.955	1.04341	1.4834	1.37185	1.08585
GDAYGVV	165.299	46.9231	55.9884	130.53	156.631	95.6362	0.283869	0.33871	1.19996	0.732673
NSPYGVV	165.027	162.109	193.84	135.556	134.429	83.2678	0.982317	1.17459	0.991691	0.614271
GMLYGVV	164.846	175.439	110.855	154.997	175.244	194.291	1.06426	0.672473	1.13062	1.25351
SMNYGVV	164.846	375.505	83.6708	147.46	153.594	110.439	2.27791	0.507569	1.0416	0.748945
YGEYGVV	164.846	233.898	245.276	94.159	83.5626	37.9818	1.41889	1.48791	0.887462	0.403379
PAHYGVV	164.665	287.098	88.9704	185.985	183.639	311.938	1.74353	0.540311	0.987385	1.67722
VAMYGVV	164.665	211.005	182.243	138.128	153.207	150.272	1.28142	1.10675	1.10917	1.08792
KNLYGVV	164.575	129.651	188.228	142.555	193.138	243.181	0.787797	1.14373	1.35484	1.70588
MGAYGVV	164.484	166.054	312.238	118.088	114.878	62.6213	1.00955	1.89829	0.972818	0.530295
LPQYGVV	164.394	103.171	44.267	287.442	259.359	315.151	0.627586	0.269275	0.902299	1.0964
AAWYGVV	164.303	205.924	53.4945	160.561	214.567	102.161	1.25332	0.325584	1.33636	0.636277
HAVYGVV	164.303	166.114	325.955	151.229	161.768	152.317	1.01102	1.98386	1.06969	1.00719
VKAYGVV	164.303	135.031	63.7819	143.99	125.261	262.464	0.821842	0.388197	0.869927	1.82279
ELMYGVV	164.303	178.726	118.648	128.556	131.171	122.516	1.08779	0.722129	1.02034	0.953011
TIAYGVV	164.212	62.345	44.454	142.614	142.217	160.303	0.379661	0.27071	0.99721	1.12403
VVCYGVV	164.122	50.3901	197.705	84.2287	59.372	67.6855	0.307028	1.20462	0.70489	0.803592
RVQYGVV	164.031	78.6635	103.123	254.6	212.855	306.971	0.479564	0.628681	0.836037	1.2057
KTLYGVV	164.031	0	78.3713	180.481	225.779	86.8712	0	0.477782	1.25098	0.48133
AYRYGVV	163.941	292.896	146.393	190.591	245.22	185.624	1.7866	0.892961	1.28663	0.973937
PHPYGVV	163.85	251.592	272.335	232.646	264.329	243.57	1.5355	1.6621	1.13619	1.04696
LHAYGVV	163.85	118.414	285.117	200.701	178.447	175.885	0.722694	1.7401	0.889119	0.876352
AAMYGVV	163.85	343.764	131.492	142.196	150.943	113.751	2.09804	0.802511	1.06151	0.799958
ITVYGVV	163.85	113.213	424.464	122.574	81.5191	126.022	0.690955	2.59056	0.665059	1.02812
DRIYGVV	163.85	147.404	217.781	118.506	105.047	62.7186	0.899628	1.32915	0.886424	0.529243
SPPYGVV	163.76	256.673	38.9674	201.24	179.718	183.286	1.56737	0.237955	0.893053	0.910788
VYGYGVV	163.669	41.9618	105.617	105.884	104.439	82.3913	0.256382	0.645309	0.986356	0.778127
VCLYGVV	163.669	88.2872	352.951	96.5519	94.4981	166.146	0.539424	2.15649	0.978728	1.72079
VWVYGVV	163.669	106.459	176.008	82.3742	58.9853	67.8803	0.65045	1.07539	0.716066	0.824048
THAYGVV	163.579	16.4978	181.557	171.987	138.461	110.634	0.100855	1.10991	0.805067	0.643271
IRSYGVV	163.488	186.617	40.9625	245.747	215.396	184.455	1.14147	0.250553	0.876496	0.750591
CATYGVV	163.488	122.717	213.978	145.785	158.951	39.3452	0.750619	1.30883	1.09031	0.269885
NVYYGVV	163.488	154.936	204.252	98.526	103.114	141.604	0.947689	1.24933	1.04657	1.43722
IRPYGVV	163.307	140.351	61.5997	132.744	130.342	108.979	0.859429	0.377201	0.981907	0.820968
KTGYGVV	163.217	241.37	106.49	186.284	176.956	291.486	1.47883	0.652446	0.949925	1.56474
ERIYGVV	163.217	119.43	345.47	120.48	111.233	91.6432	0.731726	2.11663	0.923242	0.760648
HPSYGVV	163.126	494.695	88.534	221.519	208.934	163.809	3.03259	0.542733	0.943188	0.739479
RAYYGVV	163.036	285.663	67.6474	228.04	218.544	146.766	1.75215	0.414924	0.95836	0.643597
ALWYGVV	162.945	278.191	97.2627	191.967	265.047	175.982	1.70727	0.596904	1.38069	0.916731
YDRYGVV	162.855	152.007	27.9318	137.29	143.1	119.886	0.933391	0.171514	1.04232	0.873231
CTVYGVV	162.855	239.099	394.288	99.6626	76.7141	56.8753	1.46817	2.4211	0.769738	0.570678
WREYGVV	162.764	364.446	88.5963	115.396	116.811	107.031	2.23911	0.544324	1.01226	0.927511
KSGYGVV	162.674	160.734	84.7931	223.314	219.593	245.908	0.988078	0.521247	0.983341	1.10118
VADYGVV	162.674	155.892	199.077	128.197	100.905	140.727	0.958314	1.22378	0.787104	1.09774
MASYGVV	162.583	94.3842	120.456	180.422	200.263	140.338	0.58053	0.74089	1.10997	0.777833
EQLYGVV	162.583	310.709	340.856	118.447	114.988	82.586	1.91108	2.0965	0.970803	0.697243
RKVYGVV	162.492	271.018	312.176	192.924	184.688	204.907	1.66788	1.92117	0.957309	1.06211
ILLYGVV	162.492	33.0554	200.947	165.706	122.444	306.192	0.203427	1.23666	0.738927	1.84781
LEPYGVV	162.492	30.6046	250.638	130.71	105.654	148.908	0.188345	1.54246	0.808312	1.13923
HPRYGVV	162.311	205.147	54.1803	254.361	249.583	340.862	1.26391	0.333805	0.981216	1.34007
DSPYGVV	162.311	97.3132	277.822	137.649	128.796	70.1202	0.599546	1.71166	0.93568	0.509412
EVVYGVV	162.311	50.6292	410.436	115.695	86.3793	68.3672	0.311926	2.52869	0.746614	0.590927
VKSYGVV	162.221	329.837	72.947	194.3	175.465	165.464	2.03326	0.449677	0.90306	0.851591
ERKYGVV	162.221	121.104	54.6167	138.008	115.596	154.459	0.746535	0.336681	0.837601	1.1192
DELYGVV	162.221	125.168	160.234	133.701	125.206	135.955	0.771591	0.987752	0.936461	1.01686
HVAYGVV	162.13	251.891	41.9601	143.811	126.145	151.83	1.55363	0.258805	0.877157	1.05576
RSFYGVV	162.04	128.516	83.6708	157.45	174.471	219.126	0.793111	0.51636	1.1081	1.39171
YTVYGVV	161.949	211.005	249.766	141.657	177.508	107.226	1.30291	1.54224	1.25308	0.756936
TYGYGVV	161.949	198.273	177.629	135.735	123.604	94.2727	1.22429	1.09682	0.910628	0.694535
QLEYGVV	161.949	142.862	52.1852	132.086	103.777	158.063	0.882137	0.322231	0.785676	1.19667
FRVYGVV	161.949	62.1657	287.611	102.474	125.316	78.7879	0.383859	1.77593	1.22291	0.768855
QWLYGVV	161.859	766.61	100.318	97.1501	114.546	101.577	4.73629	0.619785	1.17907	1.04557
FRAYGVV	161.768	144.236	78.3089	156.433	150.17	140.727	0.891623	0.484081	0.95996	0.899601
SVMYGVV	161.678	94.7429	63.2207	194.061	217.881	165.951	0.585998	0.391029	1.12275	0.85515
CASYGVV	161.587	197.914	89.1574	179.823	178.889	123.976	1.22481	0.55176	0.994804	0.689434
TCTYGVV	161.587	223.019	197.144	163.372	120.566	106.252	1.38018	1.22005	0.737985	0.650364
TVKYGVV	161.497	96.1775	89.3445	208.298	148.513	154.459	0.595538	0.553228	0.712981	0.741529
VCPYGVV	161.497	20.5027	321.466	99.4831	110.128	171.113	0.126954	1.99054	1.107	1.72002
RKTYGVV	161.406	134.493	115.344	247.003	207.885	351.185	0.833258	0.714617	0.841628	1.42179
MRNYGVV	161.406	66.5292	71.9494	159.544	104.274	195.46	0.412185	0.445766	0.653574	1.22512
TAIYGVV	161.406	90.4989	319.159	131.368	111.288	100.116	0.56069	1.97736	0.847146	0.762104
PLYYGVV	161.316	85.0594	117.9	166.663	168.948	149.59	0.527285	0.730864	1.01371	0.89756
AIAYGVV	161.316	77.5278	81.1769	143.631	124.488	62.9134	0.480597	0.503218	0.866717	0.43802
IAAYGVV	161.316	102.872	152.877	143.093	155.527	115.211	0.637708	0.947688	1.08689	0.805151
HHSYGVV	161.316	218.895	86.2271	115.455	102.783	230.91	1.35694	0.534524	0.890235	1.99999
TVQYGVV	161.225	97.3132	115.281	181.02	129.293	148.616	0.603586	0.715032	0.714247	0.820992
NWSYGVV	161.225	171.314	59.7293	127.779	135.755	79.1774	1.06258	0.370471	1.06242	0.619645
IPVYGVV	161.225	47.76	458.693	85.5447	50.48	59.6996	0.296232	2.84505	0.5901	0.697876
AEIYGVV	161.225	93.9658	389.799	70.5894	80.6906	100.408	0.582824	2.41773	1.1431	1.42243
NPLYGVV	161.135	108.551	107.799	196.095	232.407	108.492	0.673666	0.669003	1.18517	0.553261
MLAYGVV	161.135	317.404	129.185	184.011	171.046	150.953	1.9698	0.80172	0.929545	0.82035
MPAYGVV	161.044	245.734	70.7025	194.3	150.28	153.583	1.52588	0.439026	0.773443	0.790441
VLWYGVV	161.044	60.8506	74.0693	145.606	121.947	280.481	0.377851	0.459932	0.837518	1.92631
TAMYGVV	161.044	161.87	133.237	144.529	211.254	137.903	1.00513	0.827335	1.46167	0.954157
LYRYGVV	160.954	278.849	59.2928	268.419	349.494	255.647	1.73248	0.368385	1.30205	0.952416
PRHYGVV	160.863	118.772	251.823	317.832	244.005	331.026	0.738344	1.56545	0.767718	1.04151
GRMYGVV	160.863	292.179	53.5568	172.764	166.573	137.319	1.81632	0.332934	0.964161	0.794832
VCRYGVV	160.773	289.25	67.1486	165.227	179.441	107.712	1.79912	0.417663	1.08603	0.651906
LNDYGVV	160.682	172.211	204.127	134.598	133.932	139.461	1.07175	1.27038	0.99505	1.03613
VVDYGVV	160.682	113.99	76.6879	124.489	111.619	87.9424	0.709416	0.477265	0.896623	0.70643
MMTYGVV	160.591	210.467	87.8481	106.422	104.55	61.3552	1.31057	0.547029	0.982404	0.576525
VNIYGVV	160.591	58.101	443.605	67.8974	73.4003	82.4887	0.361794	2.76232	1.08105	1.2149
GAPYGVV	160.501	280.463	102.812	162.894	187.008	191.662	1.74742	0.640567	1.14803	1.17661
SENYGVV	160.501	150.871	173.576	135.316	135.313	133.326	0.940003	1.08147	0.999975	0.985291
YGMYGVV	160.501	262.889	196.957	109.414	106.428	171.989	1.63793	1.22714	0.972711	1.57192
NGDYGVV	160.41	188.47	257.871	128.975	140.228	82.3913	1.17492	1.60757	1.08725	0.638815
KGAYGVV	160.32	185.242	108.672	178.567	178.392	120.276	1.15545	0.677847	0.999019	0.67356
ENRYGVV	160.32	107.654	93.6465	156.074	138.627	205.978	0.671496	0.584123	0.888209	1.31974
MVAYGVV	160.32	178.965	140.158	118.985	81.6848	242.012	1.1163	0.87424	0.686513	2.03397
RPYYGVV	160.139	98.6282	43.4565	211.768	215.783	219.223	0.615892	0.271367	1.01896	1.0352
EAQYGVV	160.139	341.493	257.559	97.9278	93.5039	73.7236	2.13248	1.60835	0.954825	0.752837
TDGYGVV	160.048	210.467	64.156	138.965	144.094	227.988	1.31502	0.400854	1.03691	1.64061
GGGYGVV	160.048	284.348	67.024	129.035	172.703	144.915	1.77664	0.418773	1.33842	1.12307
RMYYGVV	160.048	176.814	66.7746	123.771	159.338	123.684	1.10475	0.417215	1.28736	0.999302
DKTYGVV	160.048	107.834	218.03	122.694	107.864	132.839	0.673756	1.36228	0.879128	1.08269
GTNYGVV	159.958	198.392	65.8393	180.481	164.529	153.291	1.24028	0.411605	0.911614	0.849343
RTQYGVV	159.867	70.4744	39.1545	266.624	242.403	442.731	0.440831	0.244919	0.909156	1.66051
NSDYGVV	159.867	53.6179	277.012	165.586	154.036	125.145	0.33539	1.73276	0.930247	0.755772
RPWYGVV	159.777	413.88	27.4331	244.012	283.991	270.839	2.59036	0.171696	1.16384	1.10994
AGHYGVV	159.777	221.465	166.968	131.607	148.016	97.3892	1.38609	1.04501	1.12468	0.739999
CGSYGVV	159.686	195.762	235.987	173.482	248.202	57.8492	1.22592	1.47781	1.43071	0.333459
NSIYGVV	159.686	69.2191	202.132	132.564	157.073	155.725	0.433469	1.26581	1.18488	1.17471
WQLYGVV	159.596	140.291	282.935	106.901	179.441	141.604	0.879041	1.77282	1.67858	1.32463
PTEYGVV	159.505	74.9575	419.414	169.773	136.749	92.2276	0.469938	2.62947	0.805478	0.543239
YAAYGVV	159.415	117.099	268.719	161.458	196.121	122.029	0.734554	1.68566	1.21468	0.755791
LDEYGVV	159.415	180.818	96.6392	119.942	96.8729	136.442	1.13427	0.606213	0.807664	1.13757
HTGYGVV	159.324	188.231	193.528	166.184	159.945	118.036	1.18143	1.21468	0.962458	0.710271
KLDYGVV	159.324	208.972	122.888	146.682	116.148	173.937	1.31162	0.771306	0.791835	1.18581
SIRYGVV	159.234	218.477	64.7171	235.757	236.77	224.19	1.37205	0.406429	1.0043	0.950939
NITYGVV	159.234	230.969	65.0288	119.284	106.593	136.734	1.45051	0.408386	0.89361	1.14629
ACVYGVV	159.234	26.2411	400.834	85.3054	75.6647	134.884	0.164796	2.51727	0.886986	1.58119
LPMYGVV	159.143	259.123	72.6976	200.103	191.15	138.682	1.62824	0.456807	0.955259	0.693055
QQRYGVV	159.143	336.233	38.9674	169.355	175.575	120.178	2.11277	0.244858	1.03673	0.709625
SMGYGVV	159.143	151.708	62.2855	165.047	180.877	211.919	0.953282	0.391381	1.09591	1.28399
TFLYGVV	159.143	139.335	194.837	108.935	107.974	77.6192	0.875532	1.22429	0.99118	0.712528
PELYGVV	159.053	77.468	224.452	234.859	222.189	235.877	0.487059	1.41118	0.946053	1.00433
GSQYGVV	159.053	90.0207	88.1599	161.339	186.676	81.8069	0.565981	0.554282	1.15705	0.507051
GLMYGVV	158.962	242.745	68.9567	160.381	187.394	95.4414	1.52706	0.433794	1.16843	0.59509
DAGYGVV	158.962	194.806	118.586	135.197	137.964	180.657	1.22549	0.746	1.02047	1.33625
[truncated: 5,926 more rows]
