# Supplementary material for: Integration of FRET and sequencing to engineer kinase biosensors from mammalian cell libraries
Source: Nat Commun. 2021 Aug 19;12:5031. doi: 10.1038/s41467-021-25323-x (PMC8376904; doi:10.1038/s41467-021-25323-x)
Supplement: Supplementary file 13 — Supplementary Data 4 [file 41467_2021_25323_MOESM13_ESM.xlsx]

## Sheet:  Data 4
Supplementary Data 4: FRET ratio change of selected biosensor variants in Fyn library 1.
	Enrichment Ratio (Ev)				FRET ratio change (%)
Substrate sequence	KAH	KAL	KDL	KDH	Mean	SD
YCCYGVV	2.7132	0.613622	2.18977	0.868516	48.94	5.748
QVYYGVV	6.5655	0	0.90061	0.408719	48.83	4.767
DYGYGVV	1.4193	0.52709	1.90821	0.241628	45.6	5.511
WHYYGVV	1.91064	0	1.7896	0.714981	43.87	6.47
FHQYGVV	1.62125	0	0.944564	0	42.34	6.757
IHWYGVV	3.03474	0	1.52244	0.84592	42.2	6.424
QHMYGVV	6.81493	0.500474	0.634664	0.344774	41.55	4.937
GHLYGVV	5.24103	0.916034	1.24907	0.85333	41.51	8.127
MSVYGVV	3.28471	0.97068	0.943743	1.37622	41.05	8.229
SDYYGVV	3.78687	0.351001	1.24055	1.76937	41.05	8.229
HHMYGVV	2.0355	0	0.750213	0	40.58	7.83
WHMYGVV	2.51913	0	1.69061	1.08357	40.37	5.001
LIYYGVV	3.661	0.146265	0.671756	2.21878	40.18	4.476
MCQYGVV	4.49695	0.754846	1.5163	1.74388	38.1	3.827
YDQYGVV	0.896813	0.5865	1.78381	1.12977	37.89	4.509
NGEYGVV	1.4049	0.871328	1.13452	0.954205	37	6.799
IHFYGVV	1.77519	0	1.12981	0	36.76	6.738
LSVYGVV	2.89073	0.612451	0.88671	0.862574	36.48	7.655
YSEYGVV	2.93014	0.48168	1.04133	1.20838	36.11	8.092
DFHYGVV	0.618563	1.80402	2.01998	1.07623	35.36	6.62
*EGTYGVV (WT)	2.0039	1.28321	1.10001	0.761851	33.36	14.85
INVYGVV	4.91251	0.240768	1.07115	1.37244	33.28	5.491
ENWYGVV	0.352021	0.479049	2.00101	0	32.34	6.658
AVVYGVV	3.85533	0.270583	0.822907	1.31209	32.2	6.263
QSVYGVV	2.02881	0.308743	1.07522	0.639065	31.93	4.474
LCGYGVV	6.24921	0.707254	1.16359	0.617349	30.85	5.393
LAIYGVV	2.58688	1.97648	0.92494	0.667604	30.14	10.1
IYGYGVV	1.25697	0.4537	1.43583	1.43456	27.08	6.022
YNSYGVV	4.36442	0.61714	1.25516	1.41683	26.46	10.4
WYYYGVV	1.87427	0	1.03023	0	24.33	4.063
PNHYGVV	1.65822	0	1.62158	1.80545	22.42	4.97
DQVYGVV	2.38605	0.530992	1.50888	0.600519	22	9.091
QYSYGVV	0.344368	1.37102	1.02879	1.2079	21.27	4.082
FDIYGVV	3.51033	1.13365	1.5145	0.76382	20.08	6.715
ESIYGVV	1.3746	0.901843	0.849659	0.476437	17.07	8.645
IQIYGVV	6.59745	0	0.731037	1.50344	16.17	7.744
HKFYGVV	2.79036	0	1.2812	0.314175	12.8	4.957
WQIYGVV	1.75517	0	1.18419	0	10.44	8.91
