# Supplementary material for: Integration of FRET and sequencing to engineer kinase biosensors from mammalian cell libraries
Source: Nat Commun. 2021 Aug 19;12:5031. doi: 10.1038/s41467-021-25323-x (PMC8376904; doi:10.1038/s41467-021-25323-x)
Supplement: Supplementary file 14 — Supplementary Data 5 [file 41467_2021_25323_MOESM14_ESM.xlsx]

## Sheet:  Data 5
Supplementary Data 5: Frequency and the enrichment ratio of Zap70 biosensor variants in library 2
Substrate sequence	Frequency (Counts per Million)						Enrichment Ratio (Ev)
	Input (KA)	KAL	KAH	Input (KD)	KDL	KDH	KAL	KAH	KDL	KDH
SREYTSL	663.006	159.04	1275.06	920.538	683.91	630.22	0.239877	1.92315	0.742946	0.684622
SREYLTL	725.41	356.572	538.321	876.725	510.952	749.792	0.491545	0.742093	0.582797	0.855219
SREYSLP	559.719	29.12	5113.05	873.251	573.311	619.277	0.0520261	9.13502	0.656525	0.709163
SREYTLL	615.064	30.8115	3255.68	861.361	813.098	567.36	0.0500947	5.29324	0.943968	0.658678
SREYTLP	606.828	15.36	6377.03	861.284	372.603	770.236	0.025312	10.5088	0.432614	0.894288
SREYTTL	680.36	115.612	2398.21	824.96	668.287	644.175	0.169927	3.52492	0.810085	0.780857
SREYTSP	691.978	301.806	676.349	814.035	445.186	763.407	0.43615	0.977414	0.546887	0.937806
SREYTST	725.851	752.412	247.029	811.14	597.476	788.518	1.03659	0.34033	0.736587	0.97211
SREYTTT	663.398	1018.79	259.976	786.435	759.856	493.258	1.53571	0.391885	0.966203	0.627208
SREYLSP	618.544	738.881	287.694	786.126	741.888	747.374	1.19455	0.465114	0.943726	0.950705
SREYSSP	674.183	368	614.977	779.448	665.632	641.249	0.545847	0.912181	0.853979	0.822696
SREYSTP	696.782	243.612	1306.24	776.785	569.77	731.595	0.349624	1.87467	0.733499	0.941825
SREYSSL	721.243	740.481	355.422	773.658	790.659	614.017	1.02667	0.492791	1.02198	0.793655
SREYLPP	771.146	355.612	366.406	771.458	619.781	909.913	0.461147	0.475145	0.80339	1.17947
SREYLLP	638.3	476.663	446.007	755.747	625.004	835.727	0.746771	0.698742	0.827002	1.10583
SREYTTP	497.61	53.9429	1688.3	750.497	472.227	581.654	0.108404	3.39282	0.629219	0.775025
SREYPPP	835.707	248.732	316.58	740.538	426.288	942.531	0.29763	0.378817	0.575646	1.27277
SREYSTL	569.671	195.337	712.293	739.341	773.62	462.676	0.342895	1.25036	1.04636	0.625796
SREYTPP	774.529	122.149	565.618	737.913	426.952	1305.19	0.157707	0.730274	0.578594	1.76876
SREYLST	675.36	959.956	249.132	725.946	821.772	711.278	1.4214	0.368888	1.132	0.979794
SREYLSL	608.348	527.315	500.881	720.619	650.23	523.925	0.866798	0.823347	0.902322	0.727049
SREYTPL	585.602	210.012	518.503	717.454	547.907	879.373	0.358625	0.885418	0.763683	1.22569
SREYSLL	475.208	524.252	478.586	715.099	737.329	311.802	1.10321	1.00711	1.03109	0.436026
SREYTLT	661.487	890.881	290.545	702.129	756.935	631.238	1.34679	0.43923	1.07806	0.899035
SREYLPS	663.349	755.75	259.789	695.798	643.459	801.37	1.13929	0.391632	0.924779	1.15173
SREYSPP	661.977	255.132	480.362	693.868	306.571	811.295	0.385409	0.725648	0.44183	1.16924
SREYTSS	852.521	853.03	239.269	689.892	607.301	793.014	1.0006	0.280661	0.880284	1.14948
SREYLTT	676.291	1045.3	145.506	689.506	666.03	528.549	1.54564	0.215153	0.965953	0.766561
SREYATP	360.94	42.7429	2867.12	681.554	209.736	365.204	0.118421	7.94348	0.307732	0.53584
SREYSTT	688.889	1149.81	151.816	680.975	1059.88	606.764	1.66907	0.220378	1.55641	0.891023
SREYLPT	678.35	781.807	243.289	677.694	714.448	581.018	1.15251	0.358649	1.05423	0.857345
SREYSTS	655.212	1182.17	97.4559	665.11	923.653	489.441	1.80426	0.14874	1.38872	0.73588
SREYTRP	643.202	121.874	613.341	663.257	536.666	735.243	0.189481	0.953575	0.809137	1.10853
SREYLPL	659.967	559.864	287.881	662.871	475.812	699.825	0.848321	0.436205	0.717805	1.05575
SREYTPT	630.211	514.058	222.723	660.169	435.316	708.902	0.815691	0.35341	0.659402	1.07382
SREYTRL	489.865	154.103	971.428	659.165	563.176	478.837	0.314583	1.98305	0.854378	0.72643
SREYSRP	570.063	268.526	604.273	658.277	561.184	679.126	0.471046	1.06001	0.852505	1.03167
SREYLLL	520.16	1285.12	114.75	656.193	734.851	359.774	2.47063	0.220606	1.11987	0.548276
SREYRTT	722.518	817.281	157.565	651.29	611.284	755.348	1.13116	0.218078	0.938574	1.15977
SREYLRL	576.239	365.212	307.278	649.476	626.685	434.682	0.633785	0.533248	0.96491	0.669281
SREYLSS	696.193	854.218	187.854	648.356	683.822	759.166	1.22698	0.26983	1.0547	1.17091
SREYLTP	683.154	731.018	275.167	640.597	691.434	732.486	1.07006	0.402789	1.07936	1.14344
SREYRTS	617.221	1079.5	134.335	640.559	641.777	483.036	1.74897	0.217645	1.0019	0.754085
SREYSSS	717.419	1029.49	162.8	630.986	884.352	667.759	1.43499	0.226925	1.40154	1.05828
SREYSST	717.615	761.967	227.397	629.712	805.663	625.979	1.0618	0.316879	1.27942	0.994072
SREYASP	393.833	129.646	650.454	629.712	349.147	388.914	0.32919	1.6516	0.554455	0.617607
SREYSLT	669.673	1127.77	208.654	622.184	1106.97	484.987	1.68406	0.311576	1.77916	0.779491
SREYSRL	478.296	293.578	424.927	620.37	506.482	423.229	0.613799	0.888418	0.81642	0.682221
SREYRTL	633.3	678.355	184.816	618.594	787.163	435.191	1.07114	0.29183	1.2725	0.703515
SREYSPL	457.266	813.35	120.453	618.093	590.616	601.42	1.77872	0.263419	0.955546	0.973025
SREYTLS	618.299	1266.65	178.412	617.127	868.198	579.957	2.04861	0.288553	1.40684	0.939769
SREYLLT	557.465	1328.6	132.979	616.548	876.563	521.72	2.38328	0.238543	1.42173	0.846194
SREYRPP	766.881	165.532	325.601	614.039	353.706	954.068	0.21585	0.424578	0.576031	1.55376
SREYALP	364.47	82.9715	4288.53	612.572	277.494	444.098	0.22765	11.7665	0.452998	0.724972
SREYRSS	634.966	565.989	222.863	597.981	635.98	675.139	0.891369	0.350984	1.06354	1.12903
SREYSLS	613.642	1227.38	121.668	588.871	821.153	615.46	2.00016	0.198272	1.39445	1.04515
SREYTAP	495.698	191.863	553.606	588.678	393.227	541.274	0.387056	1.11682	0.667984	0.919473
SREYARP	459.227	37.2115	743.843	580.224	360.875	532.748	0.0810307	1.61977	0.621958	0.918176
SREYRSL	587.857	1139.52	132.232	579.336	715.599	421.872	1.93843	0.224938	1.2352	0.728199
SREYTTS	617.515	909.807	143.777	577.831	734.32	593.827	1.47334	0.232831	1.27082	1.02768
SREYTPS	593.397	569.235	193.79	573.392	618.365	748.731	0.959282	0.326578	1.07843	1.30579
SREYTSA	518.934	767.91	222.91	572.041	548.837	594.972	1.47978	0.429553	0.959437	1.04009
SREYTNL	517.807	169.6	783.2	571.655	574.771	408.765	0.327536	1.51253	1.00545	0.715056
SREYLSR	616.682	767.132	172.616	567.794	746.313	519.896	1.24397	0.279911	1.31441	0.915641
SREYLRP	681.536	349.715	294.939	567.756	482.982	710.429	0.513127	0.432756	0.850685	1.25129
SREYSAP	589.818	287.315	438.575	565.941	318.388	679.932	0.487124	0.743577	0.562581	1.20142
SREYRLT	500.012	955.75	77.918	563.857	918.519	447.152	1.91145	0.155832	1.62899	0.793024
SREYRLS	554.621	1313.37	86.7054	559.727	1031.51	498.9	2.36805	0.156333	1.84288	0.891328
SREYPPT	545.062	402.561	263.388	559.649	527.239	728.499	0.738559	0.483226	0.942088	1.30171
SREYLTS	619.084	1150.31	132.839	554.708	863.64	512.939	1.85809	0.214574	1.55693	0.924701
SREYLPR	622.123	416.366	168.269	554.631	425.535	799.079	0.669267	0.270476	0.76724	1.44074
SREYRTP	598.936	389.121	208.934	551.118	499.49	703.473	0.649686	0.348842	0.90632	1.27645
SREYPSP	592.465	399.909	208.28	550.539	500.507	748.859	0.674992	0.351548	0.909122	1.36023
SREYPPS	682.762	313.143	247.216	549.42	545.163	783.216	0.458642	0.362082	0.992253	1.42553
SREYTNT	527.023	474.332	172.382	547.876	423.145	527.107	0.900022	0.327087	0.772338	0.962091
SREYSPS	556.729	559.909	143.496	546.409	506.084	540.722	1.00571	0.257749	0.9262	0.989592
SREYLLS	577.024	890.333	153.405	543.514	634.076	509.249	1.54297	0.265856	1.16662	0.936957
SREYLRT	590.554	542.766	175.14	542.279	517.724	544.073	0.919081	0.29657	0.954719	1.00331
SREYRST	699.576	694.858	149.105	540.271	746.092	624.325	0.993256	0.213137	1.38096	1.15558
SREYSNL	492.561	470.858	220.433	539.615	650.009	561.209	0.955938	0.447524	1.20458	1.04002
SREYSRT	554.768	686.949	134.195	537.646	591.545	610.242	1.23826	0.241893	1.10025	1.13503
SREYSSR	620.505	743.772	147.376	537.376	563.574	578.345	1.19866	0.237509	1.04875	1.07624
SREYSPT	553.641	820.938	236.138	531.007	615.798	441.256	1.4828	0.426518	1.15968	0.83098
SREYLRS	535.013	981.99	126.669	529.733	437.485	620.337	1.83545	0.236759	0.825859	1.17104
SREYATL	340.008	37.5315	1014.06	527.301	273.865	502.335	0.110384	2.98244	0.519371	0.952654
SREYTSV	488.982	82.8801	1604.31	524.753	465.544	383.655	0.169495	3.28091	0.887168	0.731115
SREYTLR	453.442	723.11	85.9575	520.855	569.151	524.562	1.59471	0.189567	1.09273	1.00712
SREYLLR	560.504	1110.04	108.3	520.584	1142.68	538.304	1.98043	0.193219	2.195	1.03404
SREYTSN	470.943	630.447	188.368	520.275	364.372	514	1.33869	0.399981	0.700344	0.987938
SREYNNS	515.895	716.527	197.67	516.994	596.502	433.96	1.3889	0.383159	1.15379	0.839391
SREYLSA	359.519	774.995	115.218	514.447	727.415	376.486	2.15565	0.320478	1.41398	0.731828
SREYRPL	625.701	345.143	173.084	512.169	606.283	440.238	0.55161	0.276623	1.18376	0.859556
SREYSAL	454.913	709.441	205.101	511.551	607.124	472.432	1.55951	0.450859	1.18683	0.923528
SREYSTR	687.615	650.332	107.879	509.814	574.019	504.075	0.94578	0.156889	1.12594	0.988741
SREYTTV	269.369	29.5772	2283.79	508.811	294.489	396.549	0.109802	8.47828	0.578779	0.779365
SREYTNS	586.24	731.795	200.381	507.884	531.001	546.703	1.24829	0.341807	1.04552	1.07643
SREYVTL	328.684	87.0858	1554.85	505.607	242.398	434.894	0.264953	4.73054	0.47942	0.860142
SREYRPS	637.957	515.612	219.965	504.449	615.267	770.576	0.808224	0.344797	1.21968	1.52756
SREYTTA	436.971	575.269	144.01	502.017	551.404	471.244	1.31649	0.329565	1.09838	0.938702
SREYTVL	343.195	34.4229	1241.27	500.511	119.938	398.373	0.100301	3.6168	0.23963	0.795933
SREYRSP	658.251	373.212	185.704	500.28	580.171	703.77	0.566975	0.282117	1.15969	1.40675
SREYRPT	651.339	275.658	207.999	497.886	612.7	656.518	0.423216	0.319341	1.2306	1.31861
SREYRLP	639.427	422.903	179.3	495.532	531.222	725.318	0.661378	0.280407	1.07202	1.46372
SREYHLP	362.754	36.7543	3353.61	495.454	211.816	454.744	0.10132	9.24485	0.427519	0.917833
SREYPPR	502.169	325.76	213.936	494.374	334.011	647.399	0.648707	0.426023	0.675625	1.30953
SREYTSR	605.309	380.755	231.931	492.482	625.004	593.742	0.629026	0.383162	1.26909	1.20561
SREYPST	535.699	359.452	161.492	489.317	378.888	454.999	0.670996	0.30146	0.77432	0.929866
SREYTTR	578.102	600.549	175.748	488.352	573.975	535.208	1.03883	0.304008	1.17533	1.09595
SREYSNT	484.424	465.692	128.212	486.267	513.298	469.675	0.961332	0.264669	1.05559	0.965878
SREYSSV	382.411	145.28	474.893	484.646	475.546	334.919	0.379906	1.24184	0.981224	0.691058
SREYLPA	604.377	391.315	172.009	483.758	413.276	756.281	0.647468	0.284605	0.854303	1.56335
SREYTPR	588.053	397.578	186.452	482.716	476.52	824.826	0.676091	0.317066	0.987164	1.70872
SREYRRP	621.731	320.138	234.362	481.403	433.502	783.555	0.514913	0.37695	0.900496	1.62765
SREYAST	380.058	876.207	127.885	480.593	400.043	351.843	2.30545	0.336487	0.832395	0.732101
SREYLTR	654.428	604.892	122.509	479.705	579.419	677.048	0.924307	0.187201	1.20786	1.41138
SREYPPL	554.523	382.263	149.058	477.813	381.278	693.336	0.689355	0.268805	0.797964	1.45106
SREYPTP	563.249	285.166	175.14	476.694	642.043	689.603	0.506288	0.310946	1.34687	1.44664
SREYPSS	525.65	529.052	100.307	476.231	448.328	450.672	1.00647	0.190825	0.941409	0.946332
SREYRRL	605.897	411.155	191.032	475.073	461.694	578.176	0.678589	0.315288	0.971838	1.21703
SREYLNL	484.374	433.509	184.302	474.918	520.954	532.705	0.894988	0.380494	1.09693	1.12168
SREYNTL	363.489	524.115	160.136	473.837	566.451	412.413	1.4419	0.440553	1.19545	0.870368
SREYAPP	483.541	164.572	331.677	471.753	452.311	623.434	0.340347	0.685934	0.958788	1.32153
SREYSLR	578.592	1444.25	95.8667	470.286	911.217	496.1	2.49615	0.16569	1.93758	1.05489
SREYSNS	502.757	972.618	189.817	467.314	466.208	461.913	1.93457	0.377552	0.997634	0.988442
SREYNSS	533.591	704.001	144.197	466.928	666.03	406.644	1.31936	0.270239	1.42641	0.870894
SREYPLP	601.926	334.995	170.606	466.735	431.289	667.419	0.556538	0.283434	0.924056	1.42998
SREYRTR	596.093	301.715	130.362	465.268	474.705	501.826	0.506154	0.218694	1.02028	1.07858
SREYSRR	557.219	372.709	100.307	464.612	473.997	564.899	0.668873	0.180014	1.0202	1.21585
SREYPLT	511.483	382.629	175.187	464.264	571.496	540.977	0.748078	0.342508	1.23097	1.16523
SREYSSN	392.951	691.201	159.809	463.801	434.21	359.817	1.759	0.40669	0.936199	0.7758
SREYTVP	303.39	17.6915	2286.55	463.415	179.641	298.441	0.0583126	7.53666	0.387646	0.644003
SREYRTA	529.376	578.515	172.149	463.106	682.583	496.355	1.09283	0.325192	1.47392	1.07179
SREYTHL	332.557	71.7715	407.866	461.716	304.978	368.724	0.215817	1.22645	0.660531	0.798595
SREYTRS	536.288	344	191.546	461.485	567.159	676.242	0.641448	0.357171	1.22899	1.46536
SREYLTA	429.765	572.435	88.2011	461.253	489.443	379.498	1.33197	0.205231	1.06112	0.822754
SREYRRT	535.356	472.732	127.838	460.558	576.232	580.042	0.883024	0.23879	1.25116	1.25943
SREYTLA	502.414	390.081	275.494	460.327	565.699	584.962	0.776412	0.548341	1.22891	1.27075
SREYTPA	473.051	450.012	211.926	457.972	398.051	593.021	0.951298	0.447998	0.869161	1.29489
SREYSLA	431.187	675.887	108.721	457.586	415.71	318.928	1.5675	0.252143	0.908485	0.696978
SREYPRP	584.132	321.738	167.708	455.386	485.681	666.614	0.550796	0.287107	1.06653	1.46384
SREYTRT	505.846	328.138	144.618	455.116	485.548	441.85	0.648691	0.285894	1.06687	0.970852
SREYVST	405.647	565.806	172.196	455	321.575	527.149	1.39482	0.424496	0.706758	1.15857
SREYSTI	261.918	15.36	2279.11	454.151	407.567	335.597	0.0586444	8.70162	0.897427	0.738956
SREYSRS	567.318	514.149	227.865	450.754	791.899	551.835	0.906281	0.401653	1.75683	1.22425
SREYSSA	466.041	589.212	110.544	449.248	582.959	466.366	1.26429	0.237197	1.29763	1.0381
SREYLAP	530.258	305.189	190.518	449.055	387.784	829.365	0.575548	0.359293	0.863555	1.84691
SREYPTL	504.669	371.383	98.2038	448.322	409.647	557.095	0.735895	0.19459	0.913734	1.24262
SREYAPL	351.92	318.126	208.747	447.82	335.206	411.098	0.903972	0.593166	0.748528	0.917999
SREYNTP	396.48	269.898	211.271	446.121	410.621	524.646	0.680734	0.532867	0.920424	1.17602
SREYASL	367.656	299.338	407.305	445.928	572.293	282.365	0.814178	1.10784	1.28337	0.633207
SREYRAS	457.119	467.292	140.365	444.423	509.625	401.979	1.02225	0.307064	1.14671	0.904496
SREYSTN	371.872	835.064	132.465	443.303	520.114	407.069	2.24557	0.356212	1.17327	0.918262
SREYPTT	475.845	706.881	108.58	441.914	528.877	547.339	1.48553	0.228184	1.19679	1.23857
SREYRLL	607.074	980.527	48.985	441.875	1320.16	483.036	1.61517	0.0806905	2.98762	1.09315
SREYALL	357.215	356.755	387.066	441.566	565.345	246.523	0.998713	1.08357	1.28032	0.558292
SREYLAT	367.607	470.583	145.226	440.177	570.036	351.503	1.28013	0.395057	1.29502	0.798551
SREYSTV	327.067	72.9144	1149.93	439.598	317.99	430.567	0.222934	3.5159	0.723365	0.979457
SREYVNL	261.33	24.7315	1455.95	439.405	279.796	333.476	0.0946369	5.57131	0.636761	0.758928
SREYYTL	296.429	80.1372	1766.55	438.787	307.589	222.473	0.270342	5.95943	0.700999	0.507019
SREYRPA	414.275	340.069	179.955	438.131	392.475	499.197	0.820878	0.434385	0.895794	1.13938
SREYSYT	323.194	773.807	128.305	437.552	490.815	324.824	2.39425	0.396991	1.12173	0.742366
SREYTAL	413.245	127.909	631.056	435.583	392.918	306.16	0.309523	1.52707	0.90205	0.702875
SREYLRA	460.648	538.469	77.6375	434.85	535.692	381.449	1.16894	0.16854	1.2319	0.877198
SREYLHL	362.754	598.309	128.773	434.734	352.068	281.135	1.64935	0.354986	0.809847	0.646683
SREYNST	448.736	491.886	140.131	434.502	462.712	391.502	1.09616	0.312279	1.06492	0.901035
SREYHSS	342.9	408.366	139.43	434.193	377.073	357.017	1.19092	0.406619	0.868446	0.822254
SREYSVP	341.675	15.68	1990.3	433.923	227.129	411.777	0.0458916	5.82512	0.523432	0.948962
SREYPLL	506.63	292.435	153.733	432.572	546.314	575.673	0.577216	0.303442	1.26294	1.33081
SREYLAL	477.953	524.435	121.434	431.761	693.116	270.149	1.09725	0.254072	1.60532	0.62569
SREYSAT	430.942	453.623	69.972	431.298	496.347	437.948	1.05263	0.16237	1.15082	1.01542
SREYSTA	419.569	447.726	118.77	430.14	473.024	632.172	1.06711	0.283076	1.0997	1.46969
SREYTAT	390.647	411.475	130.783	429.214	395.263	468.402	1.05332	0.334785	0.920901	1.0913
SREYYTT	282.85	627.567	188.789	428.944	450.851	279.141	2.21873	0.667452	1.05107	0.650764
SREYRPR	600.603	183.315	131.858	428.751	395.617	697.111	0.305218	0.219542	0.922721	1.62591
SREYTDT	273.977	338.423	259.135	428.596	158.309	415.467	1.23522	0.945825	0.369366	0.969367
SREYPSL	518.346	487.406	96.895	428.287	510.687	515.866	0.940311	0.186931	1.19239	1.20449
SREYNNT	336.038	475.338	104.514	427.747	402.699	297.974	1.41454	0.311018	0.941441	0.696613
SREYPLS	399.176	451.658	69.1773	424.311	285.549	475.274	1.13147	0.1733	0.672971	1.12011
SREYTLV	342.116	19.6572	3656.26	424.196	329.32	346.795	0.0574576	10.6872	0.776339	0.817536
SREYYNL	178.24	76.1144	1127.96	423.462	204.646	152.529	0.427034	6.32836	0.48327	0.360195
SREYVTT	381.333	609.967	134.195	423.346	496.126	313.371	1.59956	0.35191	1.17192	0.740224
SREYRAP	492.659	169.143	217.862	420.22	191.856	523.416	0.343327	0.442216	0.456561	1.24558
SREYHSP	267.163	86.7658	565.992	420.142	210.046	213.608	0.324767	2.11852	0.49994	0.508419
SREYTLN	442.266	816.001	88.2479	419.872	624.296	403.76	1.84505	0.199536	1.48687	0.961626
SREYHTL	281.085	104.869	1044.81	419.37	205.93	227.775	0.373085	3.71706	0.491046	0.543136
SREYYSL	277.311	167.497	893.883	419.293	285.018	233.204	0.604006	3.2234	0.679758	0.556185
SREYATS	477.217	710.538	94.5112	419.216	487.496	464.755	1.48892	0.198046	1.16288	1.10863
SREYNLL	368.881	1026.47	170.466	418.174	341.49	283.68	2.78265	0.462116	0.816624	0.678378
SREYSPR	656.143	484.755	163.642	416.475	830.845	574.91	0.738794	0.249399	1.99495	1.38042
SREYLNS	470.894	454.949	121.201	416.012	416.374	384.588	0.96614	0.257384	1.00087	0.924464
SREYALT	408.245	641.235	109.749	415.124	654.922	378.31	1.57071	0.268831	1.57765	0.911319
SREYSPA	362.901	344.64	181.964	414.622	347.023	414.958	0.949682	0.501416	0.836961	1.00081
SREYLNT	458.492	493.166	200.755	414.429	404.469	526.47	1.07563	0.437859	0.975966	1.27035
SREYATT	418.393	704.732	119.284	412.152	616.373	467.597	1.68438	0.285101	1.4955	1.13453
SREYSSI	322.998	61.9429	588.755	411.303	438.945	246.735	0.191775	1.82278	1.06721	0.599887
SREYILL	322.41	82.6058	616.426	410.299	203.009	314.474	0.256214	1.91193	0.494783	0.766451
SREYTTI	280.938	0	2914	408.562	223.279	278.632	0	10.3724	0.5465	0.681983
SREYSNP	419.667	273.098	302.791	408.407	525.292	523.331	0.650748	0.721503	1.2862	1.2814
SREYNSL	406.529	401.418	147.703	407.481	606.239	421.872	0.987426	0.363327	1.48777	1.03532
SREYLVT	330.155	560.869	74.8331	407.018	348.395	308.239	1.69881	0.22666	0.855969	0.75731
SREYVSL	348.685	69.6687	868.269	404.393	278.114	373.305	0.199804	2.49013	0.687732	0.923125
SREYVLT	310.253	399.772	160.791	402.308	183.447	370.463	1.28854	0.518257	0.455986	0.920845
SREYSYL	306.576	228.16	442.268	402.308	575.17	233.035	0.744221	1.4426	1.42967	0.579244
SREYLYS	269.958	1070.77	124.005	402.27	450.585	248.729	3.96643	0.45935	1.12011	0.618314
SREYAAP	369.274	230.812	372.529	401.845	176.41	506.11	0.625042	1.00882	0.439001	1.25947
SREYNLT	370.352	449.143	55.5756	401.073	550.12	364.228	1.21275	0.150061	1.37162	0.908134
SREYTLI	327.704	11.7029	3492.43	400.185	233.414	275.281	0.0357117	10.6573	0.583264	0.687885
SREYVNT	272.703	272.915	194.772	400.147	310.599	325.12	1.00078	0.714227	0.776212	0.812503
SREYRNL	391.774	554.744	81.6573	400.108	525.026	352.818	1.41598	0.20843	1.31221	0.881808
SREYTYP	275.007	93.1658	1750.51	400.031	336.224	281.729	0.338777	6.36535	0.840495	0.704267
SREYDTP	202.897	42.7886	3682.95	399.336	180.924	226.46	0.210888	18.1518	0.453063	0.567092
SREYVLL	337.557	52.2058	1546.25	397.946	305.465	386.497	0.154658	4.58072	0.767603	0.971228
SREYSVL	349.371	66.1029	360.937	397.213	415.931	286.267	0.189205	1.03311	1.04713	0.72069
SREYPSR	576.436	484.115	87.4065	396.595	521.087	689.009	0.839842	0.151633	1.3139	1.73731
SREYHTP	314.076	27.5658	1219.86	395.746	182.518	376.995	0.0877677	3.88396	0.461199	0.95262
SREYLSN	414.814	498.698	123.912	394.897	587.385	466.875	1.20222	0.298716	1.48744	1.18227
SREYRLR	559.082	567.086	50.1536	394.742	947.065	529.185	1.01432	0.089707	2.3992	1.34058
SREYTYL	347.803	55.8172	1247.81	394.202	573.09	337.251	0.160485	3.5877	1.4538	0.85553
SREYITL	283.193	36.1143	820.079	392.774	156.981	170.513	0.127525	2.89583	0.399673	0.434126
SREYPLR	494.963	514.286	104.514	392.696	594.997	460.513	1.03904	0.211155	1.51516	1.17269
SREYLQL	343.244	144.092	190.471	392.658	202.788	270.403	0.419794	0.554916	0.516449	0.688649
SREYSHP	338.145	118.857	383.327	390.959	337.95	419.624	0.351498	1.13361	0.864412	1.07332
SREYTNP	402.853	162.149	260.677	389.917	354.015	484.309	0.402501	0.647078	0.907925	1.24208
SREYRSR	535.307	288.595	97.5027	389.647	673.023	591.876	0.53912	0.182143	1.72726	1.51901
SREYPRT	452.511	354.332	232.913	389.608	521.441	595.651	0.783035	0.514712	1.33837	1.52885
SREYPAP	437.609	140.526	192.949	389.57	171.365	698.383	0.321122	0.440916	0.439882	1.7927
SREYHSL	268.879	102.309	422.589	389.531	451.116	382.976	0.380501	1.57167	1.1581	0.983172
SREYSVT	346.038	431.589	44.9185	389.106	388.271	462.252	1.24723	0.129808	0.997852	1.18798
SREYYSS	305.547	779.795	41.5531	389.029	271.165	319.691	2.55213	0.135996	0.697031	0.821766
SREYVSP	345.204	177.372	314.85	388.875	454.79	459.325	0.513816	0.912069	1.1695	1.18117
SREYPTS	496.385	417.052	121.715	388.141	478.512	415.764	0.840179	0.245202	1.23283	1.07117
SREYLHP	399.176	325.486	114.937	386.829	402.92	369.87	0.815394	0.287936	1.0416	0.956158
SREYNLS	380.156	482.881	73.4308	386.327	550.961	412.88	1.27022	0.19316	1.42615	1.06873
SREYPSA	371.431	377.692	142.421	385.555	423.101	413.473	1.01686	0.38344	1.09738	1.07241
SREYNSN	402.853	483.978	123.117	385.516	486.92	341.154	1.20138	0.305613	1.26303	0.884927
SREYRNT	435.452	390.766	125.641	385.246	432.395	487.872	0.897381	0.28853	1.12239	1.26639
SREYTTN	401.039	308.48	107.833	385.246	473.51	385.86	0.769203	0.268883	1.22911	1.00159
SREYLHS	352.803	700.435	73.758	384.783	360.964	403.93	1.98535	0.209063	0.938097	1.04976
SREYTRR	508.346	254.263	151.209	383.857	486.832	479.219	0.500178	0.297452	1.26827	1.24843
SREYDTL	316.576	46.4915	2127.34	383.779	265.943	298.059	0.146857	6.71984	0.692958	0.776641
SREYSEP	188.877	28.16	1849.56	383.316	100.332	261.199	0.149092	9.79239	0.261746	0.68142
SREYRTN	386.186	549.166	74.6928	383.162	438.326	394.938	1.42203	0.193412	1.14397	1.03073
SREYYST	299.125	445.623	127.838	383.007	419.207	205.252	1.48976	0.427373	1.09451	0.535896
SREYTHP	336.528	113.143	476.576	382.081	237.972	515.188	0.336207	1.41616	0.622832	1.34837
SREYSHL	333.096	313.463	202.25	381.656	382.738	220.352	0.941059	0.607182	1.00284	0.577358
SREYLNR	374.176	302.492	82.3117	381.502	434.918	347.304	0.808422	0.219981	1.14002	0.91036
SREYETL	136.033	0	3429.65	379.649	87.5412	230.617	0	25.212	0.230585	0.607448
SREYRLA	386.823	607.407	73.7113	379.456	612.966	277.826	1.57024	0.190555	1.61538	0.73217
SREYRNS	512.61	580.938	92.5013	378.838	421.331	336.955	1.13329	0.180452	1.11217	0.889441
SREYYLL	256.134	65.7829	864.016	378.53	338.968	266.756	0.256831	3.3733	0.895486	0.704716
SREYPTR	457.07	318.263	140.785	378.105	460.543	432.561	0.696312	0.308017	1.21803	1.14402
SREYSAS	431.481	576.184	83.1998	377.873	424.385	524.18	1.33536	0.192824	1.12309	1.38718
SREYLAA	332.655	590.492	87.5467	377.449	557.821	283.68	1.77509	0.263176	1.47787	0.751572
SREYASR	440.011	492.846	130.783	377.101	473.024	415.425	1.12008	0.297226	1.25437	1.10163
SREYYLP	195.152	63.2229	1731.35	377.063	333.082	237.361	0.323968	8.87181	0.883359	0.629501
SREYNTT	333.194	677.898	91.8469	376.947	360.3	293.86	2.03454	0.275656	0.955837	0.779578
SREYASS	390.598	514.241	108.814	376.368	443.592	356.296	1.31655	0.278584	1.17861	0.946671
SREYPPA	554.327	338.332	185.47	375.673	346.403	734.904	0.610347	0.334586	0.922087	1.95623
SREYLLA	445.403	775.041	89.6501	375.017	476.21	437.396	1.74009	0.201279	1.26984	1.16634
SREYALS	369.323	637.624	115.264	374.94	356.095	343.317	1.72647	0.312097	0.949741	0.915659
SREYLYP	291.576	570.881	111.712	374.862	514.449	111.979	1.95792	0.383132	1.37237	0.29872
SREYLAR	381.333	564.846	103.579	374.361	497.764	438.541	1.48124	0.271624	1.32964	1.17144
SREYTVT	303.39	258.88	110.497	374.013	326.177	355.194	0.853293	0.364207	0.872101	0.949682
SREYRAT	398.735	481.555	108.861	373.82	345.606	323.212	1.20771	0.273015	0.924526	0.864618
SREYYLS	251.624	755.932	122.463	373.511	546.845	247.584	3.00422	0.486689	1.46407	0.662854
SREYTAS	390.108	554.835	74.1319	372.739	430.979	385.351	1.42226	0.19003	1.15625	1.03384
SREYTPV	339.665	75.4744	838.682	372.237	239.654	433.197	0.222202	2.46914	0.64382	1.16377
SREYRAL	404.863	922.013	88.575	371.388	583.136	304.845	2.27735	0.218778	1.57015	0.820827
SREYLRR	530.748	462.812	138.542	370.578	558.396	492.41	0.871999	0.261031	1.50683	1.32876
SREYSNR	400.255	396.983	131.577	370.114	515.776	477.14	0.991827	0.328734	1.39356	1.28917
SREYYNT	261.33	385.738	163.735	369.999	328.7	292.205	1.47606	0.626546	0.888382	0.789747
SREYHRL	284.026	40.0001	476.716	369.458	266.828	297.211	0.140832	1.67842	0.722215	0.80445
SREYSLV	317.263	36.4343	974.512	369.111	294.091	250.086	0.11484	3.07163	0.796755	0.677537
SREYSLN	365.744	703.361	63.2879	367.953	604.335	281.856	1.9231	0.173039	1.64243	0.766011
SREYASA	330.008	504.549	126.529	367.914	315.157	202.368	1.5289	0.383412	0.856606	0.550041
SREYTYT	339.763	524.664	123.725	367.76	267.448	347.559	1.5442	0.36415	0.727235	0.94507
SREYTRA	425.501	338.378	94.7917	367.644	351.714	406.008	0.795246	0.222777	0.95667	1.10435
SREYNNL	424.618	426.561	99.0919	367.451	419.605	547.763	1.00457	0.233367	1.14193	1.49071
SREYYTS	302.9	567.132	106.103	367.258	404.557	178.657	1.87234	0.350291	1.10156	0.486463
SREYVTP	401.48	73.6458	445.82	366.949	287.231	469.251	0.183436	1.11044	0.782754	1.27879
SREYART	375.107	452.938	127.37	366.833	343.172	319.691	1.20749	0.339558	0.935499	0.871489
SREYITP	276.477	143.086	311.485	366.833	157.424	312.523	0.517532	1.12662	0.429143	0.851948
SREYSLH	345.45	787.11	63.6619	366.447	472.315	308.493	2.27851	0.184287	1.2889	0.841849
SREYLLN	387.411	645.304	73.758	366.254	434.21	299.586	1.66568	0.190387	1.18554	0.817973
SREYLTI	211.917	77.4401	402.724	365.945	264.261	145.064	0.365427	1.90039	0.722133	0.396408
SREYSPV	240.937	185.783	226.93	365.791	171.984	303.658	0.771085	0.941863	0.470171	0.83014
SREYSKS	354.911	453.898	125.501	365.212	495.993	418.733	1.27891	0.353612	1.3581	1.14655
SREYSEL	254.957	99.1544	367.201	364.98	248.019	278.038	0.388906	1.44025	0.67954	0.76179
SREYLVS	287.262	487.452	71.3742	363.127	280.946	309.554	1.69689	0.248464	0.773685	0.852466
SREYNTS	450.158	604.938	78.8996	362.433	672.934	375.044	1.34383	0.175271	1.85672	1.0348
SREYSIT	330.302	538.652	114.563	362.24	373.223	330.338	1.63079	0.346844	1.03032	0.911931
SREYVSS	407.51	384.641	212.954	361.622	438.06	575.97	0.94388	0.522574	1.21138	1.59274
SREYTHT	391.382	363.109	131.717	361.236	379.508	494.488	0.927761	0.336544	1.05058	1.36888
SREYDSS	282.066	461.578	119.471	361.043	249.302	248.262	1.63642	0.423558	0.690506	0.687625
SREYSNI	280.84	60.6629	473.958	361.043	320.424	215.559	0.216005	1.68764	0.887495	0.597046
SREYSSK	410.304	239.726	155.135	361.004	459.304	452.624	0.584264	0.378097	1.27229	1.25379
SREYLAS	395.794	492.938	74.8798	360.85	477.361	309.511	1.24544	0.189189	1.32288	0.857728
SREYTQL	257.359	0	810.029	360.811	232.042	281.092	0	3.14747	0.643111	0.779056
SREYVLS	362.999	468.709	102.224	359.73	365.389	327.199	1.29121	0.281608	1.01573	0.909567
SREYNLP	334.469	247.406	502.284	359.576	432.528	448.212	0.739698	1.50173	1.20288	1.2465
SREYLNN	327.704	437.486	49.4525	359.537	267.581	343.275	1.335	0.150906	0.744235	0.954767
SREYVAL	197.26	82.423	507.986	359.229	183.89	199.568	0.41784	2.57521	0.511902	0.555547
SREYLYT	398	810.79	92.6883	357.878	647.398	286.691	2.03716	0.232885	1.80899	0.801088
SREYLYL	289.223	1455.96	29.3069	357.723	670.545	166.569	5.03403	0.10133	1.87448	0.465635
SREYIST	279.517	271.178	116.526	357.183	200.752	327.877	0.970166	0.416886	0.562042	0.917954
SREYSNN	440.599	447.863	95.5863	356.797	380.968	415.467	1.01649	0.216946	1.06775	1.16444
SREYVPP	366.43	108.526	289.189	356.642	226.598	665.256	0.29617	0.789207	0.635365	1.86533
SREYNRT	405.451	411.338	136.579	356.372	293.383	378.056	1.01452	0.336856	0.823248	1.06085
SREYAPT	468.933	388.846	173.037	356.334	429.696	526.004	0.829215	0.369001	1.20588	1.47616
SREYPAL	385.451	454.309	127.417	356.334	263.686	310.232	1.17864	0.330567	0.739997	0.870624
SREYVRL	322.165	58.1029	579.033	355.986	242.265	398.797	0.180352	1.79732	0.680547	1.12026
SREYRRS	525.895	304.595	80.442	355.561	485.46	565.281	0.579193	0.152962	1.36533	1.58983
SREYDSL	240.153	50.1029	816.48	355.523	389.289	206.525	0.208629	3.39983	1.09497	0.580904
SREYTHS	356.087	302.309	209.916	355.098	383.225	321.176	0.848975	0.589507	1.07921	0.90447
SREYTSI	343.979	72.6858	2186.24	354.249	185.66	350.528	0.211309	6.35573	0.524095	0.989495
SREYISS	402.02	384.366	112.834	353.863	247.62	470.523	0.956088	0.280668	0.699764	1.32968
SREYSDT	299.027	495.589	139.85	353.4	279.796	337.548	1.65734	0.467685	0.791725	0.955146
SREYSYS	382.558	639.224	47.6763	352.165	480.857	327.411	1.67092	0.124625	1.36543	0.92971
SREYTNI	265.104	56.2744	1818.48	351.47	154.458	392.986	0.212272	6.85947	0.439465	1.11812
SREYSAA	360.303	549.806	116.199	351.006	419.959	364.992	1.52596	0.322504	1.19644	1.03984
SREYAPS	378.244	319.315	142.795	350.775	293.825	459.028	0.844202	0.377521	0.837646	1.30861
SREYGLT	336.43	534.904	37.1127	349.578	320.468	270.361	1.58994	0.110313	0.916728	0.773392
SREYLTH	268.193	381.852	90.6784	349.578	234.963	272.906	1.4238	0.338109	0.672132	0.780672
SREYISL	335.596	147.84	537.714	349.231	436.998	312.735	0.44053	1.60226	1.25132	0.895496
SREYLTM	231.035	160.686	258.948	348.459	185.04	170.344	0.695505	1.12082	0.531025	0.488849
SREYSKL	389.47	209.509	239.877	348.073	380.703	407.747	0.537933	0.615906	1.09374	1.17144
SREYSQL	244.908	139.337	277.971	348.034	211.285	242.197	0.568938	1.135	0.607081	0.695899
SREYPLA	305.841	283.063	140.925	347.185	220.977	315.577	0.925525	0.460781	0.636483	0.908959
SREYHST	421.677	438.812	138.916	347.108	469.04	402.403	1.04064	0.329436	1.35128	1.1593
SREYPRS	397.265	271.543	104.841	346.992	309.271	351.588	0.683532	0.263907	0.891292	1.01325
SREYVRP	353.489	155.703	205.709	346.065	332.993	414.534	0.440475	0.581939	0.962226	1.19785
SREYTMP	225.986	23.0857	2286.08	345.95	185.173	369.912	0.102156	10.116	0.535261	1.06927
SREYYRL	209.613	132.023	371.08	345.679	273.378	156.473	0.629842	1.77031	0.790843	0.452655
SREYHLL	259.712	72.1372	479.427	345.293	323.743	266.586	0.277758	1.84599	0.937589	0.772057
SREYLTN	387.951	487.178	120.172	344.444	394.732	363.762	1.25577	0.309762	1.146	1.05608
SREYSYP	167.161	31.4515	1396.77	344.444	411.196	152.274	0.188151	8.35587	1.1938	0.442087
SREYHTT	304.958	550.949	156.864	344.02	352.201	361.089	1.80664	0.514379	1.02378	1.04962
SREYLPV	370.205	188.252	172.149	343.325	139.809	551.793	0.508506	0.465009	0.407222	1.6072
SREYRSA	436.334	459.841	104.093	342.939	474.042	428.319	1.05387	0.238563	1.38229	1.24897
SREYLQP	359.273	170.286	152.611	342.553	312.944	423.865	0.473973	0.424776	0.913566	1.23737
SREYTTM	304.419	0	938.942	342.475	301.703	230.702	0	3.08437	0.880948	0.67363
SREYTKS	270.693	189.532	140.458	342.244	223.943	302.64	0.700172	0.518884	0.654337	0.884281
SREYTYS	357.264	487.635	92.8285	341.703	433.9	332.374	1.36492	0.259832	1.26981	0.972696
SREYRTV	344.469	303.452	126.669	340.931	232.529	360.283	0.880926	0.367723	0.682039	1.05676
SREYLHT	473.982	331.658	138.869	340.854	389.731	519.853	0.699726	0.292983	1.1434	1.52515
SREYPAS	396.676	315.703	111.432	340.854	423.19	412.88	0.795871	0.280913	1.24156	1.21131
SREYTKL	344.224	88.7773	473.117	340.7	285.461	447.618	0.257905	1.37444	0.837865	1.31382
SREYINT	288.683	209.875	131.297	340.7	218.897	345.523	0.727006	0.454812	0.642493	1.01416
SREYARL	319.91	117.577	280.729	340.507	379.994	383.443	0.367533	0.877526	1.11597	1.12609
SREYTEP	198.681	25.92	2906.34	340.352	50.6748	309.681	0.13046	14.6281	0.148889	0.909883
SREYSIL	290.546	429.486	202.017	339.966	514.758	261.496	1.4782	0.695299	1.51415	0.769182
SREYTNV	332.361	37.6686	818.723	339.928	308.342	346.838	0.113336	2.46336	0.90708	1.02033
SREYPAT	381.039	338.972	93.2492	339.851	266.518	384.842	0.8896	0.244724	0.784222	1.13239
SREYPTA	443.197	357.623	95.9602	338.963	440.671	533.596	0.806917	0.216518	1.30006	1.5742
SREYTYV	187.456	0	2265.84	338.808	91.1703	223.534	0	12.0873	0.269091	0.659764
SREYLIT	337.41	625.144	108.019	337.457	229.475	293.096	1.85277	0.320143	0.680012	0.868543
SREYTVS	394.029	395.521	95.6797	336.994	426.199	551.793	1.00378	0.242824	1.26471	1.6374
SREYLNP	332.9	324.892	145.319	336.994	418.321	327.199	0.975944	0.436525	1.24133	0.970934
SREYSKT	384.617	279.726	192.388	336.801	227.749	351.8	0.727284	0.500206	0.676212	1.04453
SREYYLT	222.603	384.869	90.211	336.762	290.86	200.332	1.72894	0.405254	0.863695	0.594876
SREYSTY	290.889	868.984	92.1274	336.492	365.301	223.406	2.98733	0.316709	1.08562	0.663927
SREYGSS	317.753	651.978	59.6888	335.334	328.302	229.641	2.05184	0.187847	0.979029	0.684814
SREYLSI	287.801	408.549	157.332	335.025	365.788	182.475	1.41955	0.546668	1.09182	0.544659
SREYAPR	423.049	172.892	86.3315	334.948	328.08	483.715	0.40868	0.204069	0.979496	1.44415
SREYQLP	243.584	141.852	454.935	334.948	168.267	323.678	0.582351	1.86767	0.502367	0.966354
SREYQTT	255.545	533.304	111.852	334.678	272.803	222.516	2.08692	0.4377	0.815121	0.664865
SREYLDT	291.625	162.743	158.033	334.601	253.153	329.744	0.558057	0.541905	0.756581	0.985485
SREYALR	404.863	504.184	109.983	334.485	566.009	370.972	1.24532	0.271654	1.69218	1.10909
SREYRSN	402.951	467.109	153.499	334.099	356.228	400.749	1.15922	0.380937	1.06624	1.19949
SREYRNR	360.842	302.126	71.7014	333.134	367.293	447.661	0.837281	0.198706	1.10254	1.34379
SREYNRS	357.852	416.961	52.07	333.134	430.005	380.983	1.16518	0.145507	1.29079	1.14363
SREYVNS	319.42	330.606	139.476	333.095	302.588	291.315	1.03502	0.436656	0.908413	0.874569
SREYSGT	335.841	483.201	80.5823	332.941	395.927	250.298	1.43878	0.239941	1.18918	0.75178
SREYTRI	221.035	41.4629	1817.03	332.671	139.145	224.127	0.187585	8.22055	0.418268	0.673722
SREYSRA	420.059	449.783	76.8897	332.516	331.356	320.709	1.07076	0.183045	0.996509	0.964492
SREYYNS	288.929	377.189	90.9121	332.207	236.777	216.408	1.30548	0.314653	0.71274	0.651423
SREYGTS	349.077	428.389	62.4933	332.053	391.678	308.239	1.2272	0.179024	1.17957	0.928282
SREYSSH	369.519	388.206	134.709	331.513	394.732	442.274	1.05057	0.364552	1.1907	1.33411
SREYLSM	284.86	157.532	180.142	331.127	256.782	217.68	0.553015	0.632387	0.775479	0.657393
SREYSDS	308.145	267.886	110.17	330.432	433.457	301.579	0.869351	0.357525	1.31179	0.912683
SREYGTL	345.008	745.555	102.177	330.2	482.495	212.251	2.16098	0.296157	1.46122	0.642795
SREYLSV	331.381	362.515	137.093	330.2	416.817	232.611	1.09395	0.413702	1.26232	0.704454
SREYITT	374.813	400.321	102.317	329.891	342.42	263.744	1.06805	0.272982	1.03798	0.799488
SREYSTM	209.221	127.954	196.267	329.814	179.685	179.887	0.611576	0.938087	0.544808	0.54542
SREYRSV	276.183	461.166	86.0978	329.505	244.478	263.659	1.66978	0.311741	0.741955	0.800167
SREYTNN	392.461	304.229	225.948	329.274	381.278	468.106	0.775184	0.575722	1.15794	1.42163
SREYSYV	175.249	45.4401	2131.27	329.081	322.017	168.308	0.259288	12.1614	0.978536	0.511448
SREYVRT	336.43	269.029	204.587	328	299.092	325.502	0.799659	0.608113	0.911866	0.992385
SREYTHI	197.015	0	1827.26	327.344	186.634	310.614	0	9.27476	0.570146	0.948893
SREYLVL	248.339	225.783	87.1728	327.305	193.317	198.084	0.909172	0.351023	0.590631	0.605197
SREYVLP	350.695	27.5658	1001.95	326.07	224.208	392.096	0.0786033	2.85704	0.687608	1.20249
SREYAPA	383.637	327.863	154.948	325.877	351.183	373.178	0.854619	0.403892	1.07766	1.14515
SREYTNR	369.274	325.349	92.6416	325.568	313.387	405.245	0.881051	0.250875	0.962586	1.24473
SREYEST	216.623	226.56	253.619	325.336	232.838	278.717	1.04587	1.17079	0.715686	0.856705
SREYSDL	259.663	175.543	237.774	325.143	307.235	257.721	0.676042	0.915701	0.944923	0.792638
SREYLLI	300.694	278.766	115.919	324.989	282.54	151.977	0.927077	0.385505	0.869382	0.467639
SREYTAA	295.644	388.526	47.1154	324.912	269.439	295.005	1.31417	0.159365	0.82927	0.907954
SREYHPP	276.232	186.88	239.363	324.68	256.029	353.751	0.676533	0.866528	0.788559	1.08954
SREYLNI	262.261	230.217	229.36	323.638	129.719	208.221	0.877817	0.874549	0.400814	0.643378
SREYALA	319.91	237.257	85.7706	323.136	418.144	278.632	0.741639	0.268109	1.29402	0.862276
SREYTSK	409.814	323.566	80.2083	322.48	418.852	468.402	0.789544	0.195719	1.29885	1.4525
SREYINL	252.457	53.3944	536.545	322.325	185.262	238.379	0.211499	2.12529	0.574766	0.739561
SREYARS	403.196	450.789	133.26	320.897	416.728	466.536	1.11804	0.330509	1.29864	1.45385
SREYTPI	225.643	41.8743	1136.94	320.897	127.107	317.104	0.185578	5.03867	0.3961	0.988179
SREYSLI	284.026	123.017	1089.82	320.82	536.002	225.273	0.433119	3.83705	1.67073	0.702178
SREYAVP	154.072	0	2369	320.086	126.975	237.616	0	15.3759	0.396689	0.742349
SREYLDS	260.987	305.235	70.0654	319.585	224.297	271.973	1.16954	0.268464	0.701838	0.85102
SREYTQP	300.694	71.2687	519.064	319.469	171.144	367.876	0.237014	1.72622	0.535713	1.15152
SREYSML	235.349	151.406	200.755	319.044	243.549	228.157	0.643325	0.853008	0.76337	0.715126
SREYRHS	340.106	259.932	100.588	318.233	270.324	403.59	0.764266	0.295753	0.849453	1.26822
SREYLKL	353.979	309.715	122.556	318.156	410.975	317.443	0.874952	0.346224	1.29174	0.997758
SREYTSG	271.428	695.635	70.2524	317.886	308.828	300.943	2.56287	0.258825	0.971507	0.946701
SREYTDS	350.205	368.595	135.503	317.153	396.016	366.137	1.05251	0.386927	1.24866	1.15445
SREYTTH	313.586	339.886	39.2628	316.342	241.601	233.544	1.08387	0.125206	0.763735	0.738264
SREYTSM	296.968	185.052	518.409	316.303	245.452	260.436	0.623137	1.74567	0.776001	0.823373
SREYYTP	244.957	50.1944	520.98	315.956	289.709	172.634	0.204911	2.12682	0.916929	0.546386
SREYSNV	301.478	175.223	286.806	315.57	186.545	214.626	0.581214	0.951332	0.591137	0.680122
SREYLGT	327.655	656.915	58.0529	314.258	376.675	237.828	2.0049	0.177177	1.19862	0.756793
SREYNYS	299.811	458.972	99.8865	313.794	439.299	288.091	1.53087	0.333165	1.39996	0.918089
SREYFTL	217.554	52.7086	425.394	313.794	135.428	183.026	0.242278	1.95535	0.431581	0.583268
SREYLQT	308.243	323.383	88.575	313.099	306.97	323.297	1.04912	0.287355	0.980422	1.03257
SREYDST	223.976	459.018	63.6151	313.099	197.919	211.784	2.04941	0.284026	0.632129	0.676412
SREYVTS	365.94	506.606	74.3189	312.752	421.198	408.171	1.3844	0.20309	1.34675	1.3051
SREYRRR	495.6	248.457	63.3347	312.482	392.032	478.158	0.501326	0.127794	1.25458	1.5302
SREYNNN	308.488	349.075	65.812	312.289	329.452	281.05	1.13157	0.213337	1.05496	0.899968
SREYRHL	274.958	267.383	27.0633	312.25	279.397	328.259	0.972452	0.0984272	0.894786	1.05127
SREYVRS	287.213	231.269	103.766	311.98	167.957	200.629	0.805218	0.361286	0.538358	0.643082
SREYLLV	216.672	260.343	112.6	311.826	297.322	284.104	1.20155	0.51968	0.953487	0.911099
SREYLPG	299.125	608.092	123.164	311.748	377.118	208.349	2.0329	0.411747	1.20969	0.668323
SREYAAL	208.485	552.732	156.864	311.71	281.743	145.827	2.65118	0.752399	0.903863	0.467829
SREYTAV	250.3	25.5086	1381.26	311.401	193.582	323.509	0.101912	5.5184	0.621649	1.03888
SREYITS	357.313	374.309	67.3077	311.285	398.671	312.226	1.04757	0.188372	1.28073	1.00302
SREYQRL	270.35	249.326	142.094	311.285	236.91	160.927	0.922235	0.525593	0.761071	0.516977
SREYLRN	291.38	401.692	119.752	311.015	262.004	208.645	1.37859	0.410981	0.842416	0.670853
SREYSIP	236.918	78.1715	1123.66	310.938	201.548	350.57	0.329953	4.74285	0.648195	1.12746
SREYLNV	253.241	203.795	166.4	310.629	204.337	297.932	0.804744	0.657079	0.657816	0.959124
SREYSHS	396.529	434.652	132.605	309.973	309.802	306.245	1.09614	0.334415	0.99945	0.987975
SREYELP	186.72	16	3055.35	309.432	224.474	215.178	0.0856898	16.3632	0.725437	0.695395
SREYVTR	351.822	316.709	95.9135	309.085	256.914	403.124	0.900196	0.272619	0.83121	1.30425
SREYQTP	242.359	127.68	302.791	308.815	176.809	345.904	0.526823	1.24935	0.572539	1.1201
SREYSVS	316.87	426.469	78.3387	308.583	398.937	370.845	1.34588	0.247226	1.2928	1.20177
SREYPRL	370.058	246.217	105.589	308.236	426.907	491.222	0.665348	0.285331	1.385	1.59366
SREYVTV	182.357	14.6743	1489.7	308.12	66.6075	207.076	0.08047	8.16911	0.216174	0.672063
SREYNTR	434.618	451.932	56.2767	307.618	500.463	454.787	1.03984	0.129485	1.6269	1.47841
SREYSGP	307.507	271.909	113.348	307.541	320.468	325.248	0.884235	0.368602	1.04203	1.05758
SREYLTV	268.781	276.755	193.229	307.039	221.597	258.272	1.02967	0.718909	0.721723	0.841172
SREYVSV	212.358	34.3772	1429.73	306.885	159.327	261.326	0.161883	6.73263	0.519175	0.851546
SREYLTK	297.605	403.201	102.971	306.73	267.094	275.069	1.35482	0.346	0.870777	0.896779
SREYLSK	371.872	284.069	161.819	306.267	172.206	435.615	0.76389	0.435147	0.562273	1.42234
SREYTTY	336.626	306.56	80.0681	305.881	376.188	309.257	0.910686	0.237855	1.22985	1.01104
SREYHTS	369.274	422.766	95.82	305.572	328.169	208.179	1.14486	0.259482	1.07395	0.681276
SREYTPN	290.399	399.589	149.526	305.379	228.368	457.501	1.376	0.514898	0.747819	1.49814
SREYYSI	186.279	0	2626.64	305.379	287.275	156.473	0	14.1005	0.940716	0.512391
SREYVPT	331.969	250.743	135.737	305.263	203.673	479.261	0.755321	0.408885	0.667204	1.56999
SREYSVN	239.123	550.081	71.234	305.032	248.55	256.321	2.3004	0.297896	0.814833	0.84031
SREYSVV	198.436	20.5715	1253.84	304.954	78.6012	178.36	0.103668	6.3186	0.257747	0.584875
SREYRLN	318.194	502.766	111.385	304.646	406.682	219.462	1.58006	0.350053	1.33493	0.720383
SREYHIL	144.17	71.223	321.301	304.491	246.425	168.859	0.49402	2.22862	0.809302	0.554561
SREYNLN	285.987	460.481	141.58	304.298	369.019	294.708	1.61014	0.495056	1.21269	0.968484
SREYTRV	279.026	30.8572	878.552	304.182	247.001	361.301	0.110589	3.14864	0.812015	1.18778
SREYVPL	228.829	214.583	153.499	303.603	251.294	325.036	0.937744	0.670802	0.827704	1.07059
SREYATA	331.675	278.583	108.16	303.526	434.962	324.145	0.839929	0.326102	1.43303	1.06793
SREYQSS	306.184	450.743	55.3886	303.41	354.546	343.911	1.47213	0.1809	1.16854	1.13348
SREYTYN	251.281	700.069	63.3814	303.333	223.5	171.701	2.78601	0.252234	0.736814	0.566047
SREYTIP	292.262	18.56	1829.27	303.102	186.589	412.116	0.0635047	6.25902	0.6156	1.35966
SREYSAR	420.059	416.046	56.6974	302.909	649.124	447.025	0.990447	0.134975	2.14297	1.47577
SREYDTS	227.751	258.789	111.759	302.716	361.141	285.079	1.13628	0.490707	1.193	0.94174
SREYLHR	329.126	295.498	82.2182	302.098	297.897	458.307	0.897826	0.249808	0.986094	1.51708
SREYFST	253.732	288.366	58.7073	301.982	211.462	213.905	1.1365	0.231375	0.700247	0.708337
SREYNTA	317.41	567.452	88.2946	301.558	491.7	248.559	1.78776	0.278172	1.63054	0.824251
SREYPAR	447.168	294.492	99.793	301.442	375.082	521.974	0.658571	0.223167	1.24429	1.73159
SREYTIL	298.586	11.3372	842.187	301.364	221.376	238.082	0.0379695	2.82059	0.734578	0.790014
SREYSKP	273.83	76.2972	364.443	301.094	185.085	357.739	0.27863	1.33091	0.614707	1.18813
SREYLHA	222.064	649.235	50.5275	301.017	194.821	139.252	2.92364	0.227536	0.64721	0.462607
SREYEPP	242.457	92.6173	326.583	300.708	147.377	210.724	0.381995	1.34697	0.490101	0.700758
SREYMSL	278.046	174.446	218.984	300.67	383.845	303.997	0.6274	0.787581	1.27663	1.01107
SREYNYP	132.356	38.6743	349.906	300.438	188.891	90.9828	0.292199	2.64367	0.628718	0.302834
SREYRVS	282.115	377.006	78.5256	300.206	338.968	414.237	1.33636	0.278347	1.12912	1.37984
SREYIYL	242.555	103.954	411.091	300.091	186.766	195.115	0.428581	1.69484	0.622367	0.650186
SREYLTG	275.938	590.904	81.0029	300.052	329.32	199.611	2.14144	0.293555	1.09754	0.665254
SREYRYS	336.675	651.704	74.9733	299.936	413.896	292.63	1.93571	0.222688	1.37995	0.975639
SREYMTT	256.281	408.092	52.9581	299.743	328.612	191.594	1.59236	0.206641	1.09631	0.639194
SREYNSR	384.421	467.155	68.523	299.01	396.193	395.319	1.21522	0.17825	1.32502	1.32209
SREYATV	194.907	24.4115	1639.55	299.01	109.095	244.699	0.125247	8.41197	0.364853	0.818365
SREYTIT	342.018	319.863	140.365	298.894	246.116	405.923	0.935223	0.410401	0.823421	1.35808
SREYTNM	215.888	44.8915	610.163	298.894	231.865	168.18	0.207939	2.8263	0.775743	0.562676
SREYATR	392.608	311.132	68.8034	298.701	519.405	345.311	0.792475	0.175247	1.73888	1.15604
SREYLGL	238.437	913.83	44.6381	298.701	403.672	114.736	3.83258	0.187211	1.35143	0.384116
SREYGTT	286.968	517.669	63.3814	298.662	362.646	282.916	1.80393	0.220866	1.21423	0.947278
SREYHPL	314.321	270.035	131.904	298.354	270.147	286.267	0.859104	0.419648	0.905461	0.95949
SREYHLS	302.115	308.023	72.4492	297.659	350.74	323.806	1.01956	0.239807	1.17833	1.08784
SREYLIL	268.193	653.807	56.043	297.543	361.362	212.124	2.43782	0.208965	1.21449	0.712918
SREYTIS	341.43	334.218	93.7166	296.925	386.987	286.988	0.978876	0.274483	1.30331	0.966533
SREYTDP	219.074	41.4172	594.131	296.385	193.759	342.426	0.189056	2.71201	0.653742	1.15534
SREYTSQ	365.058	376.732	65.5783	296.037	324.451	269.173	1.03198	0.179638	1.09598	0.909255
SREYQLL	269.418	351.863	92.9687	295.922	436.998	157.407	1.30601	0.345072	1.47674	0.53192
SREYVTA	264.614	463.589	89.2762	295.651	254.613	200.247	1.75194	0.337382	0.861194	0.677308
SREYTLD	252.555	368.823	54.6875	295.536	249.037	286.946	1.46037	0.216537	0.842662	0.970935
SREYYSP	275.497	106.286	169.765	295.265	255.897	215.899	0.385797	0.616214	0.866666	0.731202
SREYSYI	180.691	12.5257	2577.14	295.227	158.442	224.848	0.0693214	14.2627	0.536678	0.761613
SREYILS	271.085	322.606	98.5777	295.034	357.335	225.739	1.19006	0.363641	1.21117	0.76513
SREYTLM	212.799	18.3772	2400.31	294.3	146.802	231.253	0.0863592	11.2797	0.498817	0.785773
SREYLIS	289.272	512.778	100.354	293.837	273.024	280.286	1.77265	0.346919	0.929168	0.953884
SREYNTV	258.732	185.783	205.662	293.644	295.286	285.843	0.718053	0.794886	1.00559	0.973433
SREYGST	319.125	583.269	55.3419	293.528	489.62	266.883	1.82771	0.173417	1.66805	0.909224
SREYHAP	248.683	104.594	303.586	293.528	165.169	316.807	0.420594	1.22078	0.562701	1.07931
SREYRPV	376.823	152.137	139.57	293.413	329.054	364.143	0.403737	0.370386	1.12147	1.24106
SREYSNA	259.516	370.423	69.2708	293.258	335.162	224.636	1.42736	0.266923	1.14289	0.766002
SREYSNK	330.449	219.109	59.7823	293.181	212.48	285.801	0.663064	0.180912	0.72474	0.974827
SREYHTV	158.876	0	2221.81	293.142	121.221	180.481	0	13.9845	0.413523	0.615677
SREYPAA	294.664	235.795	94.4645	293.104	224.828	293.563	0.800215	0.320584	0.767059	1.00157
SREYTKP	250.937	15.04	422.449	292.525	111.662	437.396	0.0599353	1.68348	0.381717	1.49525
SREYSDP	292.458	120.686	309.288	292.254	200.398	310.529	0.41266	1.05755	0.685696	1.06253
SREYAAT	293.929	387.063	78.0582	291.714	312.502	266.841	1.31686	0.265569	1.07126	0.914733
SREYTPG	236.574	400.869	89.3697	291.637	227.97	291.06	1.69447	0.377766	0.781692	0.998023
SREYSTQ	269.859	294.903	50.3873	291.482	269.572	241.348	1.0928	0.186717	0.924831	0.828003
SREYSYR	384.813	701.441	61.5117	290.981	686.212	189.346	1.82281	0.159848	2.35827	0.650717
SREYKSS	355.156	322.835	66.7	290.788	385.792	409.147	0.908995	0.187805	1.32671	1.40703
SREYVNP	190.74	78.4915	200.614	290.44	103.341	169.665	0.411511	1.05177	0.355809	0.584165
SREYSHT	365.597	324.298	101.616	290.093	244.567	268.368	0.887035	0.277945	0.843064	0.925109
SREYRNP	327.459	199.635	60.3432	289.938	357.91	307.645	0.609648	0.184277	1.23443	1.06107
SREYLVP	266.673	98.9258	171.448	289.63	184.819	331.949	0.370963	0.642913	0.638122	1.14612
SREYNSI	278.487	356.618	94.184	289.089	288.426	199.908	1.28055	0.338199	0.997705	0.691509
SREYLKT	325.302	276.8	133.961	288.973	213.941	231.974	0.850903	0.411805	0.740347	0.802754
SREYNYI	148.582	39.9543	599.179	288.78	81.9648	96.1152	0.268904	4.03265	0.283831	0.332832
SREYHNL	257.359	13.8972	585.577	288.703	234.299	241.476	0.0539991	2.27533	0.811557	0.836415
SREYMTL	195.985	129.189	301.155	288.626	254.702	148.626	0.659176	1.53662	0.882463	0.514945
SREYLEL	194.907	52.8458	404.36	288.433	43.6821	179.124	0.271134	2.07464	0.151446	0.621024
SREYINN	182.455	202.423	75.02	287.468	94.6224	250.383	1.10944	0.411169	0.329158	0.870995
SREYTHA	277.654	335.452	91.2861	287.198	190.041	329.362	1.20817	0.328777	0.66171	1.14681
SREYHNT	259.32	246.08	97.9701	286.85	275.68	348.874	0.948945	0.377796	0.961058	1.21622
SREYDAL	114.807	187.52	234.128	286.657	120.38	83.051	1.63336	2.03932	0.419945	0.289722
SREYSHN	271.673	295.269	94.4177	286.58	188.537	321.897	1.08685	0.347541	0.657885	1.12324
SREYRRA	490.992	234.972	55.1549	286.155	458.905	425.011	0.478565	0.112334	1.60369	1.48524
SREYYNN	263.879	401.235	56.9778	286.04	211.905	220.055	1.52053	0.215924	0.740823	0.769318
SREYANS	237.8	260.435	178.833	285.808	288.027	297.041	1.09518	0.752031	1.00777	1.0393
SREYRQT	321.135	178.149	124.893	285.268	267.404	393.326	0.554747	0.388911	0.937378	1.3788
SREYQST	268.585	323.2	109.188	285.229	286.478	228.878	1.20335	0.406531	1.00438	0.802436
SREYTKT	384.862	152	90.8186	284.843	329.629	437.99	0.394947	0.235977	1.15723	1.53765
SREYTDL	222.211	60.2972	905.896	284.573	97.0566	156.007	0.271351	4.07673	0.341061	0.548215
SREYRAR	411.628	263.772	63.4281	284.534	465.81	348.789	0.640802	0.154091	1.6371	1.22582
SREYAHP	246.33	47.7715	473.164	284.457	240.052	298.398	0.193933	1.92086	0.843897	1.04901
SREYNRL	311.527	370.012	114.797	284.418	492.762	323.169	1.18774	0.368498	1.73253	1.13625
SREYNAS	231.721	294.629	71.2807	284.418	306.571	179.166	1.27148	0.307614	1.07789	0.629939
SREYDRL	172.994	76.2972	493.917	284.341	152.069	158.849	0.441039	2.8551	0.53481	0.558656
SREYAAS	238.29	570.881	68.2893	284.187	142.952	226.715	2.39574	0.28658	0.50302	0.797767
SREYSIS	349.763	498.561	110.964	283.916	328.213	344.08	1.42542	0.317255	1.15602	1.21191
SREYERP	174.563	10.9257	1106.93	283.608	205.841	214.202	0.062589	6.34115	0.725796	0.755276
SREYTSH	507.414	256.412	51.2286	283.222	514.98	606.298	0.50533	0.10096	1.81829	2.14072
SREYSDV	189.269	58.0572	361.311	283.183	131.135	200.883	0.306744	1.90898	0.463074	0.709376
SREYEPT	161.131	230.629	101.382	282.836	202.965	186.631	1.43131	0.62919	0.717606	0.659858
SREYNSP	316.429	246.583	87.2663	282.72	428.722	378.735	0.779268	0.275785	1.51642	1.33961
SREYKTS	339.861	263.772	102.971	282.643	517.016	267.986	0.776116	0.302981	1.82922	0.948144
SREYHRP	325.057	46.4915	414.784	282.45	287.319	254.964	0.143026	1.27603	1.01724	0.902688
SREYQSL	272.654	243.292	132.979	282.45	394.953	194.818	0.892311	0.487723	1.39831	0.689743
SREYNLR	352.165	389.349	65.5783	282.372	618.896	297.55	1.10559	0.186214	2.19177	1.05375
SREYSAV	226.329	61.5772	167.662	282.102	195.972	222.473	0.27207	0.740787	0.694684	0.788626
SREYTFP	173.19	52.8001	996.995	282.025	90.2409	130.642	0.304867	5.75664	0.319975	0.463228
SREYPNT	257.996	227.475	143.636	281.948	215.578	187.861	0.881697	0.556738	0.764603	0.666299
SREYESP	163.337	34.1486	2030.07	281.948	129.01	166.908	0.209068	12.4287	0.457569	0.591982
SREYQSP	298.635	215.086	197.389	281.909	140.96	352.564	0.720231	0.660972	0.500019	1.25063
SREYSFL	220.937	197.532	181.31	281.485	335.206	275.197	0.894065	0.820643	1.19085	0.977661
SREYSRI	229.368	79.7715	466.667	281.446	221.686	183.493	0.347788	2.03457	0.787667	0.651964
SREYVNV	204.172	0	1466.42	281.369	152.467	243.384	0	7.18229	0.541876	0.865001
SREYTGT	273.34	458.698	115.451	281.33	386.722	239.058	1.67812	0.422373	1.37462	0.849741
SREYNNR	390.843	280.503	75.1603	281.292	343.969	310.02	0.717688	0.192303	1.22282	1.10213
SREYTLK	403.931	232.595	99.4658	281.099	351.802	416.061	0.575827	0.246244	1.25153	1.48012
SREYDLL	202.848	11.6114	1220.33	280.906	353.75	202.241	0.0572421	6.01596	1.25932	0.719959
SREYTRN	284.272	397.029	116.153	280.713	322.194	190.406	1.39665	0.408597	1.14777	0.678297
SREYLSH	249.075	316.663	55.4354	280.52	159.283	311.378	1.27136	0.222565	0.567813	1.11
SREYPTG	178.828	358.355	74.3189	280.095	168.09	185.02	2.00391	0.415589	0.600117	0.66056
SREYLGS	282.948	553.829	67.6816	280.018	346.093	184.723	1.95735	0.239202	1.23597	0.659682
SREYDLT	275.056	378.241	159.996	279.94	382.34	242.96	1.37514	0.581686	1.36579	0.867899
SREYKLT	305.939	290.058	141.159	279.323	444.035	243.893	0.94809	0.461397	1.58968	0.873159
SREYQPS	297.115	292.48	96.9418	279.246	298.605	370.93	0.984401	0.326277	1.06933	1.32833
SREYRPG	351.822	317.715	95.6797	279.091	384.996	306.924	0.903055	0.271955	1.37946	1.09973
SREYAMP	202.505	0	2094.48	279.014	147.953	222.388	0	10.3429	0.53027	0.797051
SREYHLT	276.82	229.76	148.872	278.975	307.678	350.4	0.829998	0.537791	1.10288	1.25603
SREYSNY	288.634	448.366	109.515	278.86	385.792	268.283	1.55341	0.379425	1.38346	0.962071
SREYQTL	205.838	51.7029	156.818	278.782	269.218	192.358	0.251182	0.761848	0.965692	0.689992
SREYTAI	207.995	0	1873.96	278.744	244.522	245.039	0	9.00962	0.87723	0.879082
SREYKTT	334.469	387.978	99.0451	278.589	282.849	261.326	1.15998	0.296127	1.01529	0.938034
SREYGRT	272.605	234.377	67.2142	278.474	325.248	182.729	0.859771	0.246563	1.16797	0.656181
SREYIRT	233.976	219.292	104.935	278.319	189.245	213.523	0.937239	0.448484	0.679956	0.767189
SREYLRM	210.593	90.2401	156.303	278.281	196.636	224.085	0.428504	0.742205	0.70661	0.805248
SREYVLR	447.413	221.532	91.473	278.242	375.48	417.63	0.495139	0.204449	1.34947	1.50096
SREYESL	185.985	27.1543	2596.91	277.933	146.05	153.038	0.146003	13.963	0.525484	0.550628
SREYSTG	282.409	706.424	35.8974	277.702	443.592	240.967	2.50142	0.127112	1.59737	0.867718
SREYPGP	319.959	299.749	112.834	277.663	399.158	361.938	0.936836	0.352651	1.43756	1.30351
SREYTQS	268.732	258.057	90.9589	277.354	346.89	285.588	0.960278	0.338474	1.25071	1.02969
SREYMLL	286.379	298.286	184.115	277.277	358.353	258.442	1.04158	0.642904	1.2924	0.932072
SREYRTH	256.673	265.875	57.7257	277.277	153.75	273.882	1.03585	0.2249	0.554501	0.987755
SREYNIN	236.967	362.743	145.506	277.238	215.844	173.185	1.53078	0.614037	0.778549	0.624681
SREYALV	217.848	26.7886	983.861	277.045	158.353	223.194	0.122969	4.51626	0.571578	0.805623
SREYETT	251.869	245.669	181.217	277.007	209.028	200.883	0.975384	0.719488	0.754595	0.725193
SREYSLM	222.407	85.2573	179.347	276.466	268.466	87.3774	0.383338	0.806389	0.971061	0.316051
SREYTSD	261.134	243.795	66.7935	276.351	234.387	340.136	0.9336	0.255783	0.848153	1.23081
SREYAPV	258.242	85.623	200.848	276.312	137.464	239.609	0.331562	0.777752	0.497494	0.86717
SREYRNN	425.206	331.84	83.5737	275.81	435.006	377.504	0.780422	0.196549	1.5772	1.36871
SREYLYR	257.31	697.235	15.7051	275.771	508.518	143.537	2.70971	0.0610358	1.84398	0.520491
SREYMST	242.8	409.509	56.5572	275.385	237.707	225.061	1.68661	0.232937	0.863178	0.817256
SREYSET	278.242	443.338	70.7666	275.192	125.47	189.388	1.59335	0.254335	0.455935	0.688204
SREYRDS	346.577	279.726	97.7364	275.115	358.884	356.381	0.807111	0.282005	1.30448	1.29539
SREYHTA	228.29	156.023	131.577	274.999	298.074	189.643	0.683443	0.57636	1.08391	0.689612
SREYTLY	272.85	479.269	46.5545	274.961	373.621	185.317	1.75653	0.170623	1.35882	0.673974
SREYSPN	231.476	490.286	74.4124	274.922	279.309	295.768	2.11809	0.321469	1.01596	1.07583
SREYLSG	375.401	423.406	83.527	274.498	593.448	340.348	1.12788	0.222501	2.16194	1.23989
SREYSTH	319.518	418.195	29.5873	274.42	503.384	227.606	1.30883	0.0926	1.83435	0.829404
SREYRVT	324.714	308.343	71.4209	274.305	399.069	394.768	0.949585	0.21995	1.45484	1.43916
SREYTHV	255.84	19.52	829.24	274.227	209.559	227.648	0.0762979	3.24125	0.76418	0.830143
SREYSSD	240.986	283.246	78.1984	274.15	263.022	239.1	1.17536	0.324493	0.959408	0.872151
SREYGTP	297.948	639.544	71.047	274.073	581.233	259.884	2.14649	0.238454	2.12072	0.94823
SREYNYL	286.183	496.366	62.3998	274.073	505.022	199.696	1.73443	0.218041	1.84265	0.728622
SREYNRP	277.752	204.572	70.6731	274.034	211.197	263.235	0.736527	0.254447	0.770694	0.960592
SREYQPL	315.057	181.532	120.312	273.687	267.979	362.913	0.576187	0.381876	0.979144	1.32602
SREYLLH	366.529	477.578	95.3993	273.571	408.496	282.195	1.30298	0.260278	1.4932	1.03152
SREYTTK	332.41	228.617	103.252	273.34	180.924	220.395	0.687757	0.310616	0.661904	0.806304
SREYQPP	245.104	138.606	195.052	273.34	168.931	318.334	0.565498	0.795793	0.618025	1.16461
SREYLDL	209.809	86.0344	220.386	273.301	105.687	125.255	0.410061	1.05041	0.386705	0.458305
SREYKLS	332.704	387.795	84.6488	273.224	407.478	250.468	1.16558	0.254427	1.49137	0.916713
SREYTPH	283.389	225.737	112.507	273.224	259.703	301.198	0.796563	0.397004	0.950513	1.10238
SREYTND	175.887	286.583	76.7962	273.147	190.219	250.001	1.62936	0.436623	0.696397	0.915264
SREYGLL	241.427	883.11	54.0799	273.069	470.368	175.688	3.65787	0.224	1.72252	0.643382
SREYDNL	196.328	56.6401	577.397	272.992	183.403	196.599	0.288497	2.94098	0.671825	0.720164
SREYWPL	194.22	18.9715	1007.23	272.992	213.321	292.205	0.09768	5.18602	0.781418	1.07038
SREYSTD	241.574	458.926	72.7764	272.915	246.957	224.509	1.89973	0.301259	0.904885	0.822634
SREYLTD	246.035	288.778	78.8061	272.876	202.08	278.166	1.17372	0.320304	0.740553	1.01938
SREYYSV	173.043	26.1029	2122.2	272.876	162.115	199.102	0.150846	12.264	0.594097	0.729641
SREYTLH	283.193	317.075	69.5513	272.568	447.089	297.677	1.11964	0.245597	1.64029	1.09212
SREYDLS	196.475	362.835	64.7369	272.452	170.391	291.442	1.84672	0.329491	0.6254	1.0697
SREYFSL	172.112	67.8858	378.512	272.182	209.426	183.281	0.394428	2.19922	0.769436	0.673376
SREYINS	265.546	287.36	110.123	271.564	260.809	211.106	1.08215	0.414704	0.960397	0.77737
SREYSVA	218.829	273.92	82.3117	271.487	276.653	290.763	1.25176	0.376146	1.01903	1.071
SREYSRN	308.047	307.84	164.39	271.332	264.483	185.189	0.99933	0.533652	0.974755	0.682518
SREYRLV	249.467	239.863	63.8488	271.139	291.435	242.918	0.961503	0.255941	1.07485	0.895915
SREYQTS	267.752	557.989	75.8146	270.869	336.578	222.94	2.08398	0.283153	1.24259	0.823053
SREYDRT	166.033	269.669	80.5355	270.869	101.261	118.935	1.62418	0.485056	0.373838	0.439087
SREYSYA	178.73	352.869	62.5401	270.676	265.722	130.896	1.97432	0.349914	0.981696	0.483591
SREYSAN	208.829	473.738	58.0061	270.637	285.505	224.255	2.26855	0.277769	1.05493	0.828616
SREYSDN	227.947	285.029	115.405	270.56	167.072	265.186	1.25042	0.506279	0.617503	0.980138
SREYANL	326.233	148.023	296.761	270.29	257.401	287.624	0.453734	0.90966	0.952315	1.06413
SREYRRN	339.224	263.406	88.3881	270.251	353.661	422.211	0.776496	0.26056	1.30864	1.56229
SREYGSP	313.635	374.492	59.4084	270.136	330.116	205.846	1.19404	0.189419	1.22204	0.76201
SREYGPS	275.203	329.92	94.2775	269.981	433.679	339.118	1.19883	0.342575	1.60633	1.25608
SREYPRA	331.185	155.017	112.086	269.943	157.557	235.156	0.468069	0.33844	0.583667	0.871132
SREYSQP	250.055	17.28	268.576	269.904	206.018	293.011	0.0691049	1.07407	0.763303	1.08561
SREYSRH	254.614	271.68	67.6816	269.711	271.077	248.559	1.06703	0.26582	1.00506	0.921576
SREYAAA	214.417	329.098	78.1984	269.672	245.231	220.14	1.53485	0.364703	0.909365	0.816325
SREYYLI	185.397	11.1086	2149.03	269.441	77.2292	142.179	0.0599179	11.5915	0.286628	0.527683
SREYVSA	270.84	380.663	162.006	269.171	249.169	281.813	1.40549	0.598161	0.925693	1.04697
SREYHNS	268.438	255.497	77.1234	269.093	146.315	306.924	0.951794	0.287304	0.543734	1.14059
SREYTTG	301.331	421.989	62.0726	268.823	332.196	236.64	1.40042	0.205995	1.23574	0.880282
SREYPPG	319.861	358.858	53.7994	268.785	330.47	305.058	1.12192	0.168196	1.2295	1.13495
SREYSLK	328.096	400.229	84.976	268.669	385.128	272.779	1.21985	0.258997	1.43347	1.0153
SREYTGP	274.958	262.537	157.986	268.476	305.111	249.959	0.954829	0.574583	1.13646	0.93103
SREYNSV	275.595	297.28	82.4987	268.244	356.361	348.407	1.07869	0.299348	1.32849	1.29884
SREYTSE	236.182	286.538	42.8152	268.167	338.171	304.464	1.21321	0.18128	1.26105	1.13535
SREYHPT	253.781	350.858	85.9575	268.128	219.251	317.061	1.38252	0.338708	0.817711	1.1825
SREYLLY	325.204	591.315	61.0443	267.935	752.421	239.1	1.81829	0.187711	2.80822	0.892381
SREYRAA	338.832	438.355	86.5184	267.82	302.234	303.615	1.29372	0.255343	1.1285	1.13366
SREYSGL	310.89	528.595	68.2425	267.742	404.867	245.59	1.70026	0.219507	1.51215	0.917263
SREYPNS	241.084	476.663	68.8969	267.742	235.671	320.455	1.97717	0.285779	0.880215	1.19688
SREYTTF	213.682	202.743	157.425	267.472	170.126	195.624	0.948809	0.736728	0.63605	0.73138
SREYRHP	291.674	196.709	115.592	267.279	265.633	383.315	0.674414	0.396304	0.993842	1.43414
SREYLRD	240.937	326.492	100.354	267.047	154.37	117.026	1.35509	0.416515	0.578062	0.438223
SREYSIV	200.985	24.1829	405.763	266.97	252.843	240.839	0.120322	2.01887	0.947082	0.902121
SREYCTL	152.308	93.0287	443.53	266.237	213.321	166.06	0.610795	2.91206	0.801245	0.623729
SREYANT	212.75	127.36	101.148	265.928	303.208	190.322	0.598637	0.475433	1.14019	0.715689
SREYKTL	391.186	140.206	70.0654	265.889	185.306	385.988	0.358412	0.17911	0.696929	1.45169
SREYRES	215.642	268.937	86.1445	265.696	300.552	232.399	1.24715	0.399478	1.13119	0.874677
SREYRQL	306.87	402.423	54.3136	265.658	277.406	227.224	1.31138	0.176992	1.04422	0.855325
SREYDLP	200.397	0	2372.6	265.658	182.031	289.957	0	11.8395	0.685208	1.09147
SREYYSM	150.641	34.1029	504.527	265.465	74.7066	123.262	0.226385	3.3492	0.281418	0.464324
SREYTFT	247.506	165.943	117.742	265.388	227.705	215.305	0.670461	0.475713	0.858008	0.811284
SREYTET	205.103	191.909	114.563	265.31	171.94	239.397	0.93567	0.558565	0.648072	0.902329
SREYPSG	311.821	286.035	53.2853	265.272	318.742	240.458	0.917303	0.170884	1.20157	0.906458
SREYLGP	362.362	319.36	39.2161	265.195	382.207	221.328	0.88133	0.108224	1.44123	0.834587
SREYRVL	309.419	410.332	63.9423	265.195	376.056	229.726	1.32614	0.206653	1.41804	0.866256
SREYVSR	350.499	185.28	70.4861	265.117	276.963	342.681	0.528619	0.201102	1.04468	1.29256
SREYSTK	342.557	269.303	96.5211	265.117	432.174	263.532	0.786155	0.281766	1.63012	0.99402
SREYSFP	246.084	41.2343	913.141	265.079	180.349	203.768	0.167562	3.71068	0.68036	0.768706
SREYSSG	286.821	408.046	55.9495	264.963	409.293	163.302	1.42265	0.195068	1.54472	0.616322
SREYTAR	406.186	359.818	93.4829	264.847	471.873	366.816	0.885844	0.230148	1.78168	1.38501
SREYYSN	342.949	507.978	71.8884	264.847	448.284	309.851	1.4812	0.209618	1.69261	1.16992
SREYSHR	256.722	244.252	94.7917	264.77	321.265	318.207	0.951425	0.369239	1.21337	1.20182
SREYRYT	311.233	423.863	54.3603	264.577	349.014	267.519	1.36188	0.174661	1.31914	1.01112
SREYTPQ	226.427	185.966	116.153	264.5	305.509	258.569	0.821306	0.51298	1.15505	0.977579
SREYASI	130.984	12.9829	1227.71	263.998	192.962	193.969	0.0991183	9.37301	0.730924	0.734738
SREYASV	248.977	18.88	680.602	263.959	236.512	280.032	0.0758305	2.7336	0.896016	1.06089
SREYSGS	219.074	407.041	82.8726	263.882	288.559	212.548	1.85801	0.378286	1.09351	0.805465
SREYTSY	313.733	323.2	84.5553	263.728	295.374	379.371	1.03018	0.269513	1.12	1.43849
SREYDSP	187.603	11.9314	1552.7	263.728	179.331	260.945	0.0635996	8.27656	0.679986	0.989447
SREYYPL	230.3	107.017	399.639	263.612	189.156	237.785	0.464687	1.7353	0.717556	0.902028
SREYVNI	183.632	23.1772	2160.81	263.496	127.461	178.954	0.126215	11.7671	0.483732	0.679153
SREYYDL	125.297	23.3143	1249.21	263.496	76.9194	179.081	0.186072	9.96999	0.291919	0.679636
SREYSVR	358.685	371.612	86.8924	263.342	335.958	322.66	1.03604	0.242252	1.27575	1.22525
SREYQSA	210.593	220.755	56.8376	263.264	154.503	231.338	1.04825	0.269893	0.586873	0.878729
SREYYTA	227.064	350.263	87.8739	263.071	204.779	187.565	1.54257	0.387	0.778417	0.71298
SREYSRV	270.154	65.5544	335.697	262.956	302.632	272.143	0.242656	1.24262	1.15089	1.03494
SREYNIL	229.76	372.526	79.8344	262.647	413.94	191.255	1.62137	0.347468	1.57603	0.728182
SREYNSY	218.878	571.475	33.6538	262.57	368.045	201.944	2.61093	0.153756	1.4017	0.769105
SREYILT	354.371	231.406	100.821	262.531	395.263	348.619	0.653004	0.284508	1.50559	1.32792
SREYILP	273.879	52.8001	240.952	262.531	205.709	296.829	0.192786	0.879775	0.783559	1.13064
SREYFLS	172.847	506.972	56.043	262.299	137.641	173.016	2.93306	0.324234	0.524746	0.659612
SREYLSD	232.31	113.463	64.5499	262.184	133.48	194.224	0.488413	0.277862	0.509111	0.740793
SREYSLQ	257.31	506.058	81.6106	261.72	333.126	186.886	1.96672	0.317168	1.27283	0.714067
SREYFTT	243.339	390.903	78.1517	261.682	331.001	212.717	1.60641	0.321164	1.2649	0.812886
SREYSNM	280.252	178.103	97.8299	261.643	219.384	226.545	0.635511	0.349078	0.838486	0.865855
SREYYKL	156.425	55.5429	182.292	261.064	283.38	141.713	0.355076	1.16536	1.08548	0.542827
SREYPRR	456.58	191.04	89.4164	260.91	461.649	482.527	0.418416	0.19584	1.76938	1.8494
SREYDNT	258.389	352.275	93.5764	260.408	286.08	247.414	1.36335	0.362154	1.09858	0.950101
SREYGTR	315.841	382.126	59.3149	260.369	387.164	272.736	1.20987	0.1878	1.48698	1.0475
SREYTHR	350.107	226.515	62.3998	260.331	349.545	321.557	0.646988	0.178231	1.3427	1.23519
SREYSMP	279.566	25.3257	1564.9	260.292	124.85	342.935	0.0905896	5.59763	0.479654	1.3175
SREYDYT	170.396	299.612	102.971	260.292	191.281	162.793	1.75832	0.604305	0.734869	0.625426
SREYTNA	255.938	198.995	44.1707	260.176	370.302	242.197	0.777512	0.172584	1.42327	0.930894
SREYHLR	271.33	291.338	58.6138	260.099	190.617	277.614	1.07374	0.216024	0.732862	1.06734
SREYPHS	275.742	251.2	109.609	259.983	266.474	269.682	0.910998	0.397505	1.02497	1.03731
SREYVHL	242.163	77.7601	502.284	259.983	171.63	339.372	0.321107	2.07416	0.660159	1.30536
SREYRGP	365.205	238.629	73.9917	259.713	422.128	378.565	0.653411	0.202603	1.62536	1.45763
SREYLDP	274.467	309.029	56.5104	259.713	241.69	312.353	1.12592	0.205891	0.930603	1.20269
SREYMLP	183.485	61.8972	254.788	259.482	85.9922	194.733	0.337342	1.3886	0.3314	0.750469
SREYTMT	286.085	231.04	67.5414	259.404	157.601	290.424	0.807592	0.236088	0.607549	1.11958
SREYPGT	326.38	261.212	56.6039	259.366	328.435	313.456	0.800329	0.173429	1.2663	1.20855
SREYPPV	242.31	136.503	121.014	258.98	175.746	381.067	0.563341	0.499417	0.67861	1.47142
SREYNDT	208.436	238.217	113.068	258.98	162.69	323.975	1.14288	0.542456	0.628197	1.25097
SREYNNA	182.063	376.046	65.1576	258.941	229.652	166.908	2.06547	0.357884	0.886889	0.644579
SREYWTL	182.063	0	1159.89	258.902	204.248	210.088	0	6.3708	0.7889	0.811455
SREYSPH	294.419	315.2	80.7225	258.787	212.923	315.11	1.07058	0.274176	0.822773	1.21764
SREYTGL	262.163	376.366	78.8528	258.594	382.694	148.372	1.43562	0.300778	1.47991	0.573765
SREYVRV	184.563	14.8572	642.414	258.594	83.2925	195.836	0.080499	3.48073	0.322098	0.757311
SREYTEL	264.81	13.9886	1559.44	258.323	241.823	318.588	0.0528249	5.88887	0.936124	1.23329
SREYSLE	176.279	406.583	37.2062	257.976	139.234	234.01	2.30648	0.211065	0.539717	0.907101
SREYRDT	283.242	260.755	90.3045	257.783	243.416	336.7	0.920607	0.318824	0.944267	1.30614
SREYPSV	244.271	238.72	99.2788	257.706	226.377	311.547	0.977278	0.40643	0.878431	1.20893
SREYQNS	174.857	325.212	84.789	257.513	159.194	141.543	1.85987	0.484904	0.618199	0.549654
SREYHSR	315.645	171.977	62.4466	257.397	199.557	217.765	0.544844	0.197838	0.775288	0.846027
SREYLLD	197.162	432.138	94.7917	257.281	230.803	214.117	2.19179	0.480781	0.897083	0.83223
SREYMSS	296.527	414.858	84.1814	257.165	384.243	228.369	1.39906	0.283891	1.49415	0.888024
SREYGPP	271.624	274.103	110.17	257.088	305.022	306.627	1.00913	0.405596	1.18645	1.19269
SREYYRP	203.24	109.212	179.721	256.895	249.081	261.369	0.537352	0.884278	0.969582	1.01741
SREYSHV	160.641	27.6115	374.259	256.857	205.709	201.986	0.171883	2.32978	0.80087	0.786377
SREYLQS	272.065	343.406	40.3846	256.818	318.3	335.64	1.26222	0.148437	1.2394	1.30692
SREYLTY	265.399	360.366	37.5334	256.779	298.295	233.332	1.35783	0.141423	1.16168	0.908685
SREYSFS	180.936	275.429	56.3234	256.586	285.284	186.377	1.52225	0.31129	1.11184	0.726371
SREYILN	244.957	328.778	45.2925	256.355	356.095	275.621	1.34219	0.1849	1.38907	1.07515
SREYISP	286.772	138.652	152.05	256.316	285.239	445.625	0.483491	0.530213	1.11284	1.73858
SREYYAT	209.809	465.052	97.6896	256.085	274.662	200.883	2.21655	0.465612	1.07254	0.784441
SREYHTI	169.465	17.6915	2186.71	255.969	174.33	192.57	0.104396	12.9036	0.68106	0.752317
SREYLIP	209.907	79.6801	146.114	255.853	101.571	265.483	0.379597	0.696088	0.396989	1.03764
SREYNYT	290.987	444.023	161.959	255.776	336.224	346.965	1.52592	0.556585	1.31453	1.35652
SREYFSS	268.438	400.275	42.8619	255.621	299.534	293.817	1.49113	0.159672	1.17179	1.14942
SREYFLP	175.691	55.3601	479.38	255.583	256.162	226.545	0.3151	2.72855	1.00227	0.886387
SREYYTI	209.368	0	1965.81	255.506	87.4085	252.546	0	9.38924	0.3421	0.988418
SREYLSQ	243.045	304.549	60.9509	255.467	403.938	322.194	1.25306	0.25078	1.58117	1.2612
SREYSSY	253.339	360.412	27.8579	255.39	336.578	286.734	1.42264	0.109963	1.3179	1.12273
SREYVSN	295.007	270.218	100.541	255.274	137.773	354.897	0.915969	0.340808	0.539708	1.39026
SREYAAR	287.703	383.498	39.2628	254.926	382.429	391.12	1.33296	0.13647	1.50015	1.53425
SREYNKS	278.34	288	85.9575	254.695	289.311	336.912	1.03471	0.308822	1.13591	1.32281
SREYHLA	181.622	217.189	141.206	254.54	135.649	213.014	1.19583	0.777471	0.532918	0.836858
SREYKST	299.517	169.555	124.753	254.463	216.729	332.416	0.566093	0.416514	0.851709	1.30634
SREYNHL	172.896	274.972	43.4695	254.193	209.116	168.944	1.59039	0.25142	0.822668	0.664628
SREYHSV	201.77	0	1211.87	254.116	205.399	246.947	0	6.00619	0.808288	0.97179
SREYDTT	274.516	313.006	96.4744	253.807	335.604	230.999	1.14021	0.351434	1.32228	0.910136
SREYPSQ	220.496	268.617	102.27	253.768	112.104	275.96	1.21824	0.46382	0.441758	1.08745
SREYRTY	270.203	289.189	94.6514	253.73	317.946	191.806	1.07027	0.350298	1.25309	0.755947
SREYVKL	199.76	22.1715	368.65	253.614	241.469	236.555	0.110991	1.84547	0.952111	0.932738
SREYTDV	186.524	32.0458	1189.99	253.614	162.602	203.471	0.171805	6.37982	0.641139	0.802285
SREYTWP	111.865	108.252	289.33	253.421	94.4011	87.7168	0.967694	2.58641	0.372507	0.346131
SREYPYT	201.132	322.789	49.5927	253.305	233.547	171.828	1.60486	0.246567	0.921997	0.678344
SREYSQT	207.456	350.903	113.909	253.189	276.122	218.953	1.69146	0.549075	1.09058	0.864778
SREYNPS	292.311	308.48	46.3675	253.151	257.224	290.933	1.05532	0.158624	1.01609	1.14925
SREYMNT	182.112	169.829	60.8574	252.996	170.081	241.857	0.93255	0.334175	0.672268	0.955972
SREYTML	251.918	48.5944	999.472	252.958	261.384	292.672	0.192898	3.96745	1.03331	1.157
SREYAQP	214.074	132.846	376.456	252.881	90.9048	189.94	0.620561	1.75853	0.359477	0.751105
SREYFTP	270.644	139.977	155.649	252.456	308.607	285.164	0.517201	0.575107	1.22242	1.12956
SREYRTI	331.185	266.743	43.563	252.34	318.919	307.306	0.805422	0.131537	1.26385	1.21782
SREYKSN	292.115	147.246	68.6632	252.109	266.74	348.449	0.504068	0.235055	1.05803	1.38214
SREYHPS	323.537	290.469	44.2174	251.993	313.653	304.549	0.897791	0.136669	1.24469	1.20856
SREYNYN	248.879	500.435	52.5374	251.838	191.768	295.132	2.01076	0.211096	0.761471	1.17191
SREYRVP	290.007	139.154	97.6429	251.723	266.651	323.339	0.479831	0.336691	1.05931	1.28451
SREYRTD	201.966	320.778	59.3149	251.645	306.527	189.049	1.58828	0.293688	1.21809	0.751252
SREYEPS	194.122	386.606	91.473	251.645	66.7845	199.017	1.99156	0.471213	0.265391	0.790863
SREYPGR	251.477	204.343	75.0668	251.53	192.299	193.333	0.812573	0.298504	0.764517	0.76863
SREYTPY	192.211	313.098	51.4156	251.375	195.751	146.209	1.62893	0.267496	0.778719	0.581636
SREYTYI	153.337	0	2561.62	251.375	58.1985	135.859	0	16.7058	0.231521	0.540464
SREYRRH	235.692	195.749	71.6079	251.298	201.46	296.829	0.830528	0.30382	0.801678	1.18118
SREYRGT	330.841	373.578	60.5302	251.259	309.448	296.235	1.12917	0.182958	1.23159	1.179
SREYRSI	271.477	235.703	42.8619	251.144	347.509	208.306	0.868225	0.157884	1.38371	0.829431
SREYSLG	273.683	608.961	57.9594	250.487	339.012	217.935	2.22506	0.211776	1.35341	0.870043
SREYNSA	262.31	334.172	44.6381	250.487	495.02	226.63	1.27396	0.170173	1.97623	0.904756
SREYLPQ	258.879	195.703	105.589	250.487	161.009	203.089	0.755964	0.40787	0.642782	0.810775
SREYLEP	246.624	223.772	217.488	250.487	135.074	268.113	0.907341	0.881862	0.539244	1.07037
SREYVPS	289.37	338.606	109.001	249.715	251.382	352.903	1.17015	0.376684	1.00668	1.41322
SREYMLS	206.721	619.658	21.875	249.715	560.786	173.101	2.99756	0.105819	2.2457	0.693192
SREYDTV	111.277	22.6743	2478.23	249.522	66.6075	186.844	0.203764	22.2708	0.26694	0.748805
SREYPPM	158.68	194.652	73.6178	249.252	126.089	245.632	1.22669	0.463938	0.505871	0.985478
SREYAHL	178.387	89.9201	157.519	248.789	125.647	183.535	0.504074	0.883018	0.505034	0.737714
SREYGNT	147.258	258.423	46.8349	248.712	102.677	123.558	1.7549	0.318046	0.412837	0.496794
SREYETS	197.113	329.875	66.7	248.596	162.69	211.19	1.67353	0.338385	0.654437	0.849533
SREYGPL	282.262	436.389	56.7909	248.171	270.502	157.407	1.54604	0.201199	1.08998	0.634266
SREYRHR	282.752	266.103	73.1036	247.94	119.451	310.784	0.941119	0.258543	0.481774	1.25347
SREYRIL	267.85	688.549	24.2121	247.785	502.234	286.776	2.57066	0.0903943	2.02689	1.15736
SREYLLQ	256.918	452.983	37.7671	247.631	260.588	197.151	1.76314	0.147001	1.05232	0.796148
SREYRAN	293.782	228.846	52.8646	247.554	244.39	253.607	0.778966	0.179945	0.987219	1.02445
SREYREP	225.054	82.0115	165.979	247.283	130.382	262.853	0.364407	0.737505	0.527259	1.06296
SREYRYP	239.123	398.903	15.191	247.09	423.544	111.173	1.66819	0.0635277	1.71413	0.449928
SREYRHT	351.822	255.132	97.1755	246.936	163.797	304.464	0.725172	0.276206	0.663317	1.23297
SREYRPN	338.538	184.64	68.7567	246.936	443.238	224.255	0.545405	0.203099	1.79495	0.908149
SREYQPT	322.949	242.286	44.6848	246.82	365.699	306.372	0.75023	0.138365	1.48164	1.24128
SREYLLK	315.302	418.378	66.9338	246.82	499.49	463.737	1.32691	0.212285	2.0237	1.87884
SREYTDN	165.298	275.932	64.4565	246.743	155.034	178.191	1.6693	0.389941	0.628321	0.722171
SREYIDL	177.749	17.4629	1412.71	246.704	45.9835	181.923	0.0982444	7.94778	0.186391	0.737414
SREYANP	225.251	98.1944	424.833	246.511	167.691	295.047	0.435934	1.88605	0.680259	1.19689
SREYTNK	244.124	161.6	92.0339	246.087	235.007	314.856	0.661961	0.376997	0.954977	1.27945
SREYWTT	171.181	177.646	154.854	246.048	147.377	74.8646	1.03777	0.904626	0.598978	0.304268
SREYPHL	271.526	314.835	35.1028	245.932	361.185	229.005	1.1595	0.12928	1.46864	0.931172
SREYRIS	299.762	267.612	44.4979	245.623	320.158	359.011	0.892747	0.148444	1.30345	1.46163
SREYSMT	209.221	437.761	83.153	245.469	169.772	182.687	2.09234	0.397442	0.691621	0.744235
SREYNTK	285.546	200.732	58.7073	245.43	309.802	420.26	0.702975	0.205596	1.26228	1.71234
SREYNNY	263.683	489.509	71.7481	245.199	311.926	326.266	1.85643	0.2721	1.27214	1.33062
SREYGSL	247.114	541.304	94.9786	245.199	290.771	180.651	2.1905	0.384352	1.18586	0.736752
SREYKPT	232.212	190.766	62.4933	245.16	223.633	283.213	0.821518	0.269122	0.912191	1.15522
SREYARR	386.431	262.035	62.8673	245.083	427.925	431.5	0.678089	0.162687	1.74604	1.76063
SREYIRL	221.77	132.16	146.067	244.929	148.838	196.005	0.595933	0.658642	0.607678	0.800255
SREYELL	179.759	14.0343	2262.85	244.697	205.222	199.696	0.0780728	12.5882	0.838677	0.816093
SREYDNP	108.581	0	1496.47	244.697	109.626	176.324	0	13.7821	0.448006	0.720582
SREYLAN	191.72	305.966	64.8304	244.62	237.087	208.73	1.5959	0.338151	0.969207	0.853284
SREYRTG	275.595	344.64	63.0075	244.581	317.99	200.035	1.25053	0.228623	1.30014	0.817867
SREYELS	199.171	160.503	122.696	244.504	241.469	262.769	0.805854	0.616033	0.987586	1.0747
SREYLAV	228.143	272	76.1886	244.465	294.091	179.633	1.19224	0.333951	1.203	0.734798
SREYLSE	324.959	439.863	120.827	244.427	196.282	243.469	1.3536	0.371821	0.803029	0.996082
SREYYSR	296.919	385.235	60.9976	244.079	532.417	191.806	1.29744	0.205435	2.18133	0.785835
SREYPQP	285.448	197.395	114.797	244.041	129.143	237.828	0.691525	0.402164	0.529187	0.974541
SREYLCT	135.199	391.223	69.4578	243.886	249.258	262.684	2.89368	0.513744	1.02202	1.07707
SREYALH	165.837	600.321	87.2195	243.848	125.16	102.181	3.61994	0.525934	0.513271	0.419035
SREYRLH	241.624	449.098	30.195	243.771	279.486	191.976	1.85867	0.124967	1.14651	0.787527
SREYGAT	230.251	405.303	50.9482	243.732	320.601	226.291	1.76027	0.221273	1.31538	0.92844
SREYTKI	148.092	0	1065.19	243.578	112.325	204.319	0	7.19277	0.461148	0.838825
SREYSSE	233.682	445.486	63.989	243.539	173.445	225.866	1.90638	0.273829	0.712186	0.927435
SREYVHT	182.21	165.349	174.346	243.539	245.629	339.754	0.907461	0.956837	1.00858	1.39507
SREYVHP	173.681	172.892	146.628	243.423	78.8225	210.385	0.995457	0.844239	0.323809	0.864275
SREYFNT	243.094	100.8	135.971	243.192	218.189	215.814	0.414655	0.559334	0.897191	0.887423
SREYSLD	238.339	371.612	54.2201	243.037	223.766	309.723	1.55917	0.227491	0.920706	1.27439
SREYSNH	217.603	225.966	53.3787	242.96	237.574	228.751	1.03843	0.245303	0.977832	0.941516
SREYPYS	270.497	413.578	12.5267	242.883	312.148	262.556	1.52896	0.04631	1.28518	1.081
SREYDRP	180.838	40.9143	1040.09	242.883	134.41	150.535	0.226249	5.75151	0.553394	0.619786
SREYRDL	219.221	129.417	49.0785	242.844	200.486	209.706	0.590351	0.223877	0.825576	0.863541
SREYRTQ	197.75	274.926	63.1944	242.651	209.338	172.634	1.39027	0.319568	0.862711	0.71145
SREYLIR	252.016	387.155	36.9257	242.574	350.829	206.652	1.53623	0.146521	1.44628	0.851913
SREYNVS	256.085	236.663	61.0911	242.497	230.581	275.112	0.92416	0.238558	0.950864	1.1345
SREYRPQ	269.909	191.817	64.0825	242.419	159.769	382.976	0.710676	0.237423	0.659062	1.57981
SREYLVR	374.862	325.303	46.6947	242.265	354.281	298.653	0.867795	0.124565	1.46237	1.23275
SREYISI	200.299	23.7257	1035.42	242.226	96.3485	186.165	0.118452	5.16936	0.397762	0.768557
SREYNLV	231.035	85.5315	231.136	242.149	206.461	274.688	0.37021	1.00044	0.852619	1.13437
SREYHRT	292.899	173.806	115.638	242.033	222.659	239.015	0.593398	0.394806	0.919952	0.987531
SREYERT	157.896	179.795	117.695	242.033	120.602	168.52	1.13869	0.745396	0.498285	0.696266
SREYPVR	259.81	56.5944	85.6771	241.802	200.221	257.721	0.21783	0.329768	0.828036	1.06584
SREYLVA	187.308	272.183	90.6784	241.763	263.288	129.794	1.45313	0.484113	1.08903	0.536863
SREYYRT	307.704	339.795	78.1517	241.532	242.619	161.097	1.10429	0.253984	1.0045	0.66698
SREYRSQ	212.554	418.012	24.4458	241.454	248.417	179.675	1.96661	0.11501	1.02884	0.744137
SREYNKL	206.77	269.395	119.845	241.3	253.33	198.338	1.30287	0.579607	1.04985	0.821957
SREYTNY	255.447	291.155	72.1688	241.107	228.944	260.096	1.13978	0.282519	0.949552	1.07876
SREYNSQ	209.76	314.012	15.191	241.068	318.831	200.798	1.49701	0.0724207	1.32257	0.832952
SREYPHA	188.877	100.663	57.7257	240.914	161.407	243.936	0.532955	0.305626	0.669977	1.01254
SREYLRQ	245.986	300.48	63.1477	240.837	203.629	271.93	1.22153	0.256712	0.845504	1.12911
SREYPHT	249.271	217.097	84.3216	240.682	225.27	171.192	0.87093	0.338273	0.935965	0.711277
SREYVHS	206.23	264.32	61.4183	240.682	129.719	206.228	1.28167	0.297814	0.538962	0.856846
SREYLYN	218.094	642.378	38.5617	240.528	310.112	164.278	2.94542	0.176813	1.2893	0.682989
SREYAPG	192.848	496.321	35.2431	240.489	201.283	320.921	2.57364	0.182751	0.836972	1.33445
SREYTYR	298.782	504.275	88.0609	240.374	610.045	212.548	1.68777	0.294733	2.5379	0.884239
SREYCST	239.123	242.652	70.6731	240.065	192.52	196.726	1.01476	0.295551	0.80195	0.819472
SREYTES	228.633	183.543	126.342	239.872	252.002	204.277	0.802785	0.552598	1.05057	0.851607
SREYLLE	222.505	494.675	103.158	239.795	296.481	122.498	2.2232	0.463622	1.23639	0.510846
SREYTRH	256.722	187.063	77.731	239.64	154.104	327.029	0.72866	0.302783	0.643066	1.36467
SREYTII	182.553	10.0114	1895.51	239.64	75.9458	224.764	0.0548412	10.3833	0.316916	0.937921
SREYKLL	271.33	346.56	30.2417	239.602	496.082	262.26	1.27727	0.111457	2.07044	1.09457
SREYLRH	285.742	196.115	43.9837	239.563	195.22	316.171	0.686334	0.153928	0.814899	1.31978
SREYNAT	232.162	317.075	73.4308	239.524	212.657	210.13	1.36574	0.316291	0.887831	0.87728
SREYFLL	211.182	89.7373	211.505	239.524	143.527	179.845	0.424929	1.00153	0.599216	0.750841
SREYWLP	146.425	0	2134.4	239.447	126.045	171.574	0	14.5767	0.526401	0.716541
SREYGLP	272.262	538.012	62.2129	239.409	351.006	245.632	1.97609	0.228504	1.46614	1.026
SREYFNL	199.221	51.4744	366.967	239.37	192.254	237.107	0.258379	1.84201	0.803168	0.990545
SREYHLN	259.32	403.749	43.0021	239.061	318.521	254.794	1.55695	0.165827	1.33238	1.06581
SREYRTK	374.617	160.32	108.253	239.023	340.34	441.341	0.427958	0.28897	1.42388	1.84644
SREYTVA	271.869	208.777	81.0029	239.023	254.126	381.237	0.767933	0.297948	1.06319	1.59498
SREYQLS	230.594	447.772	51.3221	238.868	206.682	163.472	1.94182	0.222565	0.865257	0.684362
SREYHLI	109.512	13.5314	1485.54	238.791	51.1616	100.484	0.123561	13.565	0.214253	0.420803
SREYRNA	289.37	377.921	51.883	238.444	442.53	269.385	1.30601	0.179297	1.85591	1.12977
SREYVPV	139.023	50.9715	275.821	238.328	81.7435	212.548	0.366641	1.984	0.342988	0.89183
SREYVAT	227.849	194.149	82.9193	238.289	106.174	236.937	0.852096	0.363923	0.445566	0.994326
SREYLNA	307.655	388.663	51.1351	238.212	311.041	257.551	1.26331	0.16621	1.30573	1.08119
SREYIVL	130.837	0	425.581	238.173	47.3555	146.548	0	3.25277	0.198828	0.6153
SREYNSD	189.073	366.355	53.4722	238.135	178.623	173.822	1.93763	0.282812	0.750093	0.72993
SREYTHN	211.427	324.206	27.1568	238.057	242.664	234.986	1.53342	0.128445	1.01935	0.987097
SREYPSN	206.868	223.909	66.6066	237.749	368.842	238.422	1.08238	0.321977	1.55139	1.00283
SREYTGS	302.311	322.88	25.4273	237.71	210.931	253.31	1.06804	0.0841098	0.887346	1.06562
SREYLTQ	259.81	423.772	67.3077	237.556	133.126	202.198	1.63108	0.259065	0.560401	0.851161
SREYFSP	171.181	170.789	216.086	237.517	219.163	199.568	0.997711	1.26233	0.922725	0.840228
SREYYNP	182.701	113.554	121.902	237.478	248.417	193.206	0.621533	0.667221	1.04606	0.813572
SREYVLA	223.976	160.137	120.453	237.44	122.151	363.804	0.714975	0.537793	0.514448	1.53219
SREYSKR	288.634	148.526	63.4281	237.324	171.542	423.738	0.514581	0.219753	0.722817	1.78548
SREYLPY	192.848	289.143	56.2767	237.285	211.152	170.047	1.49933	0.291819	0.889866	0.716633
SREYATI	147.357	0	1937.34	237.015	67.8909	251.104	0	13.1473	0.286441	1.05944
SREYLQV	94.8062	45.7601	193.369	236.977	61.7391	106.931	0.482669	2.03963	0.260528	0.451231
SREYLLG	295.939	329.92	66.0457	236.899	303.783	282.195	1.11483	0.223174	1.28233	1.1912
SREYLKS	268.291	406.858	80.442	236.822	273.29	263.193	1.51648	0.299831	1.15399	1.11135
SREYGNL	127.209	484.115	50.5275	236.822	173.268	71.641	3.80567	0.397201	0.731637	0.30251
SREYLPN	276.575	153.28	113.909	236.745	352.865	272.652	0.554208	0.411855	1.49048	1.15167
SREYRLE	192.309	278.126	60.8106	236.706	346.093	264.889	1.44625	0.316214	1.46212	1.11906
SREYHHL	146.915	12.4343	180.562	236.591	192.21	187.098	0.0846358	1.22902	0.812416	0.790809
SREYGSR	275.105	308.983	54.7342	236.436	234.697	341.323	1.12315	0.198958	0.992645	1.44362
SREYLPE	233.731	173.029	138.401	236.436	233.945	293.181	0.74029	0.592139	0.989463	1.24
SREYYSA	231.28	220.892	41.226	236.359	284.885	215.602	0.955083	0.178251	1.20531	0.912179
SREYDSR	240.839	333.532	47.0219	236.282	208.231	190.958	1.38487	0.195242	0.881284	0.808179
SREYLPD	214.662	172.023	119.331	236.282	198.849	310.402	0.801367	0.555901	0.841574	1.31369
SREYNVT	294.86	529.189	88.9022	236.243	393.449	280.795	1.79471	0.301507	1.66544	1.18859
SREYNTN	296.184	412.481	48.6111	236.089	375.126	250.68	1.39265	0.164125	1.58892	1.0618
SREYYIT	207.652	338.378	93.3427	236.05	178.048	206.058	1.62954	0.449515	0.754279	0.872942
SREYPHP	296.135	274.789	102.691	236.012	249.435	386.115	0.927919	0.346771	1.05688	1.636
SREYGRP	277.066	272.183	47.0686	235.973	335.56	378.522	0.982378	0.169883	1.42203	1.60409
SREYAVL	225.349	20.7086	383.747	235.857	270.457	364.525	0.0918958	1.70291	1.1467	1.54553
SREYELA	123.63	119.177	398.284	235.857	95.5076	123.855	0.96398	3.22157	0.404938	0.525129
SREYVTI	133.19	22.08	2135.29	235.703	70.1481	266.883	0.165779	16.032	0.297612	1.13229
SREYSSM	338.342	268.983	136.999	235.433	698.471	298.738	0.795005	0.404914	2.96676	1.26889
SREYLAI	202.456	636.709	39.1226	235.394	305.73	103.708	3.14493	0.19324	1.2988	0.440571
SREYVDS	213.388	154.057	56.1832	235.278	123.168	216.492	0.72196	0.263292	0.523502	0.920155
SREYISV	168.828	56.5486	313.308	235.278	84.8858	152.741	0.334949	1.85579	0.360789	0.649193
SREYHRS	316.772	203.2	53.4722	235.24	179.729	417.97	0.641471	0.168803	0.764028	1.77678
SREYTLE	149.268	390.492	85.0227	235.24	139.411	158.764	2.61604	0.569596	0.592634	0.674903
SREYNSM	222.358	400.275	126.669	235.162	308.519	160.461	1.80013	0.569663	1.31194	0.68234
SREYENS	156.523	141.897	150.507	235.124	176.853	180.184	0.906557	0.961565	0.752169	0.766338
SREYTRM	187.75	41.0515	603.432	235.047	193.361	228.623	0.21865	3.21403	0.822649	0.972673
SREYTPM	211.427	60.0229	334.295	234.892	198.583	131.405	0.283895	1.58114	0.845423	0.559429
SREYTNH	166.181	240.412	60.5302	234.854	137.995	195.666	1.44669	0.364244	0.587578	0.833141
SREYLKR	283.242	156.48	86.1912	234.738	223.323	270.319	0.552461	0.304302	0.951373	1.15158
SREYVDL	172.504	0	1758.55	234.661	79.1766	230.829	0	10.1943	0.337409	0.983673
SREYLNE	209.368	213.166	134.569	234.159	74.2197	236.428	1.01814	0.642738	0.316963	1.00969
SREYSCT	166.426	421.075	51.6026	234.12	144.899	231.593	2.53011	0.310064	0.618908	0.989204
SREYWTP	141.817	83.1087	868.222	234.082	168.488	138.701	0.586027	6.12213	0.719784	0.592533
SREYYPP	178.093	45.4858	174.486	233.966	74.3525	184.638	0.255405	0.979748	0.317792	0.789166
SREYLRV	264.614	196.526	100.821	233.888	238.326	279.396	0.742689	0.381012	1.01897	1.19457
SREYIRS	288.389	233.372	56.5104	233.502	167.736	243.724	0.809225	0.195952	0.718347	1.04377
SREYNNI	247.506	283.475	120.967	233.309	209.471	258.739	1.14532	0.488743	0.897823	1.10899
SREYTFL	229.172	60.7087	362.573	233.078	308.519	316.637	0.264904	1.5821	1.32367	1.3585
SREYERL	155.935	37.8972	1743.32	233.078	166.629	248.517	0.243032	11.1797	0.714908	1.06624
SREYPQL	228.486	276.298	59.0812	233.001	255.631	270.955	1.20925	0.258577	1.09713	1.16289
SREYRSH	294.958	248.869	65.1576	232.962	299.579	241.56	0.843743	0.220905	1.28595	1.03691
SREYSNE	181.279	345.189	65.7652	232.576	281.212	131.914	1.90419	0.362785	1.20912	0.567189
SREYKNL	214.319	237.075	81.5638	232.537	190.263	237.87	1.10618	0.380572	0.818203	1.02293
SREYLNY	239.025	249.692	86.0978	232.499	333.391	192.273	1.04462	0.360203	1.43395	0.826984
SREYWPP	200.152	21.3943	219.171	232.46	167.249	187.522	0.10689	1.09502	0.719473	0.806685
SREYRKL	396.48	326.4	74.3189	232.19	445.141	325.926	0.823245	0.187447	1.91714	1.40371
SREYPDS	194.711	214.583	77.8245	232.113	138.172	184.68	1.10206	0.399693	0.595278	0.795649
SREYASD	150.641	240.869	98.2973	232.036	183.005	196.896	1.59896	0.652527	0.788692	0.84856
SREYTLQ	326.773	229.852	115.264	231.92	298.339	271.464	0.7034	0.352736	1.28639	1.17051
SREYKPS	216.476	174.172	85.4901	231.92	178.313	230.744	0.804578	0.394918	0.768857	0.994931
SREYPLV	193.436	120.32	118.396	231.804	163.266	249.662	0.622015	0.612068	0.704327	1.07704
SREYTTQ	271.624	281.875	81.1899	231.765	348.926	346.371	1.03774	0.298905	1.50551	1.49449
SREYCTP	203.828	34.6058	282.833	231.611	171.099	172.549	0.169779	1.3876	0.738736	0.744996
SREYYTR	287.311	303.452	43.1424	231.341	250.807	259.927	1.05618	0.150159	1.08415	1.12357
SREYGTA	246.28	327.36	86.3315	231.302	309.448	265.398	1.32922	0.350541	1.33785	1.14741
SREYLRG	236.868	367.406	24.9132	231.264	267.846	221.37	1.5511	0.105177	1.15819	0.957221
SREYSFT	170.543	166.172	48.3774	231.264	228.413	197.151	0.974366	0.283666	0.987673	0.852493
SREYSPQ	220.986	341.669	89.1359	230.955	150.475	263.32	1.54611	0.403356	0.651536	1.14014
SREYRDP	236.084	214.583	66.7935	230.916	276.255	271.125	0.908926	0.282923	1.19634	1.17413
SREYMLT	240.79	461.989	57.2583	230.878	317.547	139.38	1.91864	0.237793	1.37539	0.603696
SREYLQR	257.212	204.526	65.1576	230.646	236.733	260.945	0.795165	0.253322	1.02639	1.13136
SREYQSN	258.094	214.446	58.3333	230.607	188.404	165.466	0.830882	0.226015	0.81699	0.717521
SREYKNT	276.526	160	72.0286	230.569	216.419	287.879	0.578608	0.260476	0.938631	1.24856
SREYRGL	307.998	420.481	42.8619	230.492	484.708	203.81	1.36521	0.139163	2.10293	0.884241
SREYLND	140.003	192.275	53.7527	230.492	110.422	212.124	1.37336	0.383938	0.479073	0.92031
SREYCSP	138.729	123.154	211.318	230.414	223.146	182.475	0.887735	1.52325	0.968456	0.791941
SREYKHT	223.976	96.9144	53.5657	230.376	107.678	210.512	0.4327	0.239158	0.467403	0.913776
SREYWSS	197.358	598.812	82.5454	230.299	135.738	198.253	3.03415	0.418253	0.589398	0.860854
SREYHNP	184.269	60.3887	304.567	230.183	133.392	122.159	0.32772	1.65284	0.579505	0.530703
SREYRQS	271.722	187.2	80.0214	230.144	113.697	255.6	0.68894	0.294497	0.494027	1.11061
SREYHQL	78.0411	44.8915	499.386	230.028	87.5412	67.0601	0.575229	6.39901	0.380567	0.29153
SREYEPL	203.093	29.0743	775.955	229.913	72.0069	175.518	0.143158	3.82068	0.313192	0.763414
SREYKNS	310.204	306.012	73.0569	229.719	198.318	311.971	0.986487	0.235513	0.863303	1.35805
SREYVNN	251.477	217.509	165.839	229.719	211.86	267.01	0.864927	0.659459	0.922257	1.16233
SREYAEL	117.552	39.8172	748.471	229.565	121.088	213.693	0.33872	6.36715	0.527469	0.93086
SREYVPA	311.723	104.32	161.258	229.526	124.939	280.117	0.334656	0.517311	0.544333	1.22041
SREYYTV	145.347	31.4058	1426.03	229.526	98.6499	230.15	0.216075	9.81127	0.429797	1.00272
SREYTVV	182.259	11.52	1329.33	229.488	72.2724	129.921	0.0632067	7.2936	0.314929	0.566134
SREYHYL	149.268	32.6858	431.143	229.411	286.611	100.526	0.218973	2.88838	1.24934	0.438194
SREYRKT	350.499	145.052	54.3136	229.218	267.094	364.44	0.413844	0.154961	1.16524	1.58993
SREYNPL	241.035	304.366	37.1127	229.102	349.147	185.656	1.26275	0.153972	1.52398	0.810364
SREYARV	207.652	112.366	576.836	229.102	155.875	246.353	0.541126	2.7779	0.680373	1.0753
SREYTTD	249.075	271.498	45.2457	228.793	190.971	278.717	1.09002	0.181655	0.834688	1.21821
SREYVYV	121.866	0	1810.9	228.793	57.0921	210.469	0	14.8598	0.249536	0.919911
SREYCLS	111.473	483.338	82.265	228.793	160.3	147.354	4.33591	0.737979	0.700635	0.644049
SREYVLI	143.239	0	2024	228.716	49.0815	157.873	0	14.1302	0.214596	0.690259
SREYLNM	197.456	311.68	53.519	228.484	173.533	184.511	1.57848	0.271043	0.759499	0.807542
SREYITV	272.997	64.4572	435.864	228.446	174.728	365.798	0.23611	1.59659	0.764858	1.60125
SREYLNH	241.28	220.846	40.6183	228.407	396.502	321.473	0.915309	0.168345	1.73595	1.40746
SREYLLM	275.987	480.275	56.6506	228.253	287.01	210.554	1.74021	0.205266	1.25742	0.922461
SREYTQT	289.713	152.457	168.924	227.982	189.112	346.032	0.526236	0.583072	0.829503	1.5178
SREYVTN	284.86	311.269	85.5836	227.867	299.18	218.019	1.09271	0.300441	1.31296	0.956785
SREYAGT	274.369	223.269	73.7113	227.867	468.155	219.546	0.813753	0.268657	2.05451	0.963487
SREYLPI	224.564	125.349	159.435	227.751	79.1766	261.793	0.558186	0.709975	0.347646	1.14947
SREYRSG	325.988	239.772	43.0956	227.558	432.218	170.98	0.735523	0.1322	1.89938	0.751369
SREYVPR	288.046	113.92	84.9292	227.442	192.166	233.756	0.395493	0.294846	0.8449	1.02776
SREYAKL	233.094	83.5201	192.201	227.21	159.681	301.367	0.358311	0.824564	0.702789	1.32638
SREYRSE	217.358	201.235	64.0825	227.056	174.286	146.039	0.92582	0.294825	0.76759	0.643185
SREYINV	183.485	56.7315	582.726	226.863	170.081	211.53	0.309189	3.17588	0.74971	0.932412
SREYLFP	129.905	342.035	49.9666	226.824	105.288	99.3812	2.63296	0.384639	0.464185	0.438142
SREYDTI	89.2669	0	1884.24	226.824	0	118.129	0	21.108	0	0.520796
SREYFTS	266.183	419.749	33.981	226.786	189.333	212.336	1.57692	0.12766	0.834856	0.936283
SREYKSL	367.901	314.515	84.8825	226.438	365.611	364.907	0.854889	0.230721	1.61462	1.61151
SREYPCP	135.739	250.652	48.0502	226.091	53.8613	156.092	1.84658	0.353991	0.238229	0.690394
SREYHNI	105.395	0	1549.71	226.014	51.2501	99.2116	0	14.7039	0.226757	0.438963
SREYLNQ	198.387	217.006	139.617	225.975	193.184	156.558	1.09385	0.703759	0.85489	0.692812
SREYRMT	229.466	301.669	54.407	225.937	224.916	225.951	1.31465	0.237103	0.995485	1.00007
SREYTYA	194.711	354.926	64.8771	225.898	157.778	163.09	1.82284	0.333198	0.698447	0.721965
SREYRYL	298.537	704.275	42.8619	225.705	567.823	242.409	2.35909	0.143573	2.51578	1.07401
SREYTFS	222.849	311.635	119.144	225.705	157.07	223.618	1.39841	0.534641	0.695907	0.990755
SREYSMS	224.76	377.601	67.7284	225.666	184.111	162.285	1.68001	0.301336	0.815855	0.719135
SREYWSP	126.474	40.9143	422.356	225.628	59.5705	130.939	0.323501	3.33948	0.264021	0.580332
SREYRGS	282.801	244.115	40.852	225.589	238.371	164.617	0.863203	0.144455	1.05666	0.729722
SREYPVT	265.546	155.84	121.902	225.55	231.024	294.878	0.586868	0.459061	1.02427	1.30737
SREYRPH	275.154	153.554	108.721	225.435	292.099	279.184	0.558068	0.395127	1.29572	1.23842
SREYNIS	277.066	326.355	135.27	225.242	247.576	347.431	1.1779	0.488223	1.09916	1.54248
SREYDLR	214.76	252.206	31.5505	225.203	358.795	192.23	1.17436	0.14691	1.59321	0.853587
SREYINP	187.897	192.732	260.116	225.203	251.028	280.753	1.02573	1.38436	1.11467	1.24667
SREYNHS	283.438	296.549	101.242	225.126	358.131	258.357	1.04626	0.357192	1.5908	1.14761
SREYTAG	135.886	440.001	31.1298	225.087	183.182	93.4854	3.23802	0.229088	0.813825	0.415329
SREYHSA	184.71	279.178	70.5796	225.01	211.993	211.318	1.51143	0.38211	0.94215	0.939148
SREYVYT	215.692	375.772	56.1832	224.971	330.824	296.235	1.74217	0.26048	1.47052	1.31677
SREYAYP	160.984	17.2343	1230.7	224.74	298.03	71.6834	0.107056	7.64486	1.32611	0.318962
SREYLRK	292.605	201.189	60.9509	224.585	416.33	345.607	0.687578	0.208304	1.85377	1.53887
SREYTGR	298.194	259.52	55.2951	224.431	369.107	241.476	0.870308	0.185434	1.64463	1.07595
SREYITR	329.224	158.674	61.652	224.238	333.303	238.931	0.481966	0.187265	1.48638	1.06552
SREYNLK	219.417	245.075	73.571	224.238	267.359	200.205	1.11693	0.335302	1.1923	0.892822
SREYETP	203.632	19.84	2412.84	224.238	175.746	252.801	0.0974306	11.849	0.783749	1.12738
SREYGLS	305.154	535.041	67.5881	224.161	438.636	354.939	1.75334	0.221488	1.95679	1.58341
SREYLMR	212.456	262.675	48.0502	224.084	226.598	214.711	1.23637	0.226165	1.01122	0.958173
SREYLCL	166.279	126.903	38.7019	223.929	123.434	169.029	0.763195	0.232754	0.551219	0.754831
SREYYYL	172.161	77.303	520.606	223.891	129.187	110.579	0.449015	3.02395	0.577012	0.493898
SREYRPK	253.928	81.0515	155.556	223.775	168.178	325.12	0.319191	0.612598	0.751552	1.45289
SREYCTT	224.172	299.475	24.2588	223.659	227.66	282.068	1.33591	0.108215	1.01789	1.26115
SREYTIR	272.409	144.274	52.8646	223.582	290.904	278.293	0.529625	0.194064	1.30111	1.2447
SREYGLR	277.703	339.749	52.3037	223.466	389.156	183.959	1.22343	0.188344	1.74145	0.823209
SREYRFS	168.239	286.766	55.3419	223.427	254.569	182.517	1.70451	0.328947	1.13938	0.816896
SREYATN	253.29	249.006	44.1707	223.35	192.874	306.754	0.983085	0.174387	0.86355	1.37342
SREYSPI	219.172	202.697	115.825	223.234	302.677	200.756	0.924833	0.528468	1.35587	0.899306
SREYRLK	279.124	339.109	53.332	222.617	369.55	233.204	1.2149	0.191069	1.66003	1.04756
SREYYNI	124.562	0	1894.2	222.617	71.2545	228.369	0	15.2069	0.320077	1.02584
SREYILR	261.575	235.795	53.0983	222.54	232.352	322.363	0.901442	0.202995	1.04409	1.44857
SREYFYT	170.053	281.92	59.1747	222.54	194.91	157.322	1.65784	0.347978	0.875843	0.706939
SREYTDR	201.475	380.481	65.625	222.501	170.922	175.349	1.88847	0.325722	0.768187	0.788081
SREYGSA	199.809	417.601	72.5895	222.385	237.618	183.068	2.09	0.363295	1.0685	0.823205
SREYLDR	260.693	266.195	59.7356	222.347	342.42	199.187	1.02111	0.229142	1.54003	0.895839
SREYYPT	199.809	247.817	118.116	222.115	224.474	156.643	1.24027	0.591143	1.01062	0.705235
SREYLVN	179.073	252.572	36.5051	222.115	280.636	230.066	1.41044	0.203856	1.26347	1.0358
SREYPTV	259.075	264.595	119.144	222.076	242.841	232.399	1.02131	0.459882	1.0935	1.04648
SREYTKR	336.822	111.954	73.6645	221.999	213.586	317.485	0.332385	0.218705	0.962105	1.43012
SREYLML	182.553	230.949	67.7284	221.922	230.67	140.228	1.2651	0.371006	1.03942	0.63188
SREYYLR	297.801	513.006	55.6223	221.768	409.603	212.124	1.72265	0.186777	1.84699	0.956513
SREYIET	145.249	125.212	90.024	221.729	85.4169	190.279	0.86205	0.619793	0.385231	0.858161
SREYYVL	195.887	36.1143	649.659	221.69	138.526	207.415	0.184363	3.3165	0.624862	0.935609
SREYVYP	143.239	138.469	623.811	221.69	86.2578	139.761	0.966699	4.35505	0.389091	0.630436
SREYALN	265.301	496.092	50.2471	221.497	334.454	192.146	1.86992	0.189397	1.50997	0.867485
SREYPNP	242.653	346.835	43.2358	221.497	199.734	354.43	1.42934	0.17818	0.901744	1.60016
SREYSRY	203.583	428.206	36.3648	221.497	296.348	229.854	2.10335	0.178624	1.33793	1.03773
SREYKRT	205.446	78.4458	65.3913	221.42	218.543	244.233	0.381832	0.318289	0.987007	1.10303
SREYSNG	283.095	380.618	80.9562	221.382	344.323	246.226	1.34449	0.285968	1.55534	1.11223
SREYNLA	234.81	216.686	95.9135	221.382	167.647	179.802	0.922816	0.408473	0.757277	0.812184
SREYVYS	189.073	345.555	86.3782	221.15	199.291	145.276	1.82762	0.456851	0.901159	0.65691
SREYVAP	268.879	100.16	166.213	221.034	79.6634	342.893	0.37251	0.618169	0.360412	1.55131
SREYGTV	205.103	261.669	88.2011	221.034	328.435	179.166	1.27579	0.430033	1.4859	0.810582
SREYELT	192.848	179.703	175.374	220.995	265.058	236.004	0.931839	0.90939	1.19938	1.06791
SREYMSP	186.181	231.635	81.1432	220.957	75.4589	212.081	1.24414	0.435829	0.34151	0.959831
SREYTLG	381.823	372.526	66.5131	220.88	619.471	443.589	0.975652	0.174199	2.80457	2.00828
SREYNDS	201.475	352.503	57.492	220.841	160.787	323.593	1.74961	0.285355	0.728068	1.46528
SREYRHN	206.868	109.852	46.3675	220.802	278.645	225.612	0.531023	0.224141	1.26196	1.02178
SREYYIL	142.258	28.8	333.267	220.764	142.509	154.098	0.202449	2.34269	0.645527	0.698023
SREYPVP	283.144	100.206	67.1675	220.609	201.681	371.609	0.353904	0.23722	0.9142	1.68446
SREYLTE	210.152	342.263	51.0417	220.609	216.773	172.549	1.62865	0.24288	0.98261	0.782148
SREYIHL	245.202	126.766	180.142	220.571	189.378	328.132	0.516985	0.734666	0.858579	1.48765
SREYSAI	138.19	143.726	167.007	220.571	193.095	114.524	1.04006	1.20854	0.875434	0.519216
SREYAVT	238.878	321.6	55.2951	220.339	150.874	207.415	1.34629	0.231478	0.684733	0.941346
SREYQSR	251.918	193.097	78.4322	220.301	311.971	227.648	0.766509	0.31134	1.41611	1.03335
SREYHAS	283.193	329.28	108.674	220.185	358.397	278.717	1.16274	0.383745	1.62771	1.26583
SREYGPT	277.115	302.355	48.4709	220.185	369.373	280.159	1.09108	0.174913	1.67756	1.27238
SREYLSY	274.369	202.103	41.5531	219.953	221.022	216.196	0.73661	0.15145	1.00486	0.982916
SREYGRL	201.23	314.56	45.7599	219.876	302.986	226.757	1.56319	0.2274	1.37799	1.0313
SREYKRS	254.467	168.366	52.5841	219.799	166.541	269.555	0.661642	0.206644	0.757696	1.22637
SREYNNK	257.8	326.446	22.8098	219.606	321.353	289.576	1.26627	0.0884786	1.46332	1.31862
SREYVNR	292.115	167.452	42.2075	219.567	265.102	323.084	0.573239	0.144489	1.20738	1.47146
SREYQRP	236.476	97.783	116.293	219.529	198.141	333.858	0.4135	0.491773	0.902573	1.5208
SREYIAL	177.602	82.423	129.894	219.529	155.255	195.454	0.464087	0.731378	0.70722	0.890335
SREYDNS	237.702	219.063	85.5836	219.451	214.118	288.812	0.921588	0.360046	0.975695	1.31606
SREYRSD	242.359	340.389	46.0403	219.374	302.632	200.077	1.40448	0.189968	1.37953	0.912037
SREYHNN	167.357	252.526	41.9271	219.374	89.0017	153.632	1.50891	0.250525	0.405707	0.700317
SREYNTI	294.615	80.2287	258.433	219.336	461.074	321.77	0.272317	0.877191	2.10214	1.46702
SREYRTE	178.436	221.715	41.226	219.297	171.852	154.989	1.24255	0.231041	0.783648	0.706753
SREYTVR	318.929	305.92	84.5085	219.258	369.373	381.364	0.959211	0.264976	1.68465	1.73934
SREYTRY	235.545	250.332	62.5868	219.22	214.295	199.102	1.06278	0.265711	0.977533	0.908229
SREYKNN	238.437	169.829	76.469	218.911	147.245	225.527	0.712258	0.320709	0.672623	1.03022
SREYTKN	336.528	170.652	104.42	218.872	206.505	230.787	0.507095	0.310288	0.943496	1.05444
SREYVKT	250.447	101.669	136.532	218.795	205.886	288.006	0.405949	0.545152	0.940997	1.31633
SREYLMT	202.652	346.789	51.4623	218.757	207.966	196.43	1.71125	0.253944	0.950672	0.897937
SREYLDI	107.307	0	535.564	218.757	60.1016	115.16	0	4.99097	0.274742	0.52643
SREYRVA	252.31	460.663	10.1429	218.409	241.424	210.172	1.82578	0.0402001	1.10538	0.962288
SREYRTM	279.566	349.852	55.9028	218.332	359.636	233.841	1.25141	0.199963	1.6472	1.07103
SREYGAP	206.427	300.663	61.8857	218.178	183.137	175.052	1.45651	0.299795	0.839396	0.802336
SREYTIN	212.26	180.252	50.2471	218.139	204.956	222.049	0.849202	0.236724	0.939567	1.01792
SREYPRQ	211.476	209.143	71.7481	218.139	177.915	184.044	0.98897	0.339274	0.815604	0.843701
SREYPNL	322.116	344.138	77.4038	217.946	265.987	248.135	1.06837	0.240298	1.22043	1.13852
SREYNAL	220.447	347.52	92.5948	217.946	328.39	283.256	1.57644	0.420033	1.50675	1.29966
SREYNET	160.592	240.549	67.4012	217.946	108.386	215.729	1.49789	0.419704	0.497309	0.989828
SREYTVN	223.829	260.343	70.6731	217.753	304.934	314.262	1.16313	0.315746	1.40037	1.4432
SREYFLR	201.475	290.469	50.1068	217.714	404.557	163.896	1.44171	0.248699	1.8582	0.752804
SREYKSR	310.106	119.223	76.7495	217.599	308.297	389.508	0.384459	0.247495	1.41682	1.79003
SREYVSI	181.524	0	1831.33	217.599	76.2998	192.442	0	10.0886	0.350645	0.884392
SREYNDL	174.71	185.189	86.3315	217.521	208.408	176.07	1.05998	0.494141	0.958105	0.809437
SREYMRT	263.34	327.36	83.7139	217.444	301.083	224.764	1.24311	0.317893	1.38465	1.03366
SREYKRL	213.976	220.343	105.776	217.367	293.56	271.167	1.02976	0.494336	1.35053	1.24751
SREYAGS	194.318	425.098	68.3827	217.328	247.001	144.639	2.18763	0.351911	1.13653	0.665534
SREYLYA	219.221	268.069	66.0924	217.097	382.296	164.405	1.22283	0.301488	1.76095	0.757291
SREYVLN	267.212	163.109	41.1792	216.981	239.079	219.716	0.610409	0.154107	1.10184	1.01261
SREYSIN	267.31	342.172	24.5393	216.942	321.575	255.515	1.28005	0.0918006	1.4823	1.1778
SREYYRS	196.132	402.469	37.7204	216.865	315.157	220.734	2.05203	0.192321	1.45324	1.01784
SREYFAL	150.102	150.034	273.484	216.633	134.764	189.049	0.999552	1.82199	0.622083	0.872668
SREYGNS	174.906	435.475	55.6223	216.595	216.684	143.791	2.48976	0.318012	1.00041	0.663871
SREYLRY	232.555	268.343	57.1181	216.556	370.346	293.266	1.15389	0.245611	1.71016	1.35422
SREYMPL	225.349	140.983	87.2195	216.556	319.052	196.43	0.625622	0.387043	1.4733	0.90706
SREYYTM	142.847	34.2858	825.641	216.556	144.545	117.663	0.240018	5.77991	0.66747	0.543335
SREYSND	222.8	270.355	125.22	216.479	218.278	249.662	1.21344	0.562031	1.00831	1.15328
SREYTAN	235.839	242.697	59.4084	216.44	182.695	206.44	1.02908	0.251902	0.844088	0.953795
SREYESS	175.151	221.577	63.1944	216.44	206.505	133.866	1.26506	0.360799	0.954097	0.618487
SREYMPP	213.289	21.7143	128.866	216.402	194.777	309.087	0.101807	0.604184	0.900071	1.4283
SREYLHI	185.054	290.56	140.084	216.209	219.119	202.834	1.57014	0.756993	1.01346	0.938141
SREYRPM	228.731	246.949	43.4695	215.939	78.9995	326.478	1.07965	0.190047	0.365843	1.5119
SREYFRL	166.082	49.0058	194.912	215.939	54.1711	179.59	0.295069	1.17358	0.250863	0.831673
SREYLAM	130.199	179.292	155.883	215.939	93.6488	88.6075	1.37706	1.19726	0.433682	0.410337
SREYSGA	181.524	264.412	53.332	215.707	267.182	223.406	1.45662	0.293801	1.23863	1.03569
SREYNNV	262.604	182.446	98.5777	215.553	246.204	335.3	0.694756	0.375385	1.1422	1.55554
SREYLQA	233.486	264.64	65.8587	215.553	320.247	182.05	1.13343	0.282067	1.4857	0.844576
SREYELV	86.7668	18.6057	2283.13	215.398	74.6181	101.332	0.214434	26.3134	0.346419	0.470442
SREYQRT	216.966	242.835	81.0964	215.36	223.677	235.495	1.11923	0.373775	1.03862	1.0935
SREYALM	134.366	14.4457	302.931	215.167	137.729	135.223	0.10751	2.25452	0.640105	0.628457
SREYQNT	164.612	184.595	65.3445	214.819	148.262	255.218	1.12139	0.396961	0.690173	1.18806
SREYSPG	247.261	385.006	48.2839	214.588	228.501	244.911	1.55708	0.195275	1.06484	1.14131
SREYSKN	205.936	189.989	104.654	214.549	233.812	234.647	0.922561	0.508187	1.08978	1.09367
SREYHPR	262.997	130.789	65.2043	214.51	222.571	292.63	0.497302	0.247928	1.03758	1.36417
SREYPGA	195.691	382.629	73.3841	214.356	228.988	133.06	1.95527	0.375	1.06826	0.620742
SREYYLV	117.748	0	1599.07	214.356	43.5936	88.4803	0	13.5805	0.20337	0.412773
SREYNVL	205.152	195.292	61.0911	214.317	345.385	220.437	0.951936	0.297784	1.61156	1.02855
SREYSAG	183.436	306.835	84.2281	214.24	228.501	170.174	1.67271	0.459169	1.06657	0.794314
SREYHTN	257.114	269.578	99.0451	214.202	235.627	242.918	1.04847	0.385219	1.10002	1.13406
SREYSTF	223.633	436.892	80.7225	214.124	239.212	182.856	1.95361	0.36096	1.11716	0.853973
SREYLVI	150.69	129.234	68.7099	214.086	86.3905	109.307	0.857618	0.455969	0.403532	0.510574
SREYSRG	257.261	284.435	76.6092	214.047	355.476	220.31	1.10563	0.297788	1.66074	1.02926
SREYHYT	240.006	231.817	74.1787	213.931	289.267	178.784	0.965883	0.30907	1.35215	0.835709
SREYYLN	285.497	363.886	22.5294	213.777	520.999	275.451	1.27457	0.0789128	2.43711	1.2885
SREYTCT	216.427	221.532	85.2097	213.584	141.403	261.835	1.02359	0.393711	0.662047	1.22591
SREYLKP	280.595	146.56	96.6613	213.237	126.93	421.617	0.522319	0.344487	0.595256	1.97723
SREYITA	168.043	320.092	54.6875	213.237	109.139	176.112	1.90482	0.325437	0.511821	0.825901
SREYPYR	208.093	308.846	28.3721	213.159	242.575	125.298	1.48417	0.136343	1.138	0.587812
SREYQTR	181.181	165.075	104.888	213.159	151.095	140.949	0.911103	0.578912	0.708836	0.661238
SREYPSE	220.496	207.497	73.5243	212.85	141.226	184.68	0.94105	0.33345	0.663496	0.867653
SREYNHP	167.994	197.623	89.6968	212.85	164.107	186.547	1.17637	0.533928	0.770995	0.876421
SREYMTR	219.417	212.023	17.5748	212.696	146.669	240.288	0.966302	0.0800976	0.689572	1.12972
SREYSER	188.436	229.166	54.1733	212.619	201.062	138.107	1.21615	0.287489	0.945643	0.649553
SREYHPV	177.259	36.3429	244.785	212.58	65.6338	150.493	0.205027	1.38094	0.308748	0.707934
SREYNPA	140.15	386.835	59.8291	212.58	141.624	134.035	2.76014	0.426892	0.666213	0.630516
SREYINI	215.642	17.8743	1175.92	212.542	148.705	310.529	0.0828886	5.45311	0.699651	1.46103
SREYCSS	225.692	405.532	38.2345	212.426	177.915	213.014	1.79684	0.16941	0.837539	1.00277
SREYATM	140.641	29.8058	375.988	212.426	119.274	190.237	0.211928	2.6734	0.561484	0.895544
SREYSRK	297.654	145.737	121.948	212.349	325.646	382.806	0.489619	0.409698	1.53355	1.80273
SREYRIT	236.819	247.223	60.39	212.271	192.166	158.806	1.04393	0.255004	0.905283	0.748129
SREYRSK	306.478	162.515	101.195	212.156	226.687	208.349	0.530265	0.330188	1.06849	0.982055
SREYPLN	237.898	304.915	60.5769	212.04	146.271	212.548	1.2817	0.254634	0.689827	1.0024
SREYPAH	186.622	178.057	84.6488	211.77	170.435	151.808	0.954106	0.453584	0.804815	0.716853
SREYVVS	172.945	170.057	77.5908	211.615	182.164	192.994	0.983301	0.448643	0.860825	0.912004
SREYLRI	237.114	269.669	54.2201	211.577	317.149	218.698	1.1373	0.228667	1.49898	1.03366
SREYVSD	121.67	148.663	59.8758	211.461	120.38	156.813	1.22186	0.492118	0.569279	0.741569
SREYMTS	196.573	315.658	74.6928	211.306	180.039	202.622	1.6058	0.379974	0.852029	0.958903
SREYLDA	217.113	307.932	37.9073	211.268	183.447	196.896	1.4183	0.174597	0.868315	0.931974
SREYFSR	254.81	246.263	16.6867	211.075	432.351	292.799	0.966458	0.0654868	2.04833	1.38718
SREYVIT	176.181	153.874	94.3242	211.036	87.0101	144.088	0.87339	0.535383	0.4123	0.682764
SREYNSK	274.369	246.035	26.8296	210.959	493.603	383.867	0.896728	0.0977864	2.33981	1.81963
SREYSIR	253.094	441.098	91.5665	210.843	341.712	157.831	1.74282	0.361788	1.62069	0.74857
SREYNTF	178.289	470.263	53.9864	210.496	168.178	149.772	2.63765	0.302803	0.798963	0.711519
SREYSHI	170.837	32.8229	497.89	210.496	205.974	159.231	0.192129	2.91441	0.978519	0.756455
SREYNKT	290.791	168.915	70.2057	210.457	137.242	184.256	0.580879	0.24143	0.652115	0.875504
SREYCLL	158.778	57.0058	283.113	210.457	220.579	176.324	0.359027	1.78307	1.0481	0.837815
SREYYPS	209.809	331.429	78.9463	210.38	178.8	239.143	1.57967	0.376277	0.849891	1.13672
SREYRSY	266.771	211.795	34.3082	210.341	429.563	187.904	0.793918	0.128605	2.04222	0.893328
SREYLCP	169.906	123.109	112.226	210.341	158.928	157.322	0.724569	0.660519	0.755574	0.747936
SREYTGA	282.164	295.36	48.5176	210.303	204.602	221.54	1.04677	0.171948	0.972893	1.05343
SREYTKA	194.269	241.92	93.8568	210.303	156.14	164.829	1.24528	0.483127	0.742455	0.783772
SREYRLQ	281.281	294.766	31.9712	210.226	329.541	279.65	1.04794	0.113663	1.56756	1.33024
SREYLDG	163.828	288.046	27.9981	210.11	150.343	95.0548	1.75823	0.1709	0.715543	0.452405
SREYIAP	198.289	36.0229	170.139	209.917	55.012	299.628	0.181669	0.858034	0.262066	1.42737
SREYLFS	185.299	241.006	29.4471	209.917	262.579	146.718	1.30064	0.158917	1.25087	0.698933
SREYDTA	103.973	166.126	75.207	209.917	122.814	60.2735	1.59778	0.723331	0.585062	0.28713
SREYNNP	261.379	233.737	97.4559	209.762	240.097	309.045	0.894248	0.372853	1.14461	1.47331
SREYNEL	128.434	178.88	57.1648	209.762	192.564	203.725	1.39277	0.445089	0.918011	0.971219
SREYARA	271.869	187.337	75.8614	209.685	293.958	251.698	0.689071	0.279036	1.4019	1.20036
SREYSIA	187.259	303.543	57.1648	209.647	137.641	140.992	1.62098	0.305271	0.656537	0.67252
SREYLPM	234.27	188.526	90.6784	209.415	267.094	287.624	0.804737	0.387067	1.27543	1.37347
SREYFNN	195.25	155.246	36.3648	209.338	236.113	231.084	0.795114	0.186248	1.12791	1.10388
SREYHAL	218.584	189.212	194.398	209.261	333.259	112.445	0.865626	0.889351	1.59255	0.537347
SREYMNS	185.004	217.463	69.1773	209.222	144.368	90.5587	1.17545	0.373923	0.690022	0.432835
SREYNVP	178.436	51.8858	130.642	209.145	115.512	310.402	0.290781	0.732154	0.552306	1.48415
SREYMRL	215.103	45.7143	190.331	208.99	199.07	165.635	0.212523	0.884836	0.952532	0.792551
SREYRQP	298.095	52.2058	167.662	208.913	188.758	282.195	0.175131	0.562443	0.903524	1.35078
SREYTRE	242.408	134.812	84.4618	208.72	213.055	190.406	0.556136	0.348428	1.02077	0.912257
SREYYAS	144.121	423.132	25.1936	208.527	235.892	124.237	2.93595	0.174809	1.13123	0.595784
SREYDPT	146.229	278.035	37.9073	208.45	70.0153	147.651	1.90136	0.259232	0.335885	0.708328
SREYLHV	229.123	135.314	55.9495	208.373	202.611	264.72	0.590575	0.24419	0.972347	1.27041
SREYMPS	259.271	255.269	157.612	208.257	345.12	282.153	0.984564	0.607905	1.65718	1.35483
SREYLVV	176.524	139.063	184.442	208.102	128.833	221.71	0.787786	1.04485	0.619087	1.06539
SREYQRS	274.811	205.577	63.5216	208.064	262.801	235.325	0.748069	0.231147	1.26308	1.13102
SREYLQN	164.906	195.657	46.6012	207.987	194.025	164.617	1.18648	0.282593	0.932871	0.791481
SREYIRP	167.847	80.3658	117.274	207.871	136.047	135.435	0.478803	0.698697	0.65448	0.651534
SREYHAT	214.319	241.006	80.9095	207.755	167.072	272.609	1.12452	0.377519	0.804177	1.31217
SREYLPH	306.331	316.892	53.6592	207.678	379.154	366.561	1.03448	0.175167	1.82568	1.76505
SREYISA	232.015	248.595	91.0523	207.639	187.829	232.992	1.07146	0.392441	0.904591	1.1221
SREYCRL	99.9534	105.052	179.066	207.601	133.082	186.886	1.05101	1.7915	0.641049	0.900218
SREYNLI	222.456	75.2001	153.078	207.485	237.972	88.7772	0.338044	0.688127	1.14694	0.427873
SREYIPT	178.436	150.72	39.7302	207.369	123.168	253.819	0.844675	0.222659	0.593958	1.224
SREYANN	199.368	278.08	80.3486	207.292	294.445	256.958	1.39481	0.403017	1.42044	1.23959
SREYPRH	191.671	279.269	43.3293	207.253	165.302	165.296	1.45702	0.226061	0.797583	0.797556
SREYPGL	249.761	223.543	54.0799	207.215	181.367	199.271	0.895028	0.216526	0.875262	0.961667
SREYSFV	97.2082	10.9714	611.144	207.215	121.31	100.654	0.112865	6.28696	0.58543	0.485746
SREYTPE	133.091	224.183	86.9391	207.137	71.166	173.355	1.68443	0.653228	0.343569	0.836909
SREYISR	285.938	173.486	60.8106	207.099	171.498	324.145	0.606725	0.21267	0.828096	1.56517
SREYMPT	242.947	189.12	75.3472	207.099	177.472	198.508	0.778442	0.310138	0.856945	0.958518
SREYDTR	223.878	317.486	47.2089	207.099	300.021	192.655	1.41812	0.210869	1.44869	0.930254
SREYHVL	189.367	17.9657	379.447	206.983	192.52	234.01	0.0948724	2.00376	0.930124	1.13058
SREYGHS	195.299	250.195	47.4426	206.944	229.829	137.259	1.28109	0.242923	1.11058	0.663265
SREYGSN	179.563	275.429	23.9784	206.906	248.815	171.489	1.53388	0.133537	1.20255	0.828826
SREYRLY	220.741	395.063	22.062	206.867	438.945	138.362	1.78972	0.0999452	2.12187	0.668843
SREYYSK	217.26	196.206	35.9442	206.867	265.899	147.524	0.903092	0.165443	1.28536	0.713132
SREYLAG	252.506	364.709	35.9442	206.597	173.976	195.751	1.44436	0.14235	0.842103	0.947501
SREYTSF	206.181	191.863	91.0056	206.52	153.308	157.873	0.930555	0.441386	0.742339	0.764446
SREYRKS	255.791	202.606	86.9858	206.365	347.288	176.621	0.792078	0.340067	1.68288	0.855866
SREYHNR	206.181	244.892	46.6947	206.134	174.153	189.728	1.18775	0.226474	0.844855	0.920411
SREYHYP	146.964	44.3886	1460.72	206.057	138.968	113.845	0.302037	9.93926	0.674419	0.552495
SREYYRN	165.69	207.177	68.4295	206.018	41.2479	188.667	1.25039	0.412996	0.200215	0.915781
SREYILV	122.16	13.6686	501.956	205.902	50.6305	91.6615	0.111891	4.10901	0.245896	0.44517
SREYSTC	163.239	287.269	140.645	205.864	155.167	52.893	1.7598	0.861588	0.753735	0.256933
SREYDSI	157.259	0	1696.48	205.864	163.93	114.481	0	10.7878	0.796302	0.556103
SREYAIT	154.563	169.509	36.5051	205.864	187.961	156.855	1.0967	0.236183	0.913039	0.761938
SREYRDR	207.946	244.16	73.1504	205.632	214.339	213.651	1.17415	0.351775	1.04234	1.03899
SREYPVA	191.524	81.9201	86.4717	205.593	110.068	264.974	0.427727	0.451492	0.535369	1.28883
SREYTLF	167.308	221.395	205.195	205.4	148.971	170.344	1.32328	1.22645	0.725269	0.829325
SREYPPQ	279.615	138.789	86.8924	205.362	258.685	406.687	0.496357	0.310758	1.25965	1.98034
SREYSES	203.534	231.315	68.8969	205.323	277.981	279.396	1.13649	0.338503	1.35387	1.36076
SREYNPP	219.123	123.429	88.0609	205.285	103.385	243.936	0.563285	0.401879	0.50362	1.18828
SREYNPT	255.594	262.035	68.1023	205.207	215.534	165.72	1.0252	0.266447	1.05032	0.807575
SREYPSD	201.966	207.406	58.3333	205.169	199.911	268.834	1.02694	0.288828	0.974373	1.31031
SREYTQI	101.767	0	2194.84	205.169	69.4399	241.476	0	21.5673	0.338453	1.17696
SREYRRV	277.36	112	96.8483	204.976	297.233	389.848	0.403808	0.349179	1.45009	1.90192
SREYFHL	178.093	40.8229	272.175	204.976	128.479	139.38	0.229223	1.52828	0.626803	0.679982
SREYVAI	103.581	32.4572	1181.44	204.937	39.3891	182.687	0.313351	11.4059	0.192201	0.891428
SREYHKT	212.603	185.326	95.6797	204.86	174.463	232.823	0.871699	0.450039	0.85162	1.1365
SREYGRS	204.466	226.469	55.2484	204.744	255.985	232.568	1.10761	0.270209	1.25027	1.1359
SREYWLL	139.807	0	472.79	204.744	199.38	104.089	0	3.38172	0.9738	0.508388
SREYHSI	176.181	0	1436.18	204.59	88.9575	199.696	0	8.15173	0.434809	0.976079
SREYLFT	269.859	170.423	44.3576	204.474	262.358	195.793	0.631525	0.164373	1.28309	0.957547
SREYVSK	218.731	118.583	54.407	204.397	118.787	282.619	0.542141	0.24874	0.581159	1.3827
SREYPTQ	200.397	151.269	88.7153	204.242	203.983	205.634	0.754845	0.442698	0.998728	1.00681
SREYIYI	116.719	0	1273.42	204.088	15.8884	104.811	0	10.9102	0.0778509	0.513556
SREYRRY	212.554	159.36	50.9482	203.933	94.8437	147.863	0.749739	0.239695	0.465072	0.725055
SREYSYN	309.615	558.858	24.2588	203.895	325.868	131.109	1.80501	0.0783515	1.59821	0.64302
SREYSQR	232.162	270.218	71.1405	203.74	162.115	247.202	1.16392	0.306425	0.795694	1.21332
SREYYQL	148.631	0	483.914	203.74	119.805	129.073	0	3.25581	0.588027	0.633515
SREYPPH	305.007	95.2687	128.352	203.586	159.238	235.41	0.312349	0.420816	0.782167	1.15632
SREYYYT	260.693	271.68	95.3526	203.547	287.762	138.404	1.04215	0.365766	1.41373	0.67996
SREYLTF	237.457	184.686	74.9265	203.509	153.795	234.138	0.777767	0.315538	0.755715	1.1505
SREYYNM	163.533	0	712.994	203.509	196.503	160.927	0	4.35993	0.965575	0.790763
SREYVQL	150.298	33.1429	633.954	203.509	57.8445	154.65	0.220515	4.21799	0.284236	0.759916
SREYLGR	257.212	294.218	44.2174	203.47	358.574	250.213	1.14387	0.17191	1.76229	1.22973
SREYSLY	218.927	756.664	13.929	203.432	353.13	114.948	3.45624	0.0636238	1.73587	0.565045
SREYSRQ	210.152	200.183	59.6421	203.354	232.042	164.914	0.952563	0.283804	1.14107	0.81097
SREYTRD	144.513	177.92	110.544	203.277	170.789	127.843	1.23117	0.764937	0.84018	0.628907
SREYASM	111.816	127.132	177.804	203.084	124.098	83.0086	1.13697	1.59015	0.611066	0.40874
SREYYTN	248.486	449.555	56.9311	203.007	238.194	158.552	1.80917	0.229111	1.17333	0.781017
SREYLES	232.947	225.235	49.0785	202.93	181.677	500.427	0.966893	0.210686	0.895269	2.46601
SREYHTR	298.684	289.372	59.3616	202.891	279.309	304.294	0.968824	0.198744	1.37664	1.49979
SREYKSV	174.416	119.497	70.9068	202.775	174.994	150.493	0.685128	0.406538	0.862994	0.742165
SREYAYT	176.132	420.206	44.5446	202.698	146.536	82.6692	2.38575	0.252905	0.722929	0.407844
SREYYPA	106.424	187.795	67.6816	202.66	128.789	138.531	1.76459	0.635961	0.635495	0.683567
SREYMLN	181.72	459.795	26.9231	202.582	278.379	186.971	2.53024	0.148157	1.37415	0.922937
SREYSAM	139.513	192.412	82.4519	202.544	197.61	167.417	1.37916	0.590997	0.975638	0.826571
SREYKTA	167.749	299.383	90.1175	202.467	230.493	118.511	1.78471	0.537216	1.13842	0.585336
SREYVHI	97.4043	0	817.648	202.389	20.0486	123.813	0	8.39437	0.0990597	0.611756
SREYSHA	197.75	202.789	81.0497	202.312	226.554	216.153	1.02548	0.40986	1.11982	1.06841
SREYVLM	142.945	24.2286	1188.07	202.235	41.8233	221.243	0.169496	8.31143	0.206805	1.09399
SREYYIN	172.798	220.297	41.1792	202.081	204.691	74.9071	1.27488	0.238308	1.01292	0.370679
SREYNTM	247.555	220.617	65.4848	202.042	297.366	168.477	0.891185	0.264526	1.4718	0.833873
SREYRGA	224.368	320.96	32.6255	202.003	397.52	154.268	1.43051	0.145411	1.96789	0.763689
SREYRNK	223.535	127.04	101.055	202.003	193.14	221.116	0.568324	0.452077	0.95612	1.09461
SREYMSI	120.248	122.332	382.345	201.849	214.737	112.7	1.01733	3.17964	1.06385	0.558338
SREYRPD	189.907	206.4	63.4281	201.81	175.215	192.23	1.08685	0.333997	0.868217	0.95253
SREYHPA	171.475	266.743	54.1266	201.617	105.598	196.642	1.55558	0.315653	0.523756	0.975321
SREYQRR	233.29	139.84	30.2885	201.579	186.368	296.744	0.599426	0.129832	0.924542	1.4721
SREYTYY	155.249	388.663	39.2161	201.463	348.749	188.201	2.50349	0.252601	1.73108	0.934171
SREYKLP	271.967	147.794	107.505	201.424	170.48	279.184	0.543427	0.395288	0.846371	1.38605
SREYAPN	170.151	233.829	45.7131	201.27	136.092	115.499	1.37424	0.268662	0.676165	0.573853
SREYYNV	184.955	0	1413.88	201.231	119.185	214.032	0	7.64445	0.59228	1.06361
SREYVLV	171.622	20.3886	1678.35	201.038	99.4022	196.217	0.1188	9.77932	0.494444	0.97602
SREYTRK	257.751	107.932	90.2577	200.961	100.464	253.522	0.418743	0.350174	0.49992	1.26155
SREYLYI	186.377	225.052	119.845	200.923	175.658	182.729	1.20751	0.643025	0.874256	0.909451
SREYIAT	175.887	132.572	104.514	200.923	156.052	187.352	0.753733	0.594212	0.776676	0.932461
SREYNAP	232.359	148.892	84.1346	200.807	233.281	326.775	0.640784	0.36209	1.16172	1.62731
SREYCPP	170.249	83.6573	102.504	200.575	102.412	262.853	0.491381	0.602082	0.51059	1.3105
SREYRMN	174.269	294.126	50.0134	200.498	179.021	169.623	1.68777	0.286989	0.892884	0.846006
SREYFSA	167.308	215.36	64.4097	200.421	251.25	116.475	1.28721	0.384977	1.25361	0.581152
SREYFSI	134.807	21.3943	700.327	200.344	132.728	202.113	0.158703	5.19503	0.662503	1.00883
SREYRGR	292.85	118.172	60.6704	200.266	204.469	334.07	0.403522	0.207172	1.02099	1.66813
SREYLET	181.279	180.709	77.1234	200.266	144.501	127.758	0.996855	0.425441	0.721542	0.637939
SREYSIM	131.425	105.737	109.282	200.266	300.774	128.394	0.804546	0.831514	1.50187	0.641116
SREYLHM	187.603	98.0573	77.8245	200.228	197.787	158.425	0.522686	0.414837	0.987808	0.791222
SREYNYV	171.181	28.8458	203.512	200.15	162.956	171.446	0.168511	1.18887	0.814167	0.856587
SREYYVP	95.1494	49.8744	428.993	200.073	93.693	97.2604	0.524169	4.50863	0.468293	0.486124
SREYSDY	210.544	223.177	73.0101	199.88	239.566	120.25	1.06	0.346769	1.19855	0.60161
SREYPNR	200.103	144.412	59.1747	199.803	149.059	192.146	0.721687	0.295721	0.74603	0.961675
SREYANM	99.1691	105.509	156.584	199.649	135.782	107.61	1.06393	1.57896	0.680104	0.538997
SREYLMP	190.25	100.526	245.393	199.61	198.893	256.661	0.528389	1.28984	0.996408	1.28581
SREYIYT	167.357	167.68	77.8245	199.494	121.044	114.948	1.00193	0.465021	0.606755	0.576197
SREYNRR	271.232	121.966	61.4183	199.456	238.769	281.856	0.449674	0.226442	1.1971	1.41313
SREYSDA	248.584	221.852	82.8726	199.456	240.008	274.306	0.89246	0.333378	1.20332	1.37527
SREYVRR	317.998	108.937	93.1557	199.378	255.808	381.407	0.342572	0.292944	1.28303	1.91298
SREYAYL	206.721	106.286	110.871	199.301	332.196	92.4674	0.514152	0.536331	1.66681	0.463958
SREYYHS	169.906	181.212	34.9159	199.263	64.5274	100.145	1.06654	0.205501	0.323831	0.502576
SREYAGA	115.689	270.766	73.2439	199.147	223.766	92.2129	2.34046	0.633109	1.12362	0.46304
SREYTPC	175.543	79.4972	49.4992	199.07	55.1005	146.506	0.452864	0.281977	0.27679	0.735952
SREYFTA	194.662	330.24	55.3419	199.031	215.312	201.011	1.69648	0.284298	1.0818	1.00995
SREYPRG	181.181	154.103	27.2035	199.031	154.591	227.563	0.850548	0.150146	0.776719	1.14335
SREYNPN	183.289	292.892	43.1424	198.954	163.531	139.931	1.59798	0.235379	0.821956	0.703335
SREYNTY	181.965	268.572	38.141	198.954	164.416	222.007	1.47595	0.209606	0.826405	1.11587
SREYHPI	98.0416	96.6858	288.909	198.877	115.246	131.109	0.986172	2.9468	0.579487	0.659246
SREYKRN	177.749	164.663	35.1963	198.761	142.42	257.17	0.926378	0.198011	0.716542	1.29386
SREYYRV	112.258	103.452	514.483	198.645	32.9275	95.0124	0.921555	4.58306	0.165761	0.478302
SREYQPA	178.093	223.68	128.96	198.606	145.209	184.086	1.25598	0.724116	0.731138	0.926891
SREYTDY	185.152	263.772	61.7455	198.452	220.491	124.152	1.42463	0.333486	1.11105	0.625604
SREYYKT	159.612	131.337	53.4722	198.336	199.247	152.911	0.822855	0.335014	1.00459	0.770966
SREYPSM	149.366	193.966	43.6565	198.22	125.603	144.258	1.29859	0.292278	0.633651	0.727764
SREYMSA	137.797	268.572	26.7361	198.22	141.137	144.046	1.94903	0.194025	0.712021	0.726694
SREYRET	181.083	159.589	85.6303	198.182	162.602	236.937	0.881303	0.472879	0.820468	1.19555
SREYVML	177.7	14.1257	746.461	198.182	126.266	206.652	0.0794919	4.20067	0.637125	1.04274
SREYNVV	134.072	47.9543	107.786	198.143	145.032	92.6795	0.357676	0.80394	0.731954	0.46774
SREYRSM	212.358	476.206	46.5077	197.912	493.78	177.682	2.24247	0.219006	2.49495	0.897783
SREYQPR	299.125	115.474	87.7337	197.834	179.154	286.013	0.386041	0.293301	0.905576	1.44572
SREYKTP	322.41	101.623	107.879	197.796	283.38	442.02	0.315198	0.334603	1.43269	2.23473
SREYLNK	254.271	213.852	60.4834	197.757	267.182	284.274	0.841039	0.23787	1.35106	1.43749
SREYPQR	252.702	110.994	39.9639	197.757	92.0112	194.097	0.43923	0.158146	0.465274	0.98149
SREYSTE	267.212	280.092	71.7014	197.603	181.942	300.986	1.0482	0.268331	0.920748	1.52319
SREYQLT	260.153	315.566	52.2569	197.526	252.179	297.126	1.213	0.20087	1.27669	1.50424
SREYVSM	162.112	25.3715	512.473	197.448	151.139	191.891	0.156506	3.16123	0.765462	0.971854
SREYNHN	209.907	278.218	53.3787	197.371	263.066	161.691	1.32543	0.254297	1.33285	0.819221
SREYGAL	192.113	507.201	32.8125	197.371	285.106	111.3	2.64012	0.170798	1.44452	0.563913
SREYVVP	129.709	44.2972	407.258	197.024	116.087	213.608	0.341512	3.13978	0.589205	1.08417
SREYTMR	253.438	304.183	34.5419	196.869	160.433	160.164	1.20023	0.136294	0.814922	0.813553
SREYRLI	270.007	542.172	27.3905	196.831	424.031	147.524	2.008	0.101444	2.15429	0.749495
SREYTNC	128.287	184.32	65.9054	196.792	88.9575	86.0201	1.43678	0.513733	0.452038	0.437112
SREYTHD	160.151	153.966	105.589	196.715	228.368	162.963	0.96138	0.659309	1.16091	0.828423
SREYHSM	120.591	151.269	134.569	196.638	179.818	142.646	1.25439	1.11591	0.914463	0.725424
SREYTQM	109.954	0	758.053	196.638	43.4608	213.947	0	6.89429	0.22102	1.08803
SREYCNT	147.7	198.857	82.5921	196.599	148.484	147.948	1.34636	0.55919	0.755261	0.752535
SREYTKM	140.494	0	384.121	196.599	82.0533	117.196	0	2.73408	0.417364	0.596117
SREYSTW	187.701	388.572	37.5334	196.522	313.741	145.742	2.07017	0.199964	1.59647	0.741608
SREYIPL	193.24	121.646	83.9944	196.483	149.28	259.842	0.629507	0.434664	0.759761	1.32246
SREYAGP	181.328	201.28	40.9455	196.483	285.328	223.406	1.11003	0.225809	1.45217	1.13702
SREYMTP	173.338	202.332	106.384	196.368	230.183	232.738	1.16727	0.613736	1.17221	1.18522
SREYSSQ	270.35	422.263	50.6677	196.329	333.79	312.48	1.56192	0.187416	1.70016	1.59162
SREYGTN	206.181	330.789	46.3675	196.329	234.078	161.945	1.60436	0.224887	1.19227	0.824867
SREYDLI	93.6787	0	1612.35	196.329	60.8982	128.903	0	17.2114	0.310185	0.656566
SREYRRG	259.859	125.486	59.9693	196.29	248.815	305.567	0.482899	0.230776	1.26759	1.55671
SREYMLR	204.466	370.926	59.1747	196.213	466.96	140.525	1.81412	0.289411	2.37986	0.716185
SREYIKL	165.396	60.6629	175.093	195.981	175.215	198.211	0.366774	1.05863	0.89404	1.01138
SREYITN	285.056	206.949	35.0561	195.943	271.829	234.901	0.725994	0.12298	1.38729	1.19882
SREYRLD	206.034	297.052	36.879	195.943	235.804	247.838	1.44176	0.178994	1.20343	1.26485
SREYPTN	265.448	143.589	71.234	195.904	166.098	305.185	0.540931	0.268354	0.847854	1.55783
SREYFRP	235.006	246.355	58.0061	195.904	171.144	198.296	1.04829	0.246829	0.873608	1.01221
SREYYTK	180.446	267.109	47.3491	195.827	190.882	157.534	1.48027	0.262401	0.97475	0.804454
SREYPPN	229.908	167.635	35.1496	195.788	167.382	168.308	0.729139	0.152886	0.854911	0.85964
SREYAQL	175.494	50.3315	296.902	195.634	133.879	181.923	0.286798	1.6918	0.684333	0.929916
SREYILI	144.954	19.2	1107.77	195.518	85.7709	114.651	0.132456	7.64221	0.438685	0.586396
SREYNHT	199.564	277.258	68.9904	195.48	243.416	294.538	1.38932	0.345706	1.24522	1.50675
SREYAKT	171.916	259.063	41.1325	195.441	99.4907	107.101	1.50692	0.239259	0.509058	0.547996
SREYSWP	123.385	132.526	248.618	195.441	193.14	67.9084	1.07408	2.01497	0.988224	0.347462
SREYPYL	208.093	254.08	90.4914	195.094	234.742	215.178	1.22099	0.43486	1.20322	1.10294
SREYRKP	255.496	112.092	89.2762	194.978	159.371	271.294	0.438721	0.349422	0.81738	1.39141
SREYMTA	136.866	262.492	37.066	194.823	140.562	128.012	1.91787	0.270819	0.721482	0.657068
SREYNNM	186.769	236.297	69.7382	194.669	240.672	159.273	1.26518	0.373393	1.23631	0.818173
SREYGTH	166.573	186.012	16.5932	194.669	193.405	119.444	1.1167	0.0996155	0.993507	0.613575
SREYLDN	174.024	101.029	85.4434	194.515	110.113	214.117	0.580545	0.490987	0.566089	1.10078
SREYREL	216.378	289.692	63.8488	194.476	208.32	158.806	1.33882	0.29508	1.07119	0.816586
SREYTKV	140.69	10.7886	604.881	194.437	23.0581	139.889	0.0766836	4.2994	0.118589	0.719454
SREYFLT	203.387	382.675	84.3683	194.322	200.973	110.749	1.88151	0.414816	1.03423	0.569925
SREYTDA	176.671	203.292	80.1616	194.283	143.571	183.153	1.15068	0.453734	0.738979	0.942714
SREYSDI	115.346	39.3143	515.792	194.167	137.552	233.629	0.340839	4.4717	0.708421	1.20323
SREYDNV	151.229	15.8629	1570.84	193.897	136.534	150.238	0.104893	10.3871	0.704159	0.774836
SREYASH	170.543	325.029	67.9621	193.781	181.854	157.534	1.90584	0.398503	0.938449	0.812947
SREYLVM	151.572	96.5944	14.8638	193.781	89.4886	130.515	0.637283	0.098064	0.461802	0.673516
SREYKPA	169.024	78.1258	109.842	193.743	52.6221	218.528	0.462218	0.649864	0.271608	1.12793
SREYFVT	126.768	68.3429	117.929	193.704	135.693	83.0086	0.539119	0.930273	0.700519	0.428533
SREYSYY	222.8	488.458	33.4201	193.665	313.21	95.0124	2.19236	0.150001	1.61727	0.490601
SREYFRS	123.63	139.886	86.1445	193.511	137.995	133.696	1.13148	0.69679	0.713111	0.690896
SREYLMS	259.467	431.726	50.5742	193.472	328.346	231.211	1.6639	0.194916	1.69712	1.19506
SREYTNF	170.2	85.6687	35.1028	193.434	168.444	317.952	0.503341	0.206244	0.870809	1.64373
SREYPTD	168.141	143.223	63.5216	193.395	227.306	180.396	0.851802	0.377787	1.17535	0.932786
SREYIHT	163.386	191.543	77.9647	193.357	55.5874	237.234	1.17233	0.47718	0.287486	1.22692
SREYALG	160.935	435.841	16.1258	193.279	238.061	151.596	2.70817	0.100201	1.23169	0.784334
SREYIPP	196.328	69.5772	81.0029	193.241	29.6525	351.079	0.354392	0.412589	0.153448	1.8168
SREYTCL	170.641	63.2229	382.439	193.202	136.136	213.438	0.370502	2.24118	0.704629	1.10474
SREYAAV	145.249	45.4858	231.978	193.125	157.424	293.817	0.313158	1.59711	0.815139	1.52138
SREYPSH	244.075	164.206	33.3734	193.086	150.652	354.26	0.67277	0.136734	0.780233	1.83473
SREYKLA	150.396	290.012	63.7086	193.086	128.833	150.662	1.92832	0.423606	0.667232	0.780285
SREYFYS	165.494	253.075	18.4161	193.048	141.004	204.998	1.52921	0.11128	0.730411	1.0619
SREYSSW	246.133	343.315	49.8264	193.009	308.209	197.448	1.39483	0.202436	1.59686	1.023
SREYSCL	159.759	85.1658	115.124	193.009	291.125	191.976	0.53309	0.720613	1.50835	0.994646
SREYQAL	180.544	338.926	90.5382	192.932	233.37	145.36	1.87725	0.501475	1.20959	0.753428
SREYDNN	175.691	227.795	43.3761	192.932	197.742	107.271	1.29657	0.246889	1.02493	0.556003
SREYAQT	157.161	186.56	77.0299	192.932	170.303	133.823	1.18707	0.490135	0.882708	0.693629
SREYTCP	211.721	50.4686	257.405	192.893	154.901	310.699	0.238374	1.21578	0.80304	1.61073
SREYPVS	250.398	191.772	68.2893	192.855	180.128	299.925	0.765867	0.272723	0.934008	1.55519
SREYAHS	225.251	351.086	47.0219	192.816	349.59	265.144	1.55865	0.208754	1.81307	1.37511
SREYAQS	124.17	211.977	23.0903	192.7	150.121	130.854	1.70716	0.185957	0.77904	0.679055
SREYFSN	246.82	265.783	53.3787	192.662	205	168.18	1.07683	0.216266	1.06404	0.872931
SREYPHR	163.043	160.503	62.0259	192.623	251.338	271.379	0.984421	0.380426	1.30482	1.40886
SREYASN	233.339	151.634	43.0956	192.469	164.549	178.996	0.649846	0.184691	0.85494	0.930003
SREYAVS	265.006	241.006	46.461	192.392	310.112	237.531	0.909435	0.17532	1.61188	1.23462
SREYPTH	223.241	236.526	22.2489	192.392	124.585	250.892	1.05951	0.0996634	0.647558	1.30407
SREYVDT	184.122	47.0401	164.39	192.353	109.714	359.732	0.255483	0.89283	0.57038	1.87017
SREYMSN	210.593	328.915	49.5927	192.314	178.933	151.256	1.56185	0.23549	0.930419	0.786506
SREYTDI	120.297	23.04	1592.71	192.314	71.2545	182.687	0.191526	13.2399	0.370511	0.949938
SREYQSV	166.769	31.2229	196.828	192.276	134.012	240.076	0.187223	1.18025	0.696976	1.2486
SREYVTM	154.955	13.5772	805.449	192.237	51.0288	198.084	0.0876202	5.19796	0.265447	1.03041
SREYLAH	136.229	252.48	58.754	192.237	107.855	130.6	1.85336	0.431289	0.561054	0.679367
SREYTCS	181.377	297.418	64.5967	192.044	298.516	224.933	1.63978	0.356146	1.55442	1.17126
SREYYKS	176.671	322.789	61.2313	191.812	152.6	106.168	1.82706	0.346584	0.795567	0.553498
SREYSCS	198.632	186.377	56.0897	191.658	262.579	233.756	0.938304	0.28238	1.37004	1.21965
SREYASQ	156.327	191.177	63.8021	191.658	202.522	116.899	1.22293	0.408131	1.05668	0.609936
SREYNDI	74.7077	102.857	96.6146	191.465	100.863	162.963	1.3768	1.29323	0.526794	0.851138
SREYTQA	196.034	188.023	101.663	191.426	171.276	148.202	0.959134	0.518597	0.894737	0.7742
SREYTVI	177.896	0	1743.6	191.388	77.8489	294.029	0	9.80119	0.40676	1.5363
SREYINR	229.662	142.492	45.6197	191.233	197.078	257.127	0.620439	0.198638	1.03056	1.34457
SREYPAG	209.417	261.212	41.6466	191.233	227.837	134.078	1.24733	0.19887	1.19141	0.701121
SREYLIE	164.171	287.589	29.6341	191.233	128.479	139.761	1.75177	0.180508	0.671846	0.730842
SREYYVT	190.985	155.794	43.937	191.195	151.095	181.16	0.815742	0.230054	0.790267	0.947514
SREYYSE	130.64	283.155	25.8948	190.886	79.9732	121.48	2.16744	0.198214	0.418958	0.636401
SREYELN	93.8748	304.96	104.701	190.886	206.372	106.507	3.24859	1.11532	1.08113	0.557962
SREYPQS	190.544	137.509	69.598	190.809	80.5486	216.705	0.721665	0.36526	0.422143	1.13572
SREYKTN	214.172	145.737	70.4861	190.77	145.032	265.441	0.680469	0.32911	0.760243	1.39142
SREYGAA	202.995	271.086	27.5307	190.732	199.822	136.029	1.33543	0.135623	1.04766	0.713195
SREYCLP	118.238	0	765.485	190.539	87.5412	106.21	0	6.47409	0.459441	0.557421
SREYAVR	184.661	273.006	44.7316	190.5	336.445	189.685	1.47841	0.242236	1.76612	0.995724
SREYVYI	138.68	0	1660.44	190.423	86.8331	247.796	0	11.9732	0.456002	1.30129
SREYFTR	224.809	180.115	107.552	190.384	183.005	187.268	0.801188	0.478415	0.961238	0.98363
SREYSPD	144.807	182.857	59.2214	190.23	90.8605	123.558	1.26276	0.408967	0.477636	0.649522
SREYKLN	197.995	268.937	33.2799	190.191	217.747	161.139	1.3583	0.168085	1.14488	0.847249
SREYKSA	213.044	119.086	53.0983	190.114	215.268	155.583	0.558972	0.249236	1.13231	0.818365
SREYRAV	253.438	288.686	49.0785	190.075	233.148	262.429	1.13908	0.193651	1.22661	1.38066
SREYSPK	222.211	150.994	97.7364	190.037	275.989	244.911	0.679509	0.439835	1.45229	1.28876
SREYLYY	184.318	478.309	45.3859	190.037	314.493	109.01	2.59502	0.246237	1.65491	0.573624
SREYNND	192.603	218.926	53.9864	189.96	190.351	233.629	1.13667	0.280299	1.00206	1.22989
SREYADS	160.739	298.606	68.2425	189.767	243.15	145.785	1.85771	0.424554	1.28131	0.768231
SREYRNI	219.858	234.149	30.8961	189.728	271.077	257.424	1.065	0.140527	1.42877	1.35681
SREYLRE	143.533	268.983	71.2807	189.651	119.982	118.893	1.87402	0.496616	0.632647	0.626903
SREYGPR	229.809	257.692	42.7684	189.419	117.902	191.764	1.12133	0.186104	0.622439	1.01238
SREYVYL	169.612	0	522.382	189.419	144.191	211.403	0	3.07987	0.761226	1.11606
SREYAEP	163.239	59.8858	1555.65	189.419	42.0888	161.691	0.366859	9.52987	0.222199	0.853613
SREYFSV	165.739	42.0572	424.553	189.381	165.302	231.253	0.253755	2.56157	0.872854	1.2211
SREYITI	144.366	0	1287.73	189.381	61.2081	206.185	0	8.91986	0.323201	1.08874
SREYQSM	142.945	207.04	70.3459	189.342	383.225	188.667	1.44839	0.49212	2.02398	0.996437
SREYNDP	122.944	214.355	173.411	189.342	72.8478	107.525	1.74351	1.41048	0.384742	0.567889
SREYDLN	133.729	485.486	17.1541	189.265	246.514	183.959	3.63038	0.128275	1.30248	0.971967
SREYVGS	174.514	222.263	15.0507	189.149	120.779	191.933	1.27361	0.0862438	0.638537	1.01472
SREYTNE	139.709	181.669	65.438	189.149	80.9911	153.038	1.30033	0.468387	0.428187	0.809086
SREYMTI	136.18	0	688.782	188.879	111.662	163.43	0	5.05789	0.591181	0.865263
SREYYAR	162.014	419.658	22.7631	188.84	178.579	122.328	2.59026	0.140501	0.945661	0.647788
SREYPKR	211.77	56.8229	41.4597	188.686	120.07	307.857	0.268324	0.195777	0.636351	1.63159
SREYLFL	208.093	280.915	32.719	188.609	300.464	161.606	1.34995	0.157232	1.59306	0.856832
SREYFIT	142.994	104.503	41.4129	188.609	104.58	177.979	0.730823	0.289614	0.554484	0.94364
SREYNLD	193.485	207.497	44.0304	188.531	127.55	150.111	1.07242	0.227565	0.676545	0.796213
SREYHNA	155.788	127.68	113.114	188.531	158.132	194.394	0.819576	0.726078	0.838756	1.03109
SREYETV	73.6292	0	1425.57	188.416	35.6715	104.641	0	19.3614	0.189324	0.555373
SREYHLV	174.269	0	1317.83	188.338	67.8467	144.258	0	7.56204	0.360238	0.765949
SREYFKL	152.259	20.8915	119.611	188.3	50.8961	220.225	0.13721	0.78558	0.270293	1.16955
SREYHYS	202.26	325.075	53.0048	188.184	177.915	179.548	1.60721	0.262063	0.945431	0.954109
SREYPTI	181.475	190.629	68.7099	188.145	186.501	217.935	1.05044	0.378619	0.99126	1.15833
SREYPDL	151.719	90.0573	74.5526	187.991	96.9238	225.315	0.593578	0.491385	0.515577	1.19854
SREYAHT	186.769	153.509	39.0759	187.914	144.501	232.271	0.821917	0.20922	0.768973	1.23605
SREYNRN	230.153	168.915	53.6592	187.682	184.421	200.247	0.733924	0.233146	0.982623	1.06695
SREYRCS	204.515	196.983	41.5064	187.643	184.509	168.096	0.963173	0.202951	0.983297	0.895824
SREYTFN	229.515	313.555	52.1167	187.605	244.699	243.936	1.36616	0.227073	1.30433	1.30026
SREYSAQ	130.297	276.206	45.012	187.605	147.2	111.003	2.11981	0.345456	0.784629	0.591686
SREYEHL	138.484	40.0001	1464.97	187.528	183.359	168.689	0.288843	10.5786	0.977768	0.899544
SREYANR	188.044	185.692	48.2372	187.489	150.652	233.035	0.987492	0.256521	0.803526	1.24292
SREYYHL	157.014	43.5201	246.935	187.412	86.4791	118.85	0.277174	1.5727	0.461438	0.634166
SREYTTW	143.484	165.943	24.1653	187.412	93.4717	139.804	1.15653	0.168418	0.49875	0.745971
SREYNTG	152.21	264.412	40.0574	187.373	227.882	163.939	1.73716	0.263173	1.21619	0.874931
SREYRYN	245.251	328.092	38.0008	187.335	413.984	246.269	1.33778	0.154947	2.20986	1.31459
SREYFNS	203.485	328.183	60.9041	187.296	185.35	165.338	1.61281	0.299305	0.989611	0.882765
SREYSVM	132.797	12.8457	235.109	187.296	124.009	173.482	0.0967318	1.77044	0.662103	0.926247
SREYTQR	246.918	196.617	52.6776	187.026	158.928	370.675	0.796287	0.213341	0.849767	1.98195
SREYQLN	191.426	361.006	43.4695	187.026	349.147	157.279	1.88588	0.227083	1.86684	0.84095
SREYPDT	204.564	100.617	89.8371	186.91	84.3547	246.226	0.491863	0.439164	0.451312	1.31735
SREYPIT	203.976	69.5315	52.3504	186.91	119.982	212.463	0.340882	0.256651	0.641923	1.13671
SREYSQS	272.262	236.8	70.6263	186.871	277.627	325.587	0.869753	0.259406	1.48566	1.7423
SREYNMN	226.084	344.915	27.297	186.756	167.47	180.82	1.5256	0.120738	0.896734	0.968219
SREYLER	159.072	188.16	50.2938	186.756	137.596	120.929	1.18286	0.316169	0.736772	0.647524
SREYHRI	144.66	0	836.906	186.756	49.17	172.719	0	5.78531	0.263285	0.924839
SREYEKL	89.7081	37.2572	1287.4	186.756	31.29	75.2464	0.415316	14.351	0.167545	0.402914
SREYVLH	152.651	183.68	44.5446	186.717	130.559	130.091	1.20327	0.291807	0.699237	0.696726
SREYNPR	233.633	264.869	55.9963	186.678	203.806	177.936	1.1337	0.239676	1.09175	0.953169
SREYSDR	325.939	289.509	41.0857	186.524	417.569	294.411	0.88823	0.126053	2.23869	1.57841
SREYVTG	254.516	219.475	57.0246	186.408	180.792	137.683	0.862321	0.224051	0.96987	0.738611
SREYVMT	195.005	143.269	41.8336	186.408	184.996	288.388	0.734694	0.214526	0.992425	1.54708
SREYYHP	95.2964	118.994	129.614	186.408	115.423	64.2182	1.24868	1.36011	0.619197	0.344503
SREYTIA	212.995	118.217	81.2366	186.37	235.981	248.602	0.555023	0.381401	1.2662	1.33392
SREYSIY	144.268	391.132	43.6098	186.37	254.303	148.711	2.71114	0.302283	1.36451	0.797937
SREYLKN	232.8	141.577	92.3144	186.331	212.391	251.019	0.608151	0.39654	1.13986	1.34717
SREYRKN	202.456	142.674	36.1311	186.292	178.402	223.576	0.704719	0.178464	0.957644	1.20013
SREYLMI	112.846	160.732	83.3867	186.292	159.548	52.8082	1.42435	0.738944	0.856439	0.283469
SREYSEN	176.72	245.303	39.9172	186.177	113.786	199.102	1.38809	0.225878	0.611172	1.06942
SREYLLF	160.837	253.897	42.6282	185.945	209.161	145.615	1.5786	0.265039	1.12485	0.783107
SREYVAA	203.779	107.932	76.9364	185.906	155.521	229.981	0.529649	0.377548	0.836554	1.23708
SREYPKS	223.731	139.017	52.4439	185.868	115.246	199.187	0.621359	0.234406	0.620045	1.07166
SREYRHA	255.496	106.377	55.4821	185.829	317.414	226.291	0.416355	0.217154	1.7081	1.21773
SREYSKA	269.026	175.68	77.7778	185.752	170.303	214.753	0.653023	0.289109	0.916828	1.15613
SREYYNR	197.554	143.954	21.9217	185.713	187.652	215.729	0.728685	0.110966	1.01044	1.16162
SREYHLH	135.395	310.4	49.3122	185.713	100.995	196.726	2.29255	0.364209	0.543824	1.0593
SREYQTI	105.885	14.5829	756.043	185.598	116.928	90.0497	0.137724	7.14023	0.630009	0.485188
SREYNRV	158.876	132.663	73.571	185.559	172.073	241.009	0.835008	0.463071	0.927322	1.29883
SREYSRE	215.888	252.16	77.2169	185.52	128.347	134.163	1.16802	0.357672	0.691819	0.723169
SREYPLG	245.888	324.709	24.6795	185.405	219.119	271.209	1.32055	0.100369	1.18184	1.4628
SREYPPE	171.573	74.2401	84.2281	185.405	243.283	241.136	0.432703	0.490918	1.31217	1.30059
SREYKPL	307.655	176.229	85.4901	185.327	205.266	315.45	0.572814	0.277877	1.10759	1.70212
SREYRNY	256.183	283.292	50.7612	185.327	198.141	206.864	1.10582	0.198145	1.06914	1.11621
SREYGLN	194.122	427.841	55.4821	185.173	242.619	155.116	2.20397	0.28581	1.31023	0.837682
SREYSGK	140.739	299.338	77.3571	184.98	228.103	183.917	2.1269	0.54965	1.23312	0.994252
SREYPYP	206.525	186.332	52.7711	184.903	239.212	311.42	0.902225	0.25552	1.29372	1.68424
SREYKTD	127.062	171.246	36.8323	184.903	109.626	139.507	1.34774	0.289877	0.592883	0.754488
SREYTIM	101.571	17.8286	558.56	184.826	72.4937	78.7669	0.175528	5.49921	0.392228	0.426169
SREYTMM	103.189	0	1105.9	184.787	105.2	101.502	0	10.7173	0.569304	0.549292
SREYMRP	139.954	135.954	79.2268	184.671	123.301	120.632	0.97142	0.56609	0.66768	0.653225
SREYQAP	204.809	101.349	192.902	184.633	92.2768	201.816	0.494845	0.941863	0.499786	1.09307
SREYVNA	190.936	167.36	143.777	184.594	180.836	258.315	0.876525	0.75301	0.979642	1.39937
SREYRYA	233.829	261.44	49.4992	184.44	401.813	227.012	1.11808	0.21169	2.17856	1.23082
SREYSGR	230.251	318.538	88.8555	184.44	312.9	284.952	1.38344	0.385908	1.69649	1.54496
SREYDSA	186.769	237.577	48.5644	184.324	191.546	153.207	1.27204	0.260023	1.03918	0.831187
SREYMNR	182.406	109.623	45.2925	184.092	298.959	210.003	0.600982	0.248305	1.62396	1.14075
SREYRAG	265.301	229.76	71.4209	184.054	254.038	204.234	0.866038	0.269208	1.38024	1.10965
SREYRLG	251.379	457.601	45.4327	184.015	301.526	122.286	1.82036	0.180734	1.6386	0.664544
SREYNAN	202.456	378.698	33.8876	183.861	384.11	176.452	1.87052	0.167382	2.08914	0.959703
SREYPSK	199.368	117.669	85.5369	183.861	169.86	192.442	0.59021	0.429041	0.923853	1.04668
SREYSNC	140.592	305.098	95.0254	183.822	124.275	89.7527	2.1701	0.675896	0.676061	0.488259
SREYNIP	176.377	23.9543	130.035	183.783	94.3569	206.016	0.135813	0.737255	0.513414	1.12097
SREYHMP	136.719	0	1063.6	183.629	78.0259	145.148	0	7.77947	0.424911	0.790444
SREYSII	122.846	0	854.153	183.629	125.647	66.5511	0	6.95303	0.684244	0.362422
SREYFAT	174.955	142.263	29.3069	183.59	126.266	152.359	0.81314	0.167511	0.687762	0.829886
SREYVTY	155.445	187.977	63.5684	183.552	171.321	135.181	1.20929	0.408945	0.933364	0.736471
SREYYSG	170.837	252.526	38.7487	183.436	138.26	133.441	1.47817	0.226816	0.753725	0.727456
SREYFDS	57.8445	130.057	95.3993	183.436	51.6927	87.844	2.24839	1.64924	0.281803	0.478881
SREYYAL	172.651	108.252	200.708	183.32	172.383	151.256	0.626996	1.1625	0.940337	0.825094
SREYQAT	159.22	197.943	51.7428	183.32	91.3916	181.838	1.24321	0.324978	0.498536	0.991917
SREYNIR	222.211	201.097	66.5131	183.281	231.821	262.641	0.904983	0.299324	1.26483	1.43299
SREYNSH	226.182	241.509	19.351	183.243	137.95	102.647	1.06776	0.0855548	0.752828	0.560171
SREYFRT	197.407	118.949	50.434	183.243	226.2	171.404	0.602557	0.255483	1.23443	0.935392
SREYNTD	168.975	279.406	33.4201	183.127	151.67	252.631	1.65354	0.197782	0.828224	1.37954
SREYYDS	117.307	181.989	22.0152	183.127	100.022	153.589	1.55139	0.187672	0.546188	0.838703
SREYAIP	92.5022	0	1468.24	183.088	90.4622	105.828	0	15.8725	0.49409	0.578018
SREYRFT	210.348	259.703	55.1549	183.011	237.84	253.564	1.23463	0.262208	1.29959	1.38551
SREYPLQ	140.101	213.989	86.4249	183.011	130.028	137.895	1.52739	0.616874	0.710494	0.753479
SREYSDK	196.868	184.915	45.3392	182.973	251.692	167.714	0.939284	0.230303	1.37557	0.916606
SREYGRR	267.163	239.452	65.5315	182.934	285.593	254.2	0.896275	0.245286	1.56118	1.38957
SREYNMP	182.651	33.6	144.665	182.818	258.906	283.001	0.183957	0.792026	1.41619	1.54799
SREYFYL	121.13	52.5715	154.714	182.818	76.0343	115.33	0.434008	1.27725	0.415901	0.630844
SREYYLA	207.652	209.189	56.6039	182.702	205.974	180.184	1.0074	0.27259	1.12737	0.986216
SREYTYM	150.053	34.0115	507.005	182.548	145.253	93.443	0.226664	3.37884	0.795697	0.511881
SREYVYR	192.407	511.635	28.2318	182.008	295.95	198.253	2.65913	0.14673	1.62603	1.08926
SREYSWL	120.542	139.246	43.0956	181.969	165.611	91.0252	1.15516	0.357515	0.910107	0.500224
SREYAFP	97.8945	25.1429	1029.95	181.969	202.389	60.6128	0.256837	10.521	1.11222	0.333094
SREYYDI	44.5599	0	1627.3	181.969	109.36	77.961	0	36.5195	0.600982	0.42843
SREYLNG	222.751	279.452	51.7895	181.93	322.106	179.802	1.25455	0.2325	1.77049	0.988303
SREYLHN	240.594	158.309	56.8376	181.853	177.34	265.823	0.657991	0.236239	0.97518	1.46174
SREYEPA	138.876	147.429	90.8186	181.853	112.591	233.544	1.06159	0.653955	0.619131	1.28424
SREYFVL	87.9433	36.7543	224.406	181.853	0	100.866	0.417932	2.55171	0	0.554655
SREYWTA	99.071	159.04	120.032	181.776	97.1894	106.762	1.60531	1.21158	0.534665	0.587325
SREYTPF	157.21	272.046	54.9679	181.699	190.086	159.909	1.73047	0.349647	1.04616	0.880078
SREYVND	144.366	63.1315	146.301	181.699	113.211	233.798	0.437301	1.0134	0.623067	1.28674
SREYHVT	230.3	149.166	72.683	181.66	253.949	273.118	0.647703	0.315602	1.39794	1.50346
SREYDYL	157.21	55.4515	650.875	181.622	295.684	219.843	0.352723	4.14017	1.62802	1.21045
SREYKRP	233.633	77.5315	105.122	181.544	165.434	330.762	0.331852	0.449943	0.911261	1.82193
SREYPPF	143.925	84.9373	84.1814	181.544	138.924	251.91	0.590149	0.584897	0.765235	1.38759
SREYLNC	118.483	157.897	49.359	181.544	60.3229	165.508	1.33266	0.41659	0.332276	0.911667
SREYVGT	141.768	220.663	24.5393	181.429	214.118	188.243	1.55651	0.173094	1.18018	1.03756
SREYAHA	239.074	196.252	70.2057	181.39	314.095	121.819	0.820881	0.293656	1.7316	0.671588
SREYPES	166.328	190.126	71.8884	181.39	124.054	179.59	1.14308	0.432209	0.683906	0.990078
SREYHTG	177.798	212.343	35.2431	181.274	183.182	156.473	1.19429	0.198219	1.01052	0.863187
SREYLKA	169.514	188.115	25.8013	181.197	152.511	144.215	1.10973	0.152207	0.841687	0.795903
SREYCSV	129.121	16.3657	291.433	181.12	71.8298	89.2862	0.126747	2.25706	0.396587	0.492967
SREYAVV	103.826	0	1048.08	181.12	82.8499	167.078	0	10.0946	0.457432	0.92247
SREYWSL	153.68	40.3658	465.031	181.081	167.16	142.476	0.262661	3.02596	0.923124	0.786808
SREYSRM	188.632	115.84	118.116	181.043	210.179	203.174	0.614106	0.62617	1.16093	1.12224
SREYPTK	199.613	152.594	102.971	181.004	94.2241	217.51	0.764453	0.515856	0.520564	1.20169
SREYSPM	175.2	227.063	147.937	181.004	195.883	148.626	1.29602	0.844386	1.08221	0.821123
SREYSKV	158.386	0	224.826	180.965	55.1448	193.588	0	1.41948	0.304726	1.06975
SREYTMN	193.632	173.395	95.7732	180.927	162.956	234.816	0.895484	0.494614	0.900673	1.29785
SREYAIS	191.426	164.435	40.6183	180.927	161.274	212.251	0.858997	0.212188	0.891378	1.17313
SREYTCA	108.924	99.8858	96.5211	180.927	93.5602	113.76	0.917022	0.886131	0.517117	0.628764
SREYHVS	206.819	138.194	77.1701	180.888	150.033	267.18	0.668191	0.373129	0.829423	1.47704
SREYHVP	213.682	51.7944	1199.95	180.811	126.975	224.679	0.24239	5.61558	0.702251	1.24262
SREYDHT	150.543	207.315	36.5986	180.811	108.608	125.255	1.37711	0.243111	0.60067	0.692741
SREYRSF	181.132	178.835	41.3194	180.695	156.096	145.827	0.987317	0.228118	0.863864	0.807033
SREYPAV	194.466	136.732	73.8047	180.657	172.294	212.76	0.703115	0.379526	0.953711	1.1777
SREYAVA	105.052	93.9887	79.5539	180.618	122.682	46.6154	0.894691	0.757285	0.679233	0.258089
SREYKPP	193.73	23.0857	123.444	180.502	61.5179	342.426	0.119164	0.637196	0.340815	1.89708
SREYSPE	148.729	161.783	109.048	180.502	75.8573	317.952	1.08777	0.733197	0.420257	1.76149
SREYHSN	235.349	270.492	48.3307	180.464	166.895	242.96	1.14932	0.205358	0.924812	1.34631
SREYASG	188.24	198.446	36.6453	180.425	223.898	164.914	1.05422	0.194673	1.24095	0.914033
SREYLGA	217.211	325.578	30.7559	180.271	364.018	115.118	1.4989	0.141594	2.01928	0.638583
SREYHIT	186.72	143.04	69.4111	180.271	237.662	184.808	0.766067	0.371738	1.31837	1.02517
SREYVSH	181.034	118.994	74.6928	180.271	189.776	89.0741	0.657305	0.412591	1.05273	0.494113
SREYWNT	97.7475	90.9258	223.377	180.116	73.1133	79.7001	0.930212	2.28525	0.405923	0.442493
SREYPTE	166.867	103.954	28.9797	180.039	192.918	155.328	0.622978	0.17367	1.07154	0.862748
SREYTTE	256.771	173.852	69.7382	179.923	216.153	313.244	0.677069	0.271597	1.20137	1.74099
SREYDSV	121.228	0	1362.7	179.923	88.7362	96.6666	0	11.2408	0.493189	0.537266
SREYRCT	177.847	178.697	74.9733	179.807	200.752	251.995	1.00478	0.42156	1.11648	1.40147
SREYLPF	182.701	167.863	89.5099	179.769	99.9333	292.714	0.918788	0.489927	0.555899	1.62828
SREYANA	198.681	188.343	56.5572	179.692	188.448	194.394	0.947966	0.284663	1.04873	1.08182
SREYMAT	150.592	280.778	62.6335	179.576	261.429	111.979	1.86449	0.415916	1.45581	0.623575
SREYFTN	218.437	269.486	54.7342	179.537	261.429	103.708	1.2337	0.250573	1.45613	0.577639
SREYHFP	104.561	30.4458	1245.19	179.537	130.117	125.764	0.291176	11.9087	0.724735	0.700491
SREYISM	157.945	81.5544	160.463	179.383	162.69	144.427	0.516347	1.01594	0.906946	0.805135
SREYDHL	98.973	14.72	375.614	179.383	75.5032	90.2617	0.148728	3.79512	0.420906	0.50318
SREYPGS	259.418	370.423	68.149	179.344	233.812	324.315	1.4279	0.2627	1.30371	1.80834
SREYCSL	164.416	122.423	171.12	179.344	227.085	166.484	0.744594	1.04078	1.2662	0.928292
SREYGNP	129.072	206.08	20.9869	179.228	164.328	105.956	1.59663	0.162599	0.916864	0.591178
SREYNIT	198.485	196.115	91.7535	179.074	302.146	314.389	0.988056	0.462269	1.68727	1.75564
SREYVHA	104.12	204.572	67.5881	178.997	74.264	170.853	1.96477	0.649136	0.41489	0.954501
SREYNNH	192.652	374.675	21.6413	178.958	177.118	170.471	1.94483	0.112334	0.989719	0.952574
SREYVKS	191.818	126.354	35.8507	178.919	196.99	181.499	0.658719	0.186899	1.101	1.01442
SREYTER	181.328	243.155	59.3149	178.726	134.144	273.966	1.34097	0.327114	0.750557	1.53288
SREYAKP	140.886	0	356.777	178.495	108.386	173.27	0	2.53239	0.607225	0.97073
SREYSVI	219.417	29.5772	905.429	178.379	125.78	227.902	0.134799	4.12652	0.705126	1.27763
SREYWPT	168.484	120.503	49.0785	178.302	179.774	141.076	0.715217	0.291294	1.00826	0.791222
SREYLPK	296.919	121.6	93.109	178.07	201.416	315.068	0.40954	0.313584	1.1311	1.76935
SREYRQR	255.398	113.097	95.1656	178.07	241.823	296.405	0.442827	0.372616	1.35802	1.66454
SREYTRQ	239.516	226.835	37.3464	178.07	169.683	208.518	0.947056	0.155925	0.9529	1.17099
SREYSRD	161.72	145.463	83.7607	178.032	167.16	190.067	0.899477	0.517938	0.938936	1.0676
SREYLYH	142.307	440.046	37.2529	177.916	184.642	84.2386	3.09222	0.261778	1.03781	0.473475
SREYAYV	122.601	0	912.767	177.877	91.6129	73.0832	0	7.44502	0.515035	0.410863
SREYQTV	138.827	69.9429	352.898	177.8	116.441	179.887	0.503814	2.542	0.654901	1.01174
SREYPER	181.818	194.423	33.7473	177.646	146.448	121.438	1.06933	0.18561	0.824382	0.683595
SREYSYH	153.68	344.366	0	177.568	182.783	120.165	2.2408	0	1.02937	0.676726
SREYNAR	215.642	267.886	22.6696	177.53	309.846	217.85	1.24227	0.105126	1.74532	1.22712
SREYNYA	141.18	190.446	72.4492	177.491	109.449	102.69	1.34896	0.51317	0.616643	0.578562
SREYSYM	192.701	185.646	53.7059	177.26	364.637	160.291	0.96339	0.278701	2.05708	0.904272
SREYENT	135.199	24.8229	274.559	177.26	161.141	167.544	0.183602	2.03077	0.90907	0.945191
SREYRRD	227.26	163.246	55.856	177.182	127.461	203.768	0.718321	0.24578	0.71938	1.15004
SREYTAH	182.406	159.132	30.8494	177.182	242.31	196.26	0.872402	0.169124	1.36757	1.10767
SREYSLC	150.69	123.657	44.9653	177.028	239.654	110.028	0.820608	0.298396	1.35376	0.621527
SREYVNK	187.995	126.812	98.9049	176.989	117.326	138.065	0.674549	0.526105	0.662901	0.780074
SREYRDN	232.849	130.423	49.7329	176.912	321.707	120.844	0.560119	0.213585	1.81846	0.683072
SREYDSN	199.171	212.389	51.9765	176.912	185.217	196.769	1.06636	0.260964	1.04695	1.11224
SREYNLM	188.24	270.766	26.9231	176.912	207.39	244.784	1.43841	0.143025	1.17228	1.38365
SREYDPP	182.357	107.977	137.186	176.796	92.7194	270.87	0.592119	0.752293	0.524441	1.5321
SREYVLY	125.983	270.949	38.328	176.796	151.36	95.6486	2.15067	0.30423	0.856129	0.54101
SREYDVT	167.063	150.446	75.5809	176.565	137.242	178.063	0.900535	0.45241	0.777292	1.00849
SREYDRV	118.973	0	1174.8	176.488	91.7014	154.565	0	9.87447	0.519591	0.875783
SREYPAQ	211.819	229.669	49.9199	176.41	119.849	282.45	1.08427	0.235672	0.679377	1.60109
SREYQHP	148.19	33.3258	99.5125	176.372	24.4744	136.326	0.224886	0.671521	0.138766	0.772946
SREYDQP	77.3548	11.2914	1424.91	176.372	92.5423	101.587	0.145969	18.4205	0.5247	0.575982
SREYPDP	160.788	97.0973	39.2161	176.256	171.453	161.988	0.603883	0.243899	0.972752	0.919047
SREYTNG	236.819	335.955	52.4906	176.14	249.169	202.707	1.41861	0.221648	1.41461	1.15083
SREYGPA	197.26	196.983	71.6079	175.986	206.55	171.786	0.998598	0.363013	1.17367	0.976134
SREYQIS	143.827	273.372	46.8817	175.909	128.347	94.673	1.9007	0.325959	0.729621	0.538195
SREYNTH	315.89	320.64	61.7922	175.87	370.789	284.91	1.01504	0.195613	2.10831	1.62
SREYYNY	156.131	234.789	41.5999	175.831	154.37	62.9033	1.50379	0.266442	0.877943	0.357748
SREYRNM	152.896	310.172	50.0601	175.831	188.714	140.695	2.02865	0.327413	1.07327	0.800168
SREYYNE	56.619	114.469	75.9549	175.793	49.0815	85.0021	2.02174	1.34151	0.279201	0.483536
SREYIAS	202.652	139.794	88.3413	175.754	228.236	232.823	0.689825	0.435926	1.29861	1.32471
SREYYVV	103.238	15.8629	1350.92	175.716	38.0171	69.7747	0.153654	13.0855	0.216356	0.397089
SREYWAP	116.719	53.0286	270.96	175.677	79.6634	170.386	0.454329	2.32148	0.453465	0.969883
SREYVTH	172.896	183.04	57.5387	175.638	121.265	230.235	1.05867	0.332793	0.690427	1.31085
SREYKQT	182.75	95.223	34.9159	175.561	101.482	173.525	0.521057	0.191059	0.578046	0.988401
SREYASK	131.621	110.309	55.3886	175.561	146.359	203.513	0.838079	0.42082	0.833666	1.15921
SREYALI	158.778	0	923.564	175.484	165.479	177.045	0	5.81669	0.942984	1.0089
SREYISN	268.536	189.943	65.7185	175.407	303.606	234.986	0.707328	0.244729	1.73087	1.33966
SREYNPV	176.475	203.977	42.7684	175.407	203.584	185.868	1.15584	0.242349	1.16064	1.05964
SREYEAL	124.317	12.7543	1162.46	175.407	114.627	144.894	0.102595	9.35079	0.653491	0.826045
SREYRRQ	260.006	113.326	70.2991	175.252	195.264	181.372	0.435858	0.270375	1.11419	1.03492
SREYTYK	233.584	455.772	37.4866	175.252	252.046	137.471	1.95121	0.160485	1.43819	0.784418
SREYWNP	52.6974	20.1143	308.774	175.214	82.1418	47.6758	0.381695	5.85938	0.468809	0.272101
SREYKVT	198.632	104.732	95.7265	175.137	165.611	240.797	0.527264	0.481928	0.945613	1.37491
SREYPRV	214.858	141.943	65.7185	174.982	191.413	322.236	0.660636	0.305869	1.0939	1.84154
SREYVQS	167.994	111.817	66.7	174.982	97.7647	116.475	0.665602	0.397038	0.558713	0.665639
SREYWLT	180.102	96.8687	51.3689	174.943	152.732	157.916	0.537853	0.28522	0.873039	0.902666
SREYYTY	167.896	283.52	32.6723	174.905	189.864	129.497	1.68866	0.194598	1.08553	0.740384
SREYRNG	217.407	184	21.5011	174.789	361.274	155.413	0.846339	0.0988977	2.06691	0.889146
SREYVVL	204.613	10.6057	707.806	174.635	136.313	270.87	0.0518332	3.45924	0.780561	1.55107
SREYIVP	168.386	0	187.76	174.635	59.0837	165.211	0	1.11506	0.338327	0.946039
SREYVIL	140.494	16.1372	483.961	174.48	55.4103	158.679	0.11486	3.44472	0.317574	0.909439
SREYYPR	181.867	146.149	59.9225	174.364	266.297	147.354	0.803602	0.329485	1.52724	0.845092
SREYKSP	236.77	112.732	64.6434	174.249	158.84	210.851	0.476122	0.273022	0.911571	1.21006
SREYCLT	164.857	440.275	79.0865	174.21	268.775	95.5638	2.67065	0.479728	1.54282	0.548555
SREYRHV	198.142	183.955	68.7099	174.133	167.249	159.315	0.928397	0.346771	0.960467	0.914907
SREYQLR	219.172	181.303	60.7639	174.094	239.787	126.57	0.827218	0.277243	1.37734	0.72702
SREYLDK	162.994	179.657	30.7559	174.094	198.495	181.626	1.10223	0.188693	1.14016	1.04326
SREYAPH	219.515	312.32	66.4196	174.056	158.486	287.412	1.42277	0.302574	0.910547	1.65127
SREYHRA	219.564	146.789	97.3624	174.017	95.6846	251.698	0.668546	0.443435	0.549858	1.4464
SREYRKH	171.034	84.6173	44.8251	174.017	187.829	145.827	0.494741	0.262083	1.07937	0.838004
SREYPMT	156.916	192.32	46.274	173.978	100.641	133.399	1.22563	0.294898	0.578471	0.766756
SREYDNI	116.228	0	1306.94	173.94	72.4937	220.267	0	11.2446	0.416775	1.26634
SREYYSY	161.425	411.292	35.2898	173.863	149.634	129.709	2.54788	0.218614	0.860647	0.746042
SREYKHS	212.358	158.766	24.8665	173.824	176.41	201.52	0.747633	0.117097	1.01488	1.15933
SREYYDV	74.3645	0	1390.93	173.824	0	102.52	0	18.7042	0	0.589792
SREYTIV	178.338	0	863.829	173.747	132.949	248.686	0	4.84378	0.76519	1.43131
SREYYLM	131.621	36.1143	631.617	173.477	122.77	197.872	0.274382	4.79876	0.707704	1.14062
SREYLSF	206.132	182.035	42.6282	173.399	192.697	151.129	0.883095	0.2068	1.11129	0.871566
SREYPET	147.111	135.863	72.3558	173.361	122.46	199.144	0.923538	0.491843	0.70639	1.14873
SREYYSD	147.504	364.618	32.5788	173.284	94.888	179.548	2.47192	0.220868	0.547588	1.03615
SREYRIN	192.309	175.177	34.4952	173.091	319.229	157.958	0.910918	0.179374	1.84429	0.912574
SREYTHY	184.416	163.017	36.7388	173.091	274.883	78.8094	0.883964	0.199217	1.58809	0.455307
SREYNLQ	197.015	130.972	67.8218	172.936	289.886	223.025	0.664781	0.344248	1.67626	1.28963
SREYTSC	174.906	143.863	67.4012	172.898	114.14	214.032	0.822515	0.385356	0.660159	1.23791
SREYHLC	62.5015	54.0344	179.253	172.82	72.3167	72.15	0.864529	2.86799	0.41845	0.417486
SREYTLC	191.475	78.0344	217.441	172.666	214.339	108.331	0.407543	1.13561	1.24135	0.627402
SREYPYA	129.268	259.337	68.4762	172.666	178.623	155.286	2.0062	0.529724	1.0345	0.899342
SREYKDT	151.523	91.4287	53.6592	172.627	54.9678	157.067	0.603397	0.354132	0.318418	0.909863
SREYRPY	259.614	274.378	59.0812	172.512	196.282	176.706	1.05687	0.227573	1.13779	1.02431
SREYTRG	238.045	190.217	41.9271	172.473	194.025	215.687	0.799082	0.176131	1.12496	1.25055
SREYVAR	213.927	164.755	49.9666	172.434	199.468	154.65	0.770144	0.233569	1.15678	0.89686
SREYESA	173.436	75.5201	166.119	172.396	178.623	238.125	0.435436	0.957814	1.03612	1.38127
SREYRCL	157.994	221.806	21.1739	172.396	237.397	151.256	1.40389	0.134017	1.37705	0.877378
SREYCLR	182.357	372.389	32.1114	172.357	157.291	166.865	2.04208	0.17609	0.912587	0.968138
SREYNLG	184.122	270.263	128.492	172.319	181.367	140.864	1.46785	0.697864	1.05251	0.817464
SREYHGS	110.248	285.349	32.2516	172.28	116.132	120.123	2.58825	0.292537	0.674086	0.697253
SREYSAK	247.31	129.554	50.6677	172.241	234.919	309.214	0.523855	0.204875	1.36389	1.79524
SREYMKL	164.612	89.783	129.941	172.203	133.348	120.632	0.545422	0.78938	0.774364	0.700522
SREYIVS	160.935	203.2	34.2147	172.126	154.591	219.462	1.26262	0.212599	0.898131	1.27501
SREYSPY	173.19	521.235	42.4412	172.087	266.386	99.7206	3.00961	0.245055	1.54797	0.579478
SREYKTR	275.742	76.4344	79.4137	172.048	329.187	323	0.277195	0.288	1.91334	1.87738
SREYSHK	219.221	154.697	33.2799	172.01	187.873	185.274	0.705668	0.15181	1.09222	1.07711
SREYNVI	84.904	20.6172	177.197	171.894	140.916	70.8351	0.242829	2.08703	0.819783	0.412086
SREYTTC	176.034	97.5544	78.7126	171.817	243.682	158.806	0.55418	0.447145	1.41826	0.924278
SREYTFI	137.797	26.24	1362.37	171.817	95.242	202.029	0.190425	9.88678	0.554323	1.17584
SREYQNL	122.111	235.292	117.181	171.778	124.939	160.63	1.92687	0.959627	0.727326	0.935103
SREYRRE	214.368	195.52	26.222	171.701	192.653	248.262	0.912078	0.122322	1.12202	1.4459
SREYNKN	223.437	189.897	38.8421	171.508	207.744	209.579	0.849893	0.17384	1.21128	1.22198
SREYVRM	133.778	0	375.287	171.392	122.682	120.759	0	2.8053	0.715795	0.704577
SREYYDT	159.563	84.2973	40.3379	171.354	232.484	167.078	0.528302	0.252803	1.35675	0.975046
SREYYNH	90.6395	202.697	47.0219	171.354	23.0139	60.1462	2.2363	0.51878	0.134306	0.351007
SREYIYS	224.907	216.777	65.5783	171.276	206.328	151.299	0.963852	0.291579	1.20465	0.88336
SREYSKY	141.229	191.772	39.8705	171.238	116.353	134.714	1.35788	0.282311	0.679481	0.786707
SREYRPE	164.563	228.389	63.1944	171.083	228.678	181.117	1.38785	0.384014	1.33665	1.05865
SREYLYK	227.211	366.812	35.1496	171.045	346.049	72.15	1.61441	0.1547	2.02315	0.42182
SREYVPG	152.308	263.086	18.8835	171.045	184.819	152.062	1.72733	0.123983	1.08053	0.88902
SREYGAR	158.092	226.743	53.7527	171.006	316.972	111.088	1.43425	0.340009	1.85357	0.649615
SREYADP	133.288	50.1029	220.713	171.006	38.0171	211.911	0.375901	1.65592	0.222315	1.2392
SREYGML	127.65	227.977	41.4129	170.89	178.712	85.0021	1.78596	0.324425	1.04577	0.497408
SREYDML	120.885	0	628.626	170.89	142.376	147.354	0	5.20018	0.833144	0.862272
SREYMNN	211.378	163.612	45.012	170.736	193.715	268.155	0.774025	0.212946	1.13459	1.57059
SREYMHT	135.199	161.829	109.235	170.736	151.847	92.6371	1.19696	0.807953	0.88937	0.542575
SREYATG	199.171	354.743	27.9046	170.581	231.821	175.773	1.78109	0.140104	1.359	1.03043
SREYRER	207.946	147.292	44.9653	170.543	187.519	223.152	0.708316	0.216235	1.09954	1.30848
SREYSMR	214.76	229.532	57.2583	170.504	372.338	188.286	1.06878	0.266615	2.18375	1.10429
SREYHKL	176.622	32.96	167.568	170.466	203.85	223.491	0.186614	0.948739	1.19584	1.31106
SREYAES	124.268	272.412	82.4987	170.427	143.084	149.093	2.19214	0.663878	0.839563	0.87482
SREYYEP	105.689	0	1071.59	170.427	60.6327	87.5895	0	10.1391	0.355769	0.513941
SREYSMN	189.71	295.772	41.5999	170.388	174.861	125.594	1.55907	0.219281	1.02625	0.737107
SREYFPA	150.69	241.326	61.4183	170.35	123.124	165.508	1.60147	0.40758	0.722773	0.971578
SREYNGN	112.209	290.058	27.3905	170.35	83.8236	88.0137	2.58498	0.244103	0.492067	0.516664
SREYWST	170.2	201.92	49.3122	170.311	270.059	166.696	1.18637	0.289731	1.58568	0.978771
SREYVVT	187.505	104.686	77.0767	170.273	110.29	228.327	0.558311	0.411065	0.647723	1.34095
SREYHDS	108.336	157.577	65.6717	170.273	74.5738	122.286	1.45452	0.606186	0.437967	0.718177
SREYNHR	216.966	133.76	54.781	170.118	171.188	213.396	0.616503	0.252486	1.00629	1.2544
SREYLIN	200.789	401.098	38.328	170.118	168.444	147.227	1.99761	0.190887	0.990157	0.865438
SREYTYD	174.759	280.138	53.0515	170.08	281.212	150.747	1.60299	0.30357	1.65341	0.886333
SREYVQP	170.739	33.1886	232.913	169.964	65.2355	191.467	0.194382	1.36414	0.38382	1.12652
SREYYRI	127.944	25.7372	895.847	169.964	98.9597	114.1	0.201159	7.00185	0.582239	0.671317
SREYYYV	95.3455	0	1456.51	169.848	92.321	122.074	0	15.2761	0.543551	0.718724
SREYNDV	87.6982	76.8915	118.162	169.809	79.5306	91.5342	0.876774	1.34738	0.468352	0.539041
SREYHSG	161.965	269.075	14.4431	169.732	172.117	106.55	1.66132	0.0891744	1.01405	0.627751
SREYSSF	202.946	257.783	30.9428	169.655	362.114	160.461	1.27021	0.152468	2.13442	0.945805
SREYLDV	163.092	83.4287	148.217	169.578	42.3986	209.706	0.511543	0.908794	0.250025	1.23663
SREYTPK	221.378	187.657	85.9575	169.346	149.236	205.973	0.847679	0.388284	0.881249	1.21628
SREYASY	169.318	136.366	40.7118	169.308	160.964	242.791	0.805384	0.240446	0.950721	1.43402
SREYPFP	147.013	144.503	27.1568	169.23	94.7995	110.494	0.982925	0.184723	0.56018	0.652922
SREYKTI	168.779	153.372	41.4597	169.192	147.023	179.081	0.908715	0.245645	0.868974	1.05845
SREYYHT	170.886	223.543	38.1878	169.153	171.188	173.822	1.30814	0.223469	1.01203	1.0276
SREYYPV	76.6195	0	816.526	169.153	86.1693	159.443	0	10.6569	0.509415	0.942593
SREYIQL	130.052	25.3257	266.099	168.999	42.0003	129.2	0.194735	2.04609	0.248524	0.764501
SREYATE	129.954	170.332	66.8403	168.999	90.5065	116.051	1.31071	0.514337	0.535545	0.686696
SREYDIL	110.591	54.8115	428.853	168.999	192.653	112.403	0.495624	3.87783	1.13996	0.665111
SREYSLF	197.358	467.841	16.8737	168.96	273.954	135.859	2.37052	0.0854979	1.62141	0.80409
SREYGLA	242.016	317.898	40.4781	168.883	194.6	103.411	1.31354	0.167254	1.15228	0.612322
SREYNSE	179.955	233.052	37.2062	168.883	121.31	170.853	1.29505	0.206752	0.718306	1.01166
SREYYNA	159.318	220.48	91.5198	168.574	167.957	142.094	1.3839	0.574449	0.996339	0.842919
SREYTYQ	149.857	287.543	33.8876	168.574	97.809	138.531	1.91879	0.226133	0.580213	0.821783
SREYLEN	121.277	159.863	89.8838	168.536	138.924	137.598	1.31816	0.741142	0.824301	0.816434
SREYSCP	179.171	43.7029	189.303	168.381	132.772	158.297	0.243917	1.05655	0.788522	0.940113
SREYENA	94.267	0	583.053	168.265	45.8065	102.775	0	6.18512	0.272227	0.610788
SREYYIV	74.0704	0	1237.85	168.188	12.2151	58.7465	0	16.7118	0.0726273	0.34929
SREYADT	175.102	99.9773	37.5801	168.15	94.3569	173.143	0.570965	0.214618	0.561148	1.0297
SREYSQA	165.739	242.789	61.3715	168.111	110.953	157.831	1.46488	0.370289	0.660001	0.938849
SREYDAP	154.955	0	719.398	168.111	158.486	220.395	0	4.64263	0.942746	1.31101
SREYYIP	129.905	10.8343	375.568	167.957	85.6824	207.924	0.0834016	2.89109	0.510146	1.23797
SREYTMS	179.22	226.515	42.3945	167.802	165.213	163.599	1.26389	0.23655	0.98457	0.974954
SREYYNG	96.3259	286.355	43.6098	167.764	86.7446	86.6564	2.97277	0.452732	0.517065	0.516539
SREYRIA	210.936	255.863	17.2476	167.725	161.938	148.117	1.21299	0.0817668	0.965497	0.883097
SREYNYK	198.779	180.937	49.9199	167.686	271.652	130.175	0.910242	0.251132	1.62	0.776303
SREYIHS	184.71	165.486	24.6795	167.648	85.2398	184.341	0.895921	0.133612	0.508446	1.09957
SREYLII	147.258	289.829	45.9001	167.648	152.688	145.191	1.96816	0.311698	0.910768	0.866047
SREYVNE	113.189	16.3657	196.641	167.648	81.7878	165.042	0.144588	1.73728	0.487855	0.984454
SREYDPV	130.444	45.8058	185.61	167.378	110.068	148.202	0.351152	1.42291	0.657605	0.885437
SREYVRA	207.407	166.857	39.4498	167.3	143.925	291.23	0.804492	0.190205	0.860281	1.74076
SREYHGP	150.102	148.343	42.3478	167.3	120.247	158.764	0.988284	0.282127	0.718752	0.948976
SREYKRR	239.81	307.84	69.2708	167.185	178.623	318.588	1.28369	0.288857	1.06842	1.90561
SREYVKN	183.289	98.7887	47.6295	167.146	99.9776	144.385	0.538979	0.259861	0.598145	0.863825
SREYESR	214.319	190.4	61.1378	167.069	244.744	213.566	0.888397	0.285266	1.46493	1.27831
SREYADA	99.4632	184.686	142.561	167.069	118.831	160.503	1.85683	1.43331	0.711272	0.960701
SREYYAA	96.5219	303.223	58.8942	167.069	128.125	153.929	3.1415	0.610164	0.766902	0.921348
SREYRAH	142.798	158.903	96.4276	166.992	131.489	128.988	1.11279	0.675275	0.787399	0.772421
SREYRDD	91.0316	259.749	88.0142	166.992	100.11	156.177	2.85339	0.966853	0.599494	0.935237
SREYGHT	162.014	349.166	37.9541	166.953	132.507	184.595	2.15516	0.234264	0.793678	1.10567
SREYNNG	184.759	399.818	71.9818	166.799	217.127	292.46	2.16399	0.389598	1.30173	1.75337
SREYKIT	204.662	128.686	20.0053	166.683	123.257	146.124	0.628773	0.0977483	0.739471	0.876659
SREYLAY	180.053	320.823	24.3523	166.683	206.638	186.25	1.78182	0.13525	1.23971	1.11739
SREYVSY	252.408	359.68	15.0975	166.606	255.454	172.21	1.425	0.0598138	1.53329	1.03364
SREYCNL	123.238	50.7429	156.537	166.567	80.9469	125.849	0.411746	1.2702	0.485972	0.755546
SREYIKS	207.309	49.7372	92.3611	166.528	221.066	244.402	0.239918	0.445524	1.3275	1.46763
SREYNIV	136.866	166.126	161.632	166.49	78.8225	106.295	1.21378	1.18095	0.473438	0.638448
SREYLHK	222.162	176.137	38.6552	166.451	149.103	207.246	0.792832	0.173995	0.895779	1.24508
SREYPPY	160.151	120.914	42.9554	166.451	132.02	148.754	0.755003	0.268218	0.793146	0.893678
SREYRVG	189.024	252.755	63.6619	166.335	267.404	135.774	1.33715	0.336792	1.60762	0.816269
SREYLYV	153.925	244.846	40.2444	166.335	110.245	119.571	1.59068	0.261454	0.66279	0.718857
SREYDYS	162.161	328.732	54.594	166.258	194.511	124.492	2.0272	0.336666	1.16994	0.748785
SREYILA	168.681	158.766	48.6578	166.181	102.279	171.489	0.941222	0.288462	0.615468	1.03194
SREYRKA	179.024	117.486	13.3681	165.872	176.986	136.92	0.656258	0.0746719	1.067	0.825453
SREYGAS	201.966	180.937	85.5836	165.833	302.986	249.111	0.895882	0.423753	1.82705	1.50217
SREYPCT	152.259	100.937	65.5315	165.718	187.076	149.602	0.662933	0.430396	1.12889	0.902753
SREYDNR	154.808	186.195	32.1114	165.64	149.457	180.693	1.20275	0.207428	0.9023	1.09088
SREYMPR	231.672	159.817	40.7585	165.602	296.879	314.601	0.689842	0.175932	1.79273	1.89974
SREYDPL	154.906	187.292	17.8085	165.602	98.9597	132.296	1.20907	0.114963	0.597576	0.798881
SREYDTD	92.3552	134.08	75.2537	165.602	24.1203	110.918	1.45179	0.81483	0.145652	0.66979
SREYNHI	164.416	20.0686	44.2642	165.486	109.227	133.017	0.12206	0.269221	0.66004	0.803798
SREYLIK	180.495	249.692	38.9356	165.409	148.838	171.319	1.38338	0.215716	0.899818	1.03573
SREYDHR	135.052	209.052	52.8646	165.1	114.76	157.916	1.54793	0.391438	0.695091	0.956485
SREYCRP	105.297	36.16	89.9773	165.061	52.268	123.474	0.343411	0.854512	0.316658	0.748047
SREYDKS	153.533	154.88	31.6907	164.984	126.886	175.009	1.00877	0.20641	0.76908	1.06076
SREYIYP	100.591	129.509	93.4829	164.984	97.3221	67.5691	1.28748	0.92934	0.589887	0.409549
SREYELR	167.259	251.337	61.278	164.946	261.252	146.76	1.50268	0.366366	1.58387	0.889749
SREYFTM	111.914	27.0172	277.971	164.946	84.399	134.332	0.241409	2.48378	0.511677	0.814403
SREYWSA	136.278	85.3944	59.0345	164.907	191.812	169.156	0.62662	0.433192	1.16315	1.02577
SREYKSI	146.376	260.297	44.6381	164.868	202.035	157.619	1.77828	0.304955	1.22543	0.956027
SREYAPQ	181.426	99.5201	56.6974	164.83	119.628	241.603	0.548544	0.31251	0.725766	1.46577
SREYHTM	152.013	49.7372	421.795	164.83	202.389	147.227	0.327189	2.77472	1.22787	0.893205
SREYRMP	162.406	101.897	63.3347	164.791	58.0215	189.431	0.627423	0.389978	0.352091	1.14952
SREYHIS	164.073	192.32	55.2951	164.714	57.3134	161.563	1.17217	0.337016	0.347957	0.980872
SREYKYS	186.573	127.269	53.2385	164.637	237.84	98.2784	0.682139	0.285349	1.44463	0.596941
SREYYFT	124.807	247.863	42.9087	164.637	73.9099	65.0241	1.98597	0.3438	0.448927	0.394955
SREYQYT	133.435	369.738	35.1963	164.598	181.633	149.644	2.77093	0.263772	1.10349	0.90915
SREYHLQ	141.915	352.458	31.5037	164.56	158.84	140.313	2.48358	0.22199	0.965243	0.852657
SREYQDL	114.464	64.1829	105.168	164.521	68.2007	130.048	0.560728	0.918793	0.414541	0.790465
SREYRYK	141.768	282.195	13.8822	164.444	186.943	112.997	1.99054	0.0979219	1.13682	0.687146
SREYRTF	198.632	247.177	33.2332	164.405	301.216	217.935	1.2444	0.16731	1.83216	1.32559
SREYMAS	105.346	165.852	32.7658	164.328	130.604	70.2837	1.57436	0.311031	0.794775	0.427704
SREYSWT	127.552	339.063	43.3761	164.096	209.692	128.309	2.65823	0.340065	1.27786	0.781913
SREYADL	132.895	59.5201	160.978	164.058	141.934	127.673	0.447872	1.21131	0.865144	0.778219
SREYVLQ	182.455	106.743	89.2762	164.019	137.862	215.856	0.585036	0.489304	0.840523	1.31604
SREYMSR	205.054	203.612	40.0574	163.981	224.828	171.574	0.992966	0.195351	1.37106	1.0463
SREYTAM	164.269	10.3772	220.62	163.981	173.135	247.668	0.0631718	1.34304	1.05583	1.51035
SREYLYD	129.023	185.143	22.3892	163.903	106.572	174.882	1.43496	0.173529	0.650212	1.06698
SREYTIK	272.948	141.212	135.457	163.865	303.827	373.475	0.517358	0.496273	1.85413	2.27917
SREYTWL	147.749	56.4572	202.624	163.865	181.456	194.266	0.382117	1.37141	1.10735	1.18553
SREYKVS	107.797	122.469	65.7652	163.865	49.17	123.855	1.13611	0.610085	0.300065	0.755839
SREYFSM	120.493	11.4743	148.264	163.788	51.3386	102.859	0.0952279	1.23048	0.313446	0.628005
SREYMRV	170.298	66.0572	112.927	163.749	123.434	103.708	0.387891	0.663115	0.7538	0.633333
SREYINH	148.141	71.3601	59.4551	163.749	81.3894	76.5189	0.481704	0.401342	0.497038	0.467294
SREYFPT	133.68	158.674	48.7981	163.749	135.074	70.8775	1.18698	0.365037	0.824883	0.432843
SREYHRV	171.328	10.3772	471.621	163.71	160.212	217.298	0.0605691	2.75274	0.978631	1.32733
SREYIDT	165.494	47.9543	101.476	163.672	137.862	191.849	0.289765	0.613168	0.842307	1.17215
SREYHAR	151.817	129.692	26.5491	163.672	261.252	230.193	0.85426	0.174875	1.59619	1.40643
SREYIIS	147.209	81.6001	58.754	163.672	46.249	108.161	0.554313	0.399118	0.282572	0.660843
SREYNDR	183.191	271.589	48.7513	163.517	193.272	71.0048	1.48255	0.266123	1.18197	0.434234
SREYDAT	182.602	282.332	27.3437	163.517	228.59	177.257	1.54616	0.149745	1.39795	1.08403
SREYLHG	182.701	132.343	29.5873	163.363	137.154	149.644	0.724371	0.161944	0.839565	0.916025
SREYHEP	107.356	0	735.243	163.363	36.6894	117.366	0	6.84867	0.224588	0.718435
SREYKLV	156.572	106.926	44.8718	163.286	105.775	203.343	0.682916	0.286588	0.647793	1.24532
SREYNRK	217.505	63.2229	73.9917	163.247	240.362	230.405	0.290673	0.340184	1.47238	1.41139
SREYHNV	182.701	10.6057	916.319	163.209	99.0482	173.991	0.0580498	5.01542	0.606881	1.06607
SREYVLG	158.729	512.504	31.1765	163.209	155.078	98.3632	3.22879	0.196413	0.950184	0.602684
SREYYRA	181.573	286.218	45.9936	163.054	235.405	125.764	1.57632	0.253306	1.44373	0.771303
SREYNFP	99.1201	51.5201	170.373	162.938	120.247	107.016	0.519774	1.71885	0.737994	0.656789
SREYIDR	84.1687	301.303	66.6533	162.938	89.8426	127.715	3.57975	0.791901	0.55139	0.783826
SREYPCS	150.004	140.297	39.59	162.861	162.115	178.233	0.935293	0.263927	0.995419	1.09439
SREYRFP	148.19	235.063	44.0304	162.861	263.996	202.283	1.58623	0.297122	1.62099	1.24206
SREYPNA	157.308	145.874	45.9001	162.823	141.978	211.742	0.927319	0.291785	0.871979	1.30045
SREYITY	154.268	204.937	54.2668	162.784	144.899	162.369	1.32845	0.351769	0.89013	0.997453
SREYPKP	232.653	33.6915	63.5684	162.745	102.279	286.055	0.144814	0.273233	0.62846	1.75769
SREYLYG	182.75	343.818	16.5465	162.745	275.591	137.089	1.88136	0.0905418	1.69339	0.842355
SREYHIP	144.072	0	803.953	162.707	112.989	158.255	0	5.58021	0.694435	0.972639
SREYALQ	184.857	187.2	29.0264	162.668	319.273	148.033	1.01267	0.157021	1.96273	0.910029
SREYTPD	219.662	187.977	111.011	162.63	188.492	314.983	0.855757	0.505371	1.15903	1.93681
SREYFTV	116.13	0	691.446	162.591	51.4272	119.614	0	5.95406	0.316298	0.735673
SREYASE	149.66	205.669	59.6421	162.475	67.4484	189.728	1.37424	0.398516	0.41513	1.16773
SREYAKS	140.543	132.023	68.4295	162.475	172.206	152.317	0.939381	0.486895	1.05989	0.937477
SREYYTG	208.927	315.155	34.4484	162.398	319.185	254.625	1.50845	0.164883	1.96545	1.56791
SREYPLE	150.592	123.383	51.1819	162.398	47.5768	142.434	0.81932	0.339871	0.292964	0.877066
SREYWRP	154.465	88.2287	76.282	162.05	114.45	137.217	0.571191	0.493848	0.70626	0.846752
SREYPQT	204.025	75.2001	80.629	161.973	122.239	188.879	0.368584	0.395193	0.754687	1.16612
SREYSKH	173.338	169.052	44.5446	161.78	114.228	143.664	0.975274	0.256982	0.706072	0.888018
SREYHFS	130.64	94.2173	60.3432	161.471	143.261	96.7938	0.721195	0.461903	0.887224	0.599449
SREYNYR	277.164	317.532	75.207	161.356	283.602	219.631	1.14565	0.271345	1.75762	1.36116
SREYAGR	201.132	159.589	78.7126	161.317	152.467	125.934	0.793452	0.391347	0.945138	0.78066
SREYKYN	169.612	275.338	22.2489	161.124	191.236	105.489	1.62334	0.131175	1.18689	0.654708
SREYTVY	148.435	140.023	100.12	161.124	144.102	99.0419	0.943329	0.674505	0.894356	0.614694
SREYNTQ	165.984	180.709	41.5999	161.008	128.479	238.973	1.08871	0.250625	0.797968	1.48423
SREYRMS	194.515	251.566	27.3437	160.97	281.3	150.45	1.2933	0.140574	1.74754	0.934651
SREYRYR	369.813	284.755	0	160.892	542.95	119.317	0.769997	0	3.37462	0.741594
SREYDVL	207.015	17.7829	833.494	160.892	132.241	208.476	0.0859015	4.02625	0.821923	1.29575
SREYHRR	237.996	167.635	48.5176	160.854	106.129	304.252	0.704359	0.203859	0.659788	1.89148
SREYENL	194.907	0	1433.42	160.777	288.382	303.022	0	7.35439	1.79368	1.88474
SREYLCS	139.268	303.452	34.7289	160.777	216.817	142.434	2.1789	0.249367	1.34856	0.885911
SREYNLY	240.251	269.486	10.4233	160.622	290.55	152.02	1.12169	0.0433852	1.8089	0.946443
SREYESV	117.699	20.7543	1351.81	160.622	122.239	196.09	0.176334	11.4853	0.761035	1.22082
SREYTVH	220.986	115.292	33.2332	160.545	155.565	195.539	0.521715	0.150386	0.96898	1.21797
SREYTEV	103.336	0	1258.51	160.545	18.3226	163.557	0	12.1789	0.114127	1.01876
SREYMAL	175.592	75.7944	45.9936	160.506	336.755	107.568	0.431649	0.261934	2.09808	0.670176
SREYSVD	144.66	208.366	53.7527	160.429	120.779	154.862	1.44038	0.371578	0.752847	0.965296
SREYCTR	154.514	166.172	25.6143	160.352	169.639	225.909	1.07545	0.165774	1.05792	1.40883
SREYNAA	154.219	170.697	81.3301	160.236	203.319	83.9841	1.10685	0.527366	1.26887	0.524127
SREYSYQ	183.73	346.972	56.6974	160.159	257.003	193.079	1.88849	0.308591	1.60467	1.20554
SREYPQA	188.534	137.92	80.629	160.12	112.635	142.731	0.73154	0.427663	0.703441	0.891396
SREYPEL	163.386	121.28	68.3827	160.043	86.4791	190.746	0.742291	0.418534	0.540348	1.19184
SREYKSK	219.221	199.269	56.4637	159.927	120.867	246.905	0.908986	0.257565	0.755762	1.54386
SREYQLA	129.513	218.652	31.2233	159.85	188.847	118.469	1.68826	0.241082	1.1814	0.741122
SREYGSY	106.963	325.44	14.6301	159.773	187.253	75.6281	3.04254	0.136776	1.172	0.473348
SREYCNS	163.877	195.246	63.2879	159.696	233.502	188.031	1.19142	0.386193	1.46217	1.17743
SREYHAI	98.6789	32.3658	479.614	159.696	107.501	90.4314	0.327991	4.86035	0.673163	0.566273
SREYRVR	241.722	131.109	30.6156	159.619	258.818	169.368	0.542396	0.126657	1.62148	1.06108
SREYISK	206.623	149.669	71.5612	159.619	182.164	263.956	0.724358	0.346337	1.14124	1.65367
SREYLTW	146.131	248.229	42.0673	159.541	239.477	158.849	1.69867	0.287874	1.50103	0.995659
SREYFPP	142.405	105.006	54.6408	159.541	65.2797	225.57	0.737373	0.383699	0.409171	1.41386
SREYDLM	112.405	18.5143	748.05	159.503	91.5244	69.5202	0.164711	6.65497	0.573811	0.435856
SREYGYT	204.809	266.012	83.1063	159.464	258.729	193.079	1.29883	0.405775	1.62249	1.2108
SREYWPA	116.179	97.2801	136.999	159.464	160.61	146.251	0.837328	1.1792	1.00719	0.917141
SREYNQS	156.376	214.995	30.3352	159.426	146.669	176.197	1.37485	0.193988	0.919985	1.1052
SREYISD	117.699	200.823	71.1405	159.348	58.6854	212.633	1.70624	0.604428	0.368284	1.33439
SREYINA	127.013	134.994	54.5473	159.271	83.5138	153.207	1.06284	0.429463	0.52435	0.961928
SREYIKN	186.181	207.086	54.9212	159.155	140.606	184.426	1.11228	0.294988	0.883451	1.15878
SREYVNM	145.788	17.5543	752.958	159.155	120.779	197.151	0.12041	5.16475	0.758872	1.23873
SREYCSR	204.319	343.452	43.2826	159.078	163.885	215.432	1.68096	0.211839	1.03022	1.35425
SREYCAL	92.1591	118.034	131.297	159.078	120.911	47.9303	1.28077	1.42467	0.760075	0.301301
SREYYVI	76.9627	0	1243.74	159.078	16.0655	44.5795	0	16.1603	0.100991	0.280236
SREYVHR	209.662	204.526	40.3379	159.04	160.655	254.455	0.975504	0.192395	1.01015	1.59995
SREYQRA	138.288	109.394	26.5024	158.924	208.807	185.783	0.791064	0.191647	1.31388	1.16901
SREYFPS	139.072	106.24	56.4637	158.885	154.901	139.337	0.763922	0.406003	0.974925	0.876969
SREYEHP	88.0904	0	1163.49	158.885	76.9637	66.2966	0	13.2079	0.484398	0.417261
SREYNLH	213.535	154.469	28.9797	158.847	165.7	206.737	0.72339	0.135714	1.04314	1.30149
SREYARI	143.925	20.7086	476.529	158.847	203.54	244.402	0.143885	3.31095	1.28136	1.53861
SREYVGL	140.052	173.166	36.6453	158.847	294.135	150.578	1.23644	0.261654	1.85169	0.947944
SREYPTM	150.2	216.823	52.8178	158.692	168.355	93.4005	1.44357	0.351651	1.06089	0.588564
SREYGDS	149.759	175.68	24.9132	158.576	301.88	115.499	1.17309	0.166356	1.90369	0.728352
SREYVRI	191.818	0	986.198	158.461	47.9308	228.708	0	5.14131	0.302478	1.44331
SREYDYP	113.728	0	1532.89	158.461	123.655	121.65	0	13.4785	0.780354	0.767698
SREYATD	138.435	261.075	28.1851	158.383	81.9648	143.621	1.8859	0.203598	0.517509	0.906796
SREYRAD	147.062	218.195	36.8323	158.345	98.7826	179.675	1.48369	0.250453	0.623845	1.13471
SREYKPV	120.787	54.2629	78.0115	158.306	79.7962	212.208	0.449244	0.645859	0.504063	1.34049
SREYKNK	208.633	42.5601	79.367	158.268	53.5073	215.559	0.203995	0.380415	0.338081	1.36199
SREYMTV	142.847	0	301.903	158.268	76.6539	153.674	0	2.11348	0.484331	0.970976
SREYLGG	133.337	398.401	18.5096	158.268	152.688	54.1655	2.98793	0.138819	0.964748	0.34224
SREYIDP	123.14	77.3487	145.787	158.268	45.1869	129.412	0.628135	1.18391	0.285509	0.817678
SREYIKT	237.751	127.406	59.3616	157.92	159.725	317.231	0.53588	0.24968	1.01143	2.00881
SREYNRI	190.691	158.903	95.8667	157.92	144.368	207.712	0.833302	0.502734	0.914183	1.3153
SREYVTD	150.788	203.337	26.4557	157.92	125.293	229.345	1.3485	0.175449	0.793394	1.45228
SREYRNV	273.046	182.537	74.4591	157.843	292.675	231.338	0.668523	0.272698	1.85421	1.46562
SREYPLK	164.171	101.806	47.2089	157.843	117.017	251.316	0.620122	0.28756	0.741349	1.59219
SREYPLD	128.385	109.623	31.644	157.804	135.693	193.248	0.853858	0.246476	0.859884	1.22461
SREYRPF	208.485	147.657	23.1838	157.766	285.815	172.337	0.708238	0.111201	1.81164	1.09236
SREYVEP	95.6396	0	697.943	157.688	22.5713	257.339	0	7.29764	0.143139	1.63195
SREYERA	134.66	94.5373	54.7342	157.65	180.438	150.026	0.702043	0.406462	1.14455	0.951642
SREYRVV	125.983	141.76	36.879	157.65	92.144	171.362	1.12523	0.292729	0.584485	1.08698
SREYYVS	189.514	183.772	79.367	157.611	164.77	205.04	0.969698	0.418791	1.04542	1.30092
SREYDPS	216.77	217.829	25.2404	157.573	362.336	215.644	1.00488	0.116439	2.29948	1.36854
SREYFNV	102.748	22.6286	618.483	157.573	85.4169	107.652	0.220235	6.01944	0.542079	0.683192
SREYDLA	153.19	46.8115	144.571	157.495	75.9458	126.952	0.305578	0.943739	0.482209	0.806066
SREYFAP	119.268	90.6973	108.487	157.495	122.859	120.292	0.760452	0.909609	0.780078	0.763783
SREYFHT	132.797	193.097	28.6993	157.341	164.815	121.904	1.45408	0.216113	1.0475	0.774777
SREYDTN	200.397	184.046	79.4137	157.264	145.076	197.872	0.918407	0.396282	0.9225	1.25821
SREYTFR	197.603	209.92	28.1384	157.225	250.807	276.469	1.06233	0.142399	1.59521	1.75843
SREYEHS	163.631	143.954	60.9041	157.148	165.656	226.672	0.879748	0.372203	1.05414	1.44241
SREYTWT	100.444	277.029	61.652	157.148	104.359	60.019	2.75805	0.613797	0.664081	0.381926
SREYVNF	151.278	34.1029	215.011	157.109	137.995	151.087	0.225432	1.42129	0.878335	0.961665
SREYGTG	153.043	254.72	45.0588	157.071	162.513	151.341	1.66437	0.294419	1.03465	0.963521
SREYPIP	156.523	88.5487	76.9832	156.955	81.9205	93.9095	0.565722	0.491832	0.521936	0.598321
[truncated: 5,926 more rows]
