# Supplementary material for: Integration of FRET and sequencing to engineer kinase biosensors from mammalian cell libraries
Source: Nat Commun. 2021 Aug 19;12:5031. doi: 10.1038/s41467-021-25323-x (PMC8376904; doi:10.1038/s41467-021-25323-x)
Supplement: Supplementary file 15 — Supplementary Data 6 [file 41467_2021_25323_MOESM15_ESM.xlsx]

## Sheet:  Data 6
Supplementary Data 6: Frequency and the enrichment ratio of Zap70 biosensor variants in library 1.
Substrate sequence	Frequency (Counts per Million)						Enrichment Ratio (Ev)
	Input (KA)	KAL	KAH	Input (KD)	KDL	KDH	KAL	KAH	KDL	KDH
PPPYVNV	7597.3	5194.58	5797.96	7719.68	4645.27	10273.4	0.68374	0.763161	0.601744	1.33081
PRPYVNV	2666.6	3206.05	1045.79	3153	3350.33	3167.65	1.2023	0.392182	1.06259	1.00465
PTPYVNV	3436.94	2428.28	2970.59	3034.73	2360.37	3985.56	0.706525	0.864311	0.777786	1.31332
PPTYVNV	3348.54	3060.19	2486.67	2941.56	2460.06	3560.61	0.913888	0.742614	0.836312	1.21045
TPPYVNV	2966.28	2798.29	1453.51	2856.41	1837.7	3245.36	0.943367	0.490011	0.643359	1.13616
PPRYVNV	2804.34	2513.74	1560.93	2480.87	1917.7	2472.38	0.896375	0.556611	0.772996	0.996577
RPPYVNV	1764.73	2025.72	652.425	2400.23	2632.33	2320.53	1.14789	0.369702	1.0967	0.966796
SPPYVNV	2817.06	3167.45	1807.78	2354.06	2276.46	2582.06	1.12438	0.641725	0.967035	1.09685
PAPYVNV	2646.03	1295.52	2754.73	2281.11	2012.5	2869	0.489609	1.04108	0.882246	1.25772
PPLYVNV	2432.82	2450.32	1751.53	2260.34	1445.88	2749.34	1.00719	0.719957	0.639671	1.21634
PSPYVNV	2857.59	529.741	6154	2252.1	2034.01	2385.08	0.18538	2.15357	0.903162	1.05904
PLPYVNV	1951.99	1416.89	919.081	2229.48	1602.01	2773.16	0.725869	0.470843	0.718557	1.24386
PPAYVNV	2322.1	1714.65	1582.55	2169.36	1455.08	2712.32	0.738405	0.681518	0.670741	1.25029
TTPYVNV	1839.17	1781.28	1503.84	2081.06	1895.48	2307.59	0.968522	0.817672	0.910823	1.10885
APPYVNV	2149.48	2069.32	1105.3	2064.75	1747.57	2095.06	0.962708	0.514219	0.846382	1.01468
PPSYVNV	2161.91	2406.86	1270.09	1997.81	1280.76	2308.54	1.1133	0.587482	0.641083	1.15553
TRPYVNV	1444.25	1671.05	485.125	1817.31	2031.97	1659.94	1.15703	0.3359	1.11812	0.913402
LPPYVNV	1737.49	2177.81	855.842	1800.03	1454.28	2070.24	1.25342	0.492574	0.807916	1.15011
PPQYVNV	1909.88	1411.41	1402.67	1601.92	1068.76	2050.72	0.739006	0.734427	0.667177	1.28017
PQPYVNV	1691.08	1528.82	1860.02	1594.98	1110.27	2100.26	0.904047	1.0999	0.696105	1.3168
PTTYVNV	1518.69	1798.27	599.253	1550.83	1536.76	1566.64	1.18409	0.394585	0.99093	1.0102
TPTYVNV	1714.43	2610.86	843.4	1522.54	1178.72	1537.21	1.52287	0.491942	0.774181	1.00964
RTPYVNV	1289.1	1153.01	818.934	1483.73	1323.21	1492.39	0.89443	0.635276	0.891813	1.00584
STPYVNV	1573.07	1913.88	1006.32	1435.96	1379.7	1462.69	1.21666	0.639718	0.960816	1.01861
ATPYVNV	1378.29	1879.34	694.041	1391.82	1139.43	1447.52	1.36353	0.503552	0.818663	1.04002
RPTYVNV	1243.37	1739.33	403.152	1348.22	1627.88	1391.88	1.39888	0.324241	1.20743	1.03239
RRPYVNV	950.589	972.843	223.735	1346.11	1279.96	1378.36	1.02341	0.235365	0.950858	1.02395
TLPYVNV	1404.01	1963.81	694.6	1344.94	1529.65	1594.38	1.39871	0.494726	1.13734	1.18547
QPPYVNV	1184.48	1576.86	687.563	1343.38	1110.98	1451.13	1.33127	0.580478	0.827006	1.0802
TRTYVNV	1120.49	1167.35	515.509	1333.16	1274.59	1194.95	1.04182	0.460073	0.95606	0.896327
PPHYVNV	1520.05	1393.06	850.949	1327.28	958.495	1402.7	0.916456	0.559817	0.722151	1.05683
SRPYVNV	1158.99	1475.36	381.063	1322.06	1387.83	1080.12	1.27297	0.32879	1.04975	0.816997
PHPYVNV	1698.43	55.4939	7578.01	1317.06	1061.12	1854.96	0.0326736	4.46177	0.805671	1.40841
LTPYVNV	1123.72	1222.42	759.889	1310.04	940.717	1468.73	1.08784	0.676229	0.718083	1.12114
TPRYVNV	1299.9	1209.16	530.655	1295.53	1216.23	1193.68	0.930201	0.408229	0.938786	0.921379
TTTYVNV	1322.5	1450.91	848.572	1285.4	1356.41	1243.91	1.09709	0.641641	1.05524	0.967718
ARPYVNV	978.85	1269.09	305.335	1253.4	1152.5	1322.99	1.29652	0.311933	0.919492	1.05551
TAPYVNV	1443.57	1370.64	1237.32	1235.66	1355.07	1309.3	0.949479	0.857126	1.09664	1.0596
TSPYVNV	1734.61	219.899	3943.68	1228.05	1532.54	1344.2	0.126772	2.27353	1.24795	1.09458
SPTYVNV	1421.08	1596.77	899.601	1223.3	1557.96	1179.57	1.12363	0.633041	1.27357	0.964252
RPRYVNV	950.532	806.502	384.465	1207.28	1016.5	1179.68	0.848475	0.404473	0.84197	0.977134
TSTYVNV	1266.6	1749.57	768.184	1180.25	1319.79	1098.21	1.38131	0.606491	1.11823	0.930491
PRTYVNV	1212.46	1442.94	589.839	1179.53	1609.92	1211.39	1.19009	0.486483	1.36488	1.02701
PTRYVNV	1408.87	2122.41	678.196	1178.56	1244.94	1011.97	1.50646	0.481376	1.05632	0.858645
TTRYVNV	1060.47	1339.78	455.672	1166.58	1591.74	1099.38	1.26339	0.42969	1.36445	0.942391
LPTYVNV	1036.28	1224.55	513.738	1164.23	1152.5	1338.31	1.18168	0.495754	0.989923	1.14953
PTLYVNV	1055.44	834.391	644.689	1148.04	885.028	1216.8	0.790564	0.610827	0.770903	1.0599
LRPYVNV	898.193	1031.69	280.916	1147.66	1407.43	1314.13	1.14863	0.312757	1.22635	1.14505
SPRYVNV	1089.18	1256.92	414.43	1139.59	1402.36	1120.33	1.154	0.380497	1.23059	0.983097
TPSYVNV	1136.21	1207.84	575.02	1124.33	1137.3	1201.63	1.06305	0.506087	1.01154	1.06876
RTTYVNV	958.162	1361.11	456.418	1111.67	932.806	1007.99	1.42054	0.476347	0.839102	0.906735
TRRYVNV	653.508	719.534	282.593	1092.04	1448.94	902.445	1.10103	0.432425	1.32683	0.826388
TPAYVNV	1025.71	1004.32	586.111	1089.98	966.584	1270.95	0.979147	0.571422	0.886794	1.16604
HPPYVNV	969.184	978.033	402.127	1089.18	1253.25	1176.6	1.00913	0.414913	1.15064	1.08027
RAPYVNV	841.953	613.217	330.873	1087.41	953.161	998.71	0.728327	0.392983	0.876542	0.918429
LPRYVNV	833.079	1108.51	265.77	1066.6	1087.83	1124.52	1.33062	0.319021	1.0199	1.0543
PLTYVNV	1058.72	1358.14	363.261	1060.21	901.472	1220.83	1.28282	0.343115	0.850279	1.1515
RTRYVNV	724.387	754.878	258.36	1051.8	867.605	986.086	1.04209	0.356661	0.824878	0.937524
SPLYVNV	1021.35	837.741	550.6	1049.7	1152.85	1086.06	0.820226	0.539089	1.09827	1.03465
APRYVNV	915.997	1192.51	408.232	1049.44	1266.81	1185.93	1.30187	0.445669	1.20712	1.13006
TTSYVNV	1211.21	1785.48	480.511	1048.31	956.45	985.715	1.47413	0.396719	0.912374	0.940291
PTAYVNV	1084.6	1351.58	614.911	1046.84	1181.07	943.921	1.24615	0.566946	1.12823	0.901688
AAPYVNV	939.736	1173.02	726.336	1045.74	1020.54	1287.82	1.24824	0.772914	0.975898	1.23149
RPSYVNV	771.074	1015.93	361.397	1045.41	1192.5	1155.12	1.31755	0.468693	1.1407	1.10495
SSPYVNV	1415.54	598.589	3229.27	1041.41	1364.1	1047.08	0.42287	2.2813	1.30985	1.00544
STTYVNV	1164.19	1574.64	820.891	1039.31	1044.14	843.308	1.35257	0.70512	1.00465	0.81141
APTYVNV	1215.56	1594.41	553.723	1037.59	1105.03	1372.68	1.31166	0.455527	1.065	1.32296
PARYVNV	917.127	1060.09	328.729	1031.58	973.028	897.354	1.15589	0.358433	0.943245	0.869887
PRLYVNV	795.774	1114.64	292.706	1003.78	1339.34	1224.76	1.4007	0.367825	1.33429	1.22014
PTSYVNV	988.967	1382.39	388.845	997.477	997.606	861.447	1.39782	0.393183	1.00013	0.863626
TPLYVNV	1181.71	1443.88	505.117	984.064	1207.34	1174.27	1.22186	0.427447	1.22689	1.19328
SPSYVNV	964.889	1033.81	497.568	980.532	1048.27	983.7	1.07143	0.515674	1.06909	1.00323
TPQYVNV	907.18	903.098	553.117	980.028	983.339	1102.61	0.9955	0.60971	1.00338	1.12508
RPLYVNV	835.396	758.464	435.447	977.673	849.65	1140.06	0.907909	0.521246	0.869053	1.16609
TTLYVNV	930.862	703.348	367.455	967.288	775.916	1004.76	0.755587	0.394747	0.802156	1.03873
SAPYVNV	1072.96	816.365	624.604	953.498	889.116	1017.54	0.760854	0.582132	0.932479	1.06716
LPSYVNV	760.618	958.403	167.906	952.615	723.515	956.597	1.26003	0.22075	0.759505	1.00418
STRYVNV	901.245	1217.8	207.797	951.269	1107.38	894.861	1.35124	0.230567	1.16411	0.940702
PSTYVNV	1099.86	1325.3	559.548	933.736	1140.85	806.605	1.20496	0.508743	1.22181	0.863847
PRRYVNV	834.436	1072.88	239.16	930.12	993.962	880.01	1.28576	0.286613	1.06864	0.946125
SLPYVNV	1049.62	1336.81	353.428	918.306	1128.67	959.302	1.27362	0.336722	1.22908	1.04464
LLPYVNV	726.591	701.649	383.626	909.056	863.027	1112.9	0.965672	0.52798	0.949367	1.22424
TQPYVNV	948.045	632.093	894.242	906.743	792.138	1144.03	0.666733	0.943249	0.873608	1.2617
RPAYVNV	833.588	803.765	309.203	897.872	898.628	968.106	0.964224	0.37093	1.00084	1.07822
PATYVNV	1128.01	1084.4	903.003	890.262	751.382	998.232	0.961335	0.800527	0.844002	1.12128
RLPYVNV	678.83	866.29	231.238	888.033	931.339	822.57	1.27615	0.340642	1.04877	0.926282
ALPYVNV	873.379	974.872	382.741	887.907	679.16	1085.11	1.11621	0.43823	0.764899	1.2221
APSYVNV	810.301	1191.47	355.152	886.982	1173.74	899.846	1.4704	0.438297	1.3233	1.0145
PALYVNV	743.831	907.864	387.261	879.877	851.916	966.515	1.22052	0.520631	0.968222	1.09847
ASPYVNV	1006.66	291.721	1480.63	878.826	965.161	914.22	0.289791	1.47084	1.09824	1.04027
RRTYVNV	661.026	446.452	421.094	875.546	811.516	865.318	0.675393	0.637031	0.926869	0.988319
SRTYVNV	855.01	1343.46	310.834	868.314	1174.45	726.04	1.57128	0.363545	1.35257	0.836149
TLTYVNV	857.666	1411.27	465.319	867.473	894.983	912.575	1.64548	0.542541	1.03171	1.05199
LTTYVNV	939.849	1243.99	491.696	866.927	1018.54	948.111	1.3236	0.523164	1.17489	1.09365
APAYVNV	784.131	761.154	393.086	865.119	821.561	913.371	0.970698	0.501302	0.94965	1.05578
RSPYVNV	993.771	602.034	945.97	864.446	700.626	909.234	0.605807	0.951899	0.810492	1.05181
TLRYVNV	703.078	1191.42	271.083	864.32	870.85	923.554	1.69458	0.385565	1.00755	1.06853
SPAYVNV	796.566	946.842	416.76	864.194	805.427	916.5	1.18865	0.523196	0.931998	1.06053
PASYVNV	697.652	803.199	257.149	857.971	986.495	835.246	1.15129	0.368592	1.1498	0.973513
LTRYVNV	638.53	1076.52	149.825	837.748	970.628	858.53	1.68593	0.23464	1.15862	1.02481
TTAYVNV	797.979	1153.76	334.974	833.963	1168.01	891.944	1.44586	0.419778	1.40055	1.06952
TRSYVNV	703.7	1132.72	212.691	833.753	769.516	852.695	1.60966	0.302246	0.922954	1.02272
ATTYVNV	857.044	1611.59	355.199	829.717	626.137	756.749	1.8804	0.414446	0.754639	0.912057
QRPYVNV	541.256	526.768	263.3	825.092	896.539	976.062	0.973233	0.486462	1.08659	1.18297
PSRYVNV	856.31	1557.94	247.642	821.77	1277.21	881.389	1.81936	0.289197	1.55421	1.07255
PTQYVNV	885.532	909.798	704.34	812.52	711.204	834.768	1.0274	0.795386	0.875306	1.02738
GPPYVNV	628.921	1059.29	314.982	811.89	833.872	716.122	1.6843	0.500828	1.02707	0.882043
TSRYVNV	862.471	1028.57	298.531	807.896	1028.05	719.304	1.19259	0.346135	1.2725	0.890343
RTSYVNV	761.126	1346.72	611.928	799.192	1114.76	732.352	1.76938	0.803977	1.39486	0.916365
RRRYVNV	467.438	751.763	146.469	798.183	804.449	775.684	1.60826	0.313345	1.00785	0.971812
PTHYVNV	792.44	553.901	369.785	788.975	607.959	859.484	0.698982	0.466642	0.770568	1.08937
ATRYVNV	656.165	777.245	279.611	781.701	1549.74	659.477	1.18453	0.426129	1.98253	0.843643
ATSYVNV	725.687	1126.39	164.085	778.548	720.315	669.926	1.55218	0.22611	0.925204	0.860481
PLRYVNV	731.905	864.167	232.776	774.133	1137.3	886.109	1.18071	0.318042	1.46912	1.14465
ARRYVNV	480.833	454.946	178.392	771.611	914.406	742.588	0.946162	0.371005	1.18506	0.962387
RPQYVNV	640.169	674.563	349.374	769.929	668.404	812.917	1.05373	0.545752	0.868137	1.05583
STSYVNV	898.758	1499.89	518.492	767.028	846.85	758.34	1.66885	0.576898	1.10407	0.988674
PRAYVNV	671.369	1073.54	220.939	761.982	819.072	698.46	1.59904	0.329087	1.07492	0.916636
TPHYVNV	909.045	1291.27	499.525	755.802	592.537	749.006	1.42047	0.549505	0.783985	0.991008
TATYVNV	915.319	1262.02	496.263	755.423	802.183	627.177	1.37877	0.542175	1.0619	0.830232
RTLYVNV	667.639	691.079	270.757	754.54	1034.41	749.43	1.03511	0.405543	1.37091	0.993227
TTQYVNV	726.705	1071.14	421.979	754.414	471.958	850.203	1.47396	0.580675	0.625596	1.12697
LRTYVNV	721.731	837.175	289.863	748.78	973.517	898.573	1.15996	0.401623	1.30014	1.20005
LSPYVNV	1099.58	191.964	2486.25	748.15	733.871	852.536	0.174579	2.26109	0.980915	1.13953
THPYVNV	1148.7	177.43	2728.63	746.72	1069.56	763.909	0.154461	2.37541	1.43235	1.02302
PKPYVNV	696.748	1078.4	287.021	746.678	477.203	814.349	1.54777	0.411943	0.639101	1.09063
LAPYVNV	812.901	422.292	878.77	745.753	633.959	926.471	0.519488	1.08103	0.850093	1.24233
TLLYVNV	623.834	453.72	278.492	744.87	686.804	772.236	0.727308	0.44642	0.922046	1.03674
PSLYVNV	710.2	853.644	427.944	740.792	742.671	867.228	1.20198	0.602569	1.00254	1.17068
APLYVNV	858.74	913.385	431.067	738.101	697.56	908.12	1.06363	0.501976	0.945074	1.23035
TSSYVNV	1020.11	1656.42	746.654	737.092	839.872	534.572	1.62376	0.731934	1.13944	0.725245
SRRYVNV	632.426	720.713	231.285	734.527	784.805	424.253	1.1396	0.365711	1.06845	0.577586
PGPYVNV	725.291	378.454	769.07	726.833	729.249	710.553	0.521795	1.06036	1.00332	0.977602
STLYVNV	738.631	1031.4	517.56	722.376	894.717	690.823	1.39637	0.700702	1.23857	0.95632
TKPYVNV	607.047	689.38	289.351	722.082	762.182	708.75	1.13563	0.476653	1.05553	0.981537
QTPYVNV	690.643	722.459	442.018	720.862	635.293	662.076	1.04607	0.640009	0.881296	0.91845
PRSYVNV	627.056	1003.94	344.853	718.255	765.027	598.854	1.60104	0.549956	1.06512	0.833762
KPPYVNV	508.134	337.635	198.43	717.709	521.736	842.512	0.664462	0.390509	0.726947	1.17389
TRAYVNV	557.873	887.053	220.007	714.682	932.761	635.822	1.59006	0.394368	1.30514	0.889658
PPGYVNV	824.77	1001.58	571.385	710.309	829.072	690.982	1.21438	0.69278	1.1672	0.972791
SATYVNV	597.608	750.584	401.335	706.189	740.849	652.105	1.25598	0.671569	1.04908	0.923415
SSRYVNV	585.682	1137.77	171.308	703.456	1092.27	539.982	1.94264	0.292494	1.55273	0.767613
TSLYVNV	751.066	867.234	339.774	699.756	902.228	734.102	1.15467	0.452389	1.28935	1.04908
PAAYVNV	806.74	699.997	508.239	699.714	457.381	801.832	0.867687	0.629992	0.653668	1.14594
RQPYVNV	743.718	486.846	452.783	696.476	669.915	764.493	0.654611	0.608811	0.961864	1.09766
LTSYVNV	650.965	984.357	230.073	695.299	848.227	503.545	1.51215	0.353434	1.21995	0.724213
RRLYVNV	422.616	538.895	172.1	694.584	943.206	696.02	1.27514	0.407227	1.35794	1.00207
TRLYVNV	621.969	596.937	179.37	694.458	1012.94	746.301	0.959754	0.288391	1.4586	1.07465
RSRYVNV	538.712	655.31	167.067	692.314	936.583	578.17	1.21644	0.310124	1.35283	0.835127
TLSYVNV	605.521	494.585	184.031	690.632	800.183	579.761	0.816792	0.303921	1.15862	0.839464
TALYVNV	603.486	881.957	296.294	689.16	513.203	647.544	1.46144	0.490971	0.744679	0.939612
TTHYVNV	732.978	582.262	468.814	685.797	878.716	766.296	0.794377	0.639602	1.28131	1.11738
SPQYVNV	758.979	401.482	390.477	685.418	873.161	890.087	0.528976	0.514476	1.27391	1.2986
RSTYVNV	771.357	1076.56	450.453	684.83	640.359	551.067	1.39567	0.583975	0.935064	0.804677
PRHYVNV	550.129	581.742	292.287	683.316	1112.58	696.922	1.05746	0.531305	1.62821	1.01991
HPTYVNV	710.483	758.37	245.359	675.201	837.65	734.261	1.0674	0.345341	1.24059	1.08747
RATYVNV	632.2	1302.41	359.673	675.201	749.382	712.144	2.06012	0.568923	1.10986	1.05471
LPAYVNV	612.473	872.897	318.523	673.688	496.403	748.051	1.4252	0.520061	0.736844	1.11038
LSTYVNV	699.913	1052.92	308.923	673.183	755.338	609.144	1.50436	0.441374	1.12204	0.904871
ARTYVNV	700.309	1300.43	347.743	668.684	1062.94	624.154	1.85693	0.496556	1.5896	0.933405
ASTYVNV	722.465	803.152	311.207	668.222	688.937	623.888	1.11168	0.430757	1.031	0.933655
QPTYVNV	683.861	1117.57	479.719	667.507	581.204	753.991	1.63421	0.701486	0.870708	1.12956
RLTYVNV	546.456	478.682	184.823	667.045	691.604	579.761	0.875977	0.338221	1.03682	0.869148
PSSYVNV	750.726	1094.12	383.673	667.003	563.292	619.115	1.45741	0.511069	0.844513	0.928205
QPRYVNV	566.351	462.591	212.131	665.111	642.671	636.777	0.816792	0.374558	0.966261	0.9574
LPLYVNV	708.391	420.168	374.539	664.648	763.916	863.939	0.59313	0.528717	1.14935	1.29984
PRQYVNV	643.447	566.972	244.613	664.438	762.76	638.527	0.881148	0.38016	1.14798	0.961003
LTLYVNV	490.329	234.669	348.861	661.579	323.513	724.926	0.478596	0.711484	0.489002	1.09575
RTQYVNV	576.977	629.922	280.776	658.215	557.159	492.46	1.09176	0.486632	0.846469	0.748174
HTPYVNV	769.209	799.235	484.239	656.407	591.648	589.095	1.03904	0.629529	0.901343	0.897454
APHYVNV	551.09	870.443	431.253	654.389	722.76	627.018	1.57949	0.782545	1.10448	0.958173
SSTYVNV	997.219	1589.41	548.783	653.212	1045.92	731.98	1.59384	0.550313	1.60119	1.12059
PQTYVNV	607.33	642.71	251.883	652.917	600.004	699.68	1.05826	0.414738	0.918958	1.07162
LQPYVNV	695.674	452.54	308.923	646.905	524.137	664.569	0.650506	0.444064	0.810222	1.02731
RTAYVNV	493.947	525.305	166.788	646.485	753.427	569.63	1.06349	0.337664	1.16542	0.88112
PLLYVNV	643.108	657.386	154.625	645.854	522.403	705.514	1.0222	0.240434	0.808857	1.09237
PPKYVNV	624.569	332.114	467.789	643.331	415.736	859.909	0.531749	0.748979	0.646224	1.33665
TQRYVNV	499.655	473.539	139.759	641.229	625.915	560.614	0.947731	0.27971	0.976118	0.87428
TARYVNV	611.173	1023.52	256.496	640.346	627.248	514.683	1.67469	0.419679	0.979546	0.803757
PQRYVNV	654.921	897.529	386.702	633.661	726.004	666.584	1.37044	0.590455	1.14573	1.05196
PEPYVNV	695.335	139.867	1151.02	629.162	384.802	771.706	0.201151	1.65534	0.611611	1.22656
PSAYVNV	890.053	955.949	468.441	628.994	727.027	561.834	1.07404	0.526307	1.15586	0.893226
TASYVNV	641.808	850.435	328.776	624.369	834.049	734.951	1.32506	0.512265	1.33583	1.17711
SKPYVNV	481.568	687.776	179.65	623.066	734.671	536.004	1.4282	0.373052	1.17912	0.860269
ALTYVNV	540.747	846.282	229.7	622.141	793.338	607.022	1.56503	0.424783	1.27518	0.9757
ASRYVNV	412.611	815.563	145.817	619.744	899.561	482.542	1.97659	0.353401	1.4515	0.778615
SHPYVNV	643.447	67.5742	1516.61	616.843	387.113	647.013	0.105019	2.35701	0.627572	1.04891
RPHYVNV	680.922	879.456	245.964	613.101	731.249	589.997	1.29157	0.361223	1.19271	0.962317
RSSYVNV	585.004	658.283	148.334	610.999	955.784	637.095	1.12526	0.25356	1.5643	1.04271
PLSYVNV	517.799	682.349	210.221	610.242	559.603	601.772	1.31779	0.405989	0.917019	0.98612
TKTYVNV	440.533	420.593	204.955	609.317	796.716	635.239	0.954736	0.465242	1.30756	1.04254
SLRYVNV	393.111	501.569	92.3648	609.022	1014.32	621.502	1.2759	0.234958	1.66548	1.02049
STAYVNV	678.661	848.5	361.164	607.761	742.982	549.953	1.25026	0.532172	1.22249	0.904884
PPNYVNV	720.204	706.981	465.226	605.995	732.938	606.916	0.98164	0.645964	1.20948	1.00152
TSAYVNV	650.23	364.958	666.639	605.617	798.938	591.482	0.561274	1.02524	1.31921	0.976661
LRRYVNV	429.907	443.055	132.536	605.575	548.714	520.252	1.03058	0.308289	0.906105	0.859104
AATYVNV	497.96	946.37	408.325	604.944	603.515	567.827	1.90049	0.819996	0.997637	0.938644
KRTYVNV	359.933	438.572	239.254	601.118	560.314	653.06	1.21848	0.664718	0.932121	1.08641
SARYVNV	499.034	814.194	199.269	600.908	820.227	457.083	1.63154	0.399311	1.36498	0.760655
ATLYVNV	521.303	491.895	271.642	600.277	386.758	523.275	0.943587	0.521082	0.644299	0.871722
RKPYVNV	383.05	415.355	193.258	599.142	571.692	621.608	1.08434	0.504523	0.954185	1.0375
PPVYVNV	609.082	311.493	761.94	598.974	454.269	732.405	0.511413	1.25096	0.758413	1.22277
TGPYVNV	630.447	372.177	519.47	596.871	644.359	602.09	0.590339	0.823971	1.07956	1.00874
SQPYVNV	725.8	673.005	350.818	594.853	575.292	762.318	0.92726	0.483354	0.967116	1.28152
HRPYVNV	541.99	763.844	300.582	591.91	573.426	585.224	1.40933	0.554589	0.968772	0.988704
PNPYVNV	793.344	115.801	1544.9	591.742	613.693	544.384	0.145966	1.94732	1.03709	0.919969
RARYVNV	533.06	695.562	103.223	590.817	901.917	473.525	1.30485	0.193642	1.52656	0.801475
AQPYVNV	647.743	616.237	369.366	588.757	399.114	684.617	0.951361	0.570235	0.677892	1.16282
PAQYVNV	604.786	394.45	544.496	587.411	445.914	706.204	0.652215	0.900311	0.759117	1.20223
APQYVNV	627.904	555.506	258.826	587.033	444.625	642.134	0.884698	0.412207	0.757411	1.09386
SRSYVNV	531.929	1287.97	243.867	586.823	822.494	487.262	2.42132	0.458458	1.40161	0.83034
PHRYVNV	615.582	416.488	617.754	579.675	822.138	496.226	0.676575	1.00353	1.41827	0.856041
RTNYVNV	489.764	552.957	182.912	577.363	522.803	473.419	1.12903	0.37347	0.905502	0.819968
SLTYVNV	730.322	893.613	291.727	575.555	569.826	523.964	1.22359	0.39945	0.990046	0.910365
RTHYVNV	535.095	769.884	262.368	574.924	452.936	449.711	1.43878	0.490321	0.787819	0.78221
LATYVNV	508.699	660.312	277.281	574.083	537.914	643.407	1.29804	0.545078	0.936997	1.12076
SKTYVNV	422.559	298.327	168.512	573.747	670.137	508.583	0.706001	0.398789	1.168	0.886425
SPHYVNV	659.274	696.694	419.043	571.897	729.027	499.143	1.05676	0.635614	1.27475	0.872785
PAHYVNV	617.899	507.279	276.675	570.846	559.026	665.205	0.820973	0.447767	0.979294	1.1653
HPRYVNV	585.286	897.954	179.417	570.761	686.76	569.471	1.53421	0.306546	1.20323	0.99774
LLRYVNV	358.633	437.251	105.506	568.785	840.494	648.763	1.21922	0.294191	1.4777	1.14061
PHTYVNV	807.079	111.743	1858.99	568.071	552.403	797.96	0.138453	2.30336	0.97242	1.40468
QPAYVNV	492.025	562.112	222.244	567.776	318.135	737.762	1.14245	0.451693	0.560318	1.29939
RLRYVNV	355.298	442.772	109.048	567.734	742.982	463.713	1.2462	0.306921	1.30868	0.816778
RRAYVNV	435.446	375.481	177.413	564.959	537.292	514.471	0.862289	0.407428	0.951028	0.910633
QLPYVNV	400.798	407.097	229.794	563.53	565.781	508.159	1.01572	0.57334	1.004	0.901743
LTAYVNV	467.777	801.548	249.553	559.704	330.846	712.462	1.71353	0.533487	0.59111	1.27293
AGPYVNV	376.494	579.241	291.914	557.349	635.826	560.137	1.53852	0.775348	1.1408	1.005
AARYVNV	468.059	629.073	129.273	556.298	629.07	509.061	1.344	0.27619	1.13082	0.915086
SRLYVNV	506.381	424.132	183.891	552.64	593.559	573.608	0.837575	0.363147	1.07404	1.03794
LLTYVNV	519.721	577.212	341.358	552.093	557.203	481.587	1.11062	0.656811	1.00926	0.872292
LSSYVNV	515.99	863.553	293.219	550.159	601.915	479.359	1.67359	0.568264	1.09407	0.87131
RRSYVNV	510.112	899.889	213.902	549.907	523.825	404.575	1.7641	0.419324	0.952571	0.735716
QSPYVNV	587.547	426.444	778.67	549.319	654.493	575.412	0.725805	1.32529	1.19146	1.0475
PVPYVNV	561.264	508.553	289.118	546.838	425.514	570.426	0.906084	0.515118	0.778135	1.04314
KTTYVNV	463.594	291.06	252.395	545.24	451.869	452.257	0.627834	0.544432	0.828753	0.829464
TPKYVNV	456.077	457.023	275.323	544.904	462.269	530.117	1.00207	0.603678	0.848351	0.972863
TTNYVNV	700.874	793.525	632.2	544.862	647.159	433.375	1.13219	0.902017	1.18775	0.795386
TTKYVNV	464.612	624.307	207.425	542.003	566.403	501.264	1.34372	0.446447	1.04502	0.924837
TSHYVNV	476.368	564.943	341.871	541.54	667.604	620.282	1.18594	0.717661	1.23279	1.1454
TNRYVNV	376.946	478.258	122.143	541.246	510.67	319.025	1.26877	0.324034	0.943508	0.589427
TPNYVNV	608.799	591.369	402.593	541.078	495.114	461.539	0.971369	0.66129	0.915052	0.852999
TQTYVNV	482.416	389.118	306.22	539.102	608.848	625.904	0.806603	0.634764	1.12938	1.16101
LSRYVNV	397.407	690.041	87.9842	539.017	629.337	454.325	1.73636	0.221396	1.16756	0.842877
QAPYVNV	517.968	649.647	306.547	538.849	472.892	503.439	1.25422	0.591825	0.877596	0.934285
TPGYVNV	474.503	415.449	692.782	538.345	441.914	388.452	0.875547	1.46002	0.820875	0.721567
STQYVNV	642.769	760.069	577.163	534.14	656.671	423.722	1.18249	0.897933	1.2294	0.793279
LPQYVNV	526.729	115.943	261.529	534.056	510.536	813.235	0.220118	0.496516	0.95596	1.52275
QTRYVNV	323.476	288.559	115.712	533.594	676.626	541.467	0.892057	0.357715	1.26806	1.01476
RSLYVNV	470.207	706.368	259.619	533.005	656.448	371.904	1.50225	0.552137	1.2316	0.697749
TNSYVNV	482.303	947.125	218.05	528.17	466.803	486.201	1.96375	0.452101	0.883812	0.92054
ARSYVNV	558.947	1037.96	238.555	528.044	467.336	392.483	1.857	0.426793	0.885033	0.743277
ATAYVNV	502.029	555.317	169.491	526.026	571.381	607.924	1.10614	0.337611	1.08622	1.15569
RRQYVNV	333.48	370.573	141.017	526.026	461.958	324.7	1.11123	0.422865	0.878205	0.61727
TSNYVNV	563.469	382.04	562.81	524.47	411.425	382.989	0.678014	0.998831	0.784458	0.73024
SSSYVNV	642.034	824.057	509.684	524.428	726.76	608.454	1.28351	0.793858	1.38581	1.16023
QPSYVNV	566.408	618.691	265.677	522.746	593.959	544.862	1.09231	0.469056	1.13623	1.04231
TRQYVNV	451.781	516.952	177.273	521.274	622.226	529.003	1.14425	0.392388	1.19366	1.01483
PLQYVNV	426.233	442.205	267.727	519.677	489.114	768.736	1.03747	0.628124	0.941189	1.47926
TNTYVNV	519.212	1001.58	326.958	519.256	489.114	358.963	1.92904	0.62972	0.941951	0.691301
SLSYVNV	489.707	877.521	177.926	519.214	584.626	459.417	1.79193	0.363331	1.12598	0.884831
KRPYVNV	441.042	420.64	184.916	518.92	478.67	499.196	0.953742	0.419271	0.922434	0.96199
RLLYVNV	386.328	341.835	159.798	518.836	737.027	494.157	0.88483	0.413631	1.42054	0.952434
RSAYVNV	389.042	457.683	338.003	508.283	664.048	531.443	1.17644	0.868809	1.30646	1.04557
SASYVNV	525.882	757.992	210.034	507.862	553.47	605.484	1.44137	0.399395	1.0898	1.19222
RQTYVNV	345.237	432.107	126.104	507.105	333.469	431.466	1.25162	0.365269	0.657593	0.850841
TLAYVNV	508.021	948.257	250.531	506.811	638.315	607.924	1.86657	0.493152	1.25947	1.19951
PLHYVNV	472.468	653.045	164.551	506.559	393.247	556.318	1.3822	0.34828	0.77631	1.09823
PLAYVNV	573.982	738.881	258.966	506.054	588.892	659.583	1.28729	0.451175	1.16369	1.30338
KPTYVNV	354.394	292.806	152.668	505.423	374.624	588.035	0.826217	0.430785	0.741209	1.16345
LPHYVNV	522.773	659.368	294.896	501.009	379.069	559.023	1.26129	0.5641	0.756611	1.11579
TLQYVNV	420.524	566.972	309.296	500.799	558.448	553.242	1.34825	0.735501	1.11511	1.10472
TKSYVNV	427.816	406.436	69.5299	500.294	685.826	523.487	0.950027	0.162523	1.37085	1.04636
LTQYVNV	399.611	444.093	281.056	499.789	493.514	654.81	1.11131	0.703322	0.987444	1.31017
KTPYVNV	316.411	211.17	263.72	499.579	476.625	470.608	0.667391	0.833473	0.954053	0.942009
TRNYVNV	512.203	787.202	127.875	498.906	672.36	368.138	1.53689	0.249657	1.34767	0.73789
PPEYVNV	690.417	407.946	909.621	498.15	148.223	580.662	0.590869	1.31749	0.297547	1.16564
SSAYVNV	624.117	550.456	684.953	497.897	549.603	468.38	0.881976	1.09748	1.10385	0.940717
TAAYVNV	531.816	772.479	226.811	497.603	431.603	500.362	1.45253	0.426484	0.867363	1.00555
STNYVNV	593.482	726.942	229.561	497.225	416.269	529.427	1.22488	0.386803	0.837185	1.06476
HTTYVNV	556.008	835.571	261.809	494.071	679.649	504.181	1.5028	0.470873	1.37561	1.02046
PMPYVNV	492.929	656.961	278.353	493.146	421.025	629.298	1.33277	0.564691	0.853752	1.27609
PSQYVNV	504.799	558.195	301.98	493.104	306.98	567.191	1.10578	0.598218	0.622545	1.15024
ARLYVNV	398.481	504.353	129.833	491.338	659.248	503.81	1.26569	0.325819	1.34174	1.02538
TSQYVNV	541.425	580.091	541.513	490.077	506.625	543.483	1.07141	1.00016	1.03377	1.10897
RLSYVNV	397.633	578.722	205.747	490.077	534.048	466.948	1.45542	0.517429	1.08972	0.952806
ALSYVNV	336.363	309.652	76.3338	488.942	537.959	374.503	0.92059	0.226939	1.10025	0.765946
LRAYVNV	367.902	539.839	62.5862	488.563	473.158	404.841	1.46734	0.170116	0.968469	0.828635
SRAYVNV	389.776	512.186	115.619	487.302	479.647	453.795	1.31405	0.296629	0.984292	0.93124
RQRYVNV	364.907	338.013	206.819	486.545	638.448	505.507	0.926299	0.566772	1.31221	1.03897
GPTYVNV	385.933	570.512	178.252	485.957	521.292	481.428	1.47827	0.461873	1.07271	0.990681
HSPYVNV	627	306.868	674.841	484.107	313.38	301.257	0.489423	1.0763	0.647336	0.622295
PTKYVNV	397.859	397.942	106.159	483.098	601.026	393.544	1.00021	0.266825	1.24411	0.814625
KPRYVNV	397.916	327.207	192.232	482.719	394.625	574.086	0.822302	0.483099	0.817504	1.18927
LHPYVNV	667.922	60.3072	3601.95	481.878	458.581	626.593	0.0902908	5.39277	0.951652	1.30031
LRLYVNV	314.998	328.481	79.2231	480.238	488.047	481.004	1.0428	0.251504	1.01626	1.00159
NTTYVNV	647.404	952.032	384.838	479.566	546.314	415.66	1.47054	0.594432	1.13919	0.866743
HRTYVNV	390.229	509.591	145.677	478.346	472.714	429.556	1.30588	0.373313	0.988225	0.898003
LTHYVNV	403.002	789.656	217.957	477.127	356.935	409.773	1.95943	0.540832	0.748093	0.858834
LRSYVNV	355.524	842.649	97.7706	476.286	569.737	461.963	2.37016	0.275004	1.19621	0.969927
ALRYVNV	371.237	378.218	198.43	475.74	573.292	401.022	1.0188	0.534512	1.20505	0.842944
TKRYVNV	451.838	533.185	209.149	475.445	527.425	424.359	1.18004	0.462885	1.10933	0.89255
TAQYVNV	453.025	392.846	270.57	475.403	369.113	452.257	0.867163	0.597253	0.776421	0.951312
HPAYVNV	444.998	872.661	135.751	474.983	461.825	472.624	1.96104	0.30506	0.972298	0.995033
SGPYVNV	406.394	353.915	479.626	473.091	524.759	475.01	0.870868	1.1802	1.10921	1.00406
PPYYVNV	498.864	877.663	203.65	473.049	568.67	422.29	1.75932	0.408227	1.20214	0.892699
QPLYVNV	608.008	477.361	296.015	472.334	495.781	587.239	0.785123	0.48686	1.04964	1.24327
SAAYVNV	439.12	575.089	246.384	471.745	818.449	371.586	1.30964	0.561085	1.73494	0.787683
RTKYVNV	372.933	371.092	172.24	471.157	488.225	392.43	0.995064	0.461853	1.03623	0.832907
AKPYVNV	382.768	504.164	198.197	468.718	609.381	482.276	1.31715	0.517801	1.3001	1.02893
ARAYVNV	395.033	657.905	122.143	468.55	556.092	439.369	1.66544	0.309198	1.18684	0.93772
GTPYVNV	424.085	733.407	178.485	468.256	593.915	385.11	1.72939	0.42087	1.26836	0.822436
TLHYVNV	428.042	452.776	225.227	467.877	503.736	413.433	1.05778	0.526179	1.07664	0.883635
ETPYVNV	463.085	304.839	419.137	467.373	471.692	391.793	0.658278	0.905096	1.00924	0.838289
PQAYVNV	389.663	424.887	260.97	466.406	526.625	449.075	1.0904	0.669732	1.12911	0.962841
EPPYVNV	566.521	431.305	379.479	466.237	503.425	434.277	0.761322	0.66984	1.07976	0.93145
RPNYVNV	403.907	463.535	215.906	465.439	516.759	521.896	1.14763	0.534544	1.11026	1.1213
SLAYVNV	438.894	593.681	249.599	464.303	384.447	331.011	1.35268	0.568701	0.828008	0.712921
RNTYVNV	539.164	637.755	165.763	462.453	551.648	386.755	1.18286	0.307444	1.19287	0.83631
PTNYVNV	488.69	441.922	175.829	460.982	372.536	590.74	0.9043	0.359796	0.808135	1.28148
TKLYVNV	452.177	444.518	129.46	458.669	624.048	465.41	0.983062	0.286304	1.36056	1.0147
NTLYVNV	426.911	382.936	271.502	457.913	449.025	479.041	0.896993	0.635968	0.980591	1.04614
ARQYVNV	324.663	719.911	97.5376	457.576	614.181	425.207	2.21741	0.300427	1.34225	0.92926
MPPYVNV	359.82	270.58	126.524	457.45	314.491	551.385	0.751988	0.351631	0.687487	1.20535
SNPYVNV	465.064	147.465	500.317	456.903	340.447	517.123	0.317085	1.0758	0.745117	1.1318
RKRYVNV	340.828	366.137	72.5124	456.525	526.359	302.212	1.07426	0.212754	1.15297	0.661983
TTGYVNV	503.951	60.024	1478.4	456.273	428.314	439.05	0.119107	2.93361	0.938723	0.962254
RPKYVNV	304.428	187.858	128.435	455.684	458.847	532.132	0.617086	0.421888	1.00694	1.16777
HPSYVNV	456.472	494.774	228.955	452.489	739.604	576.738	1.08391	0.501574	1.63453	1.27459
TLNYVNV	484.507	840.384	184.683	452.026	539.959	421.601	1.73451	0.381177	1.19453	0.932691
HLPYVNV	449.407	730.859	258.733	451.942	425.336	411.364	1.62627	0.575721	0.941129	0.910215
PTGYVNV	445.62	209.282	357.249	451.185	606.048	489.171	0.469642	0.801691	1.34324	1.08419
GRPYVNV	407.807	411.91	93.9026	451.185	437.425	441.596	1.01006	0.230263	0.969501	0.978747
NPPYVNV	528.029	427.813	312.186	448.789	235.29	508.106	0.810207	0.591228	0.524278	1.13217
PQSYVNV	459.977	483.354	92.6444	448.284	457.203	574.457	1.05082	0.201411	1.01989	1.28146
QSTYVNV	423.124	545.926	376.915	447.612	538.759	515.372	1.29023	0.890791	1.20363	1.15138
TSKYVNV	313.132	169.313	170.003	446.14	896.583	389.884	0.540708	0.542912	2.00965	0.873905
VTTYVNV	334.78	375.481	206.772	445.804	389.647	440.801	1.12157	0.617636	0.874032	0.988778
ASSYVNV	522.999	515.584	206.213	444.921	228.268	350.795	0.985822	0.39429	0.513053	0.788443
AALYVNV	347.272	397.801	172.986	443.533	354.18	438.626	1.1455	0.498128	0.798542	0.988936
HAPYVNV	421.598	375.292	214.135	443.071	336.891	526.616	0.890165	0.507913	0.760355	1.18856
SNTYVNV	506.721	586.792	319.502	442.566	459.647	414.281	1.15802	0.630529	1.0386	0.936089
TRHYVNV	521.755	691.456	317.265	442.524	557.692	402.03	1.32525	0.608072	1.26025	0.908492
LTNYVNV	391.189	403.652	124.66	441.893	451.692	531.072	1.03186	0.318669	1.02217	1.20181
PGTYVNV	507.681	280.82	531.494	441.725	515.603	393.597	0.553142	1.0469	1.16725	0.891044
LKTYVNV	302.28	582.592	131.277	440.464	714.404	397.203	1.92732	0.43429	1.62194	0.901784
TMPYVNV	386.328	501.71	277.234	440.085	522.27	446.847	1.29866	0.717613	1.18675	1.01536
GPRYVNV	323.759	447.16	123.215	437.437	563.292	412.584	1.38115	0.380577	1.28771	0.943186
RASYVNV	413.12	587.169	103.503	437.395	578.759	391.528	1.4213	0.250539	1.3232	0.895137
SSLYVNV	636.665	714.484	252.582	436.007	408.625	359.917	1.12223	0.396726	0.937197	0.825485
LKPYVNV	331.559	542.812	115.106	435.755	572.537	460.319	1.63715	0.347168	1.3139	1.05637
SKRYVNV	351.511	244.296	122.004	435.334	524.448	457.932	0.694988	0.347083	1.2047	1.05191
PKTYVNV	411.142	528.325	118.462	434.451	555.07	585.86	1.28502	0.288129	1.27763	1.34851
PQLYVNV	482.02	330.746	315.82	433.863	441.736	659.265	0.686165	0.655201	1.01815	1.51952
TTIYVNV	321.611	282.613	352.915	433.821	217.157	378.587	0.878743	1.09734	0.500568	0.87268
LTKYVNV	204.045	230.658	114.64	433.232	372.313	438.255	1.13043	0.56184	0.859385	1.01159
LLLYVNV	327.828	206.828	139.526	432.938	245.468	516.115	0.630904	0.425607	0.566982	1.19212
HTRYVNV	353.433	256.754	120.745	432.77	456.492	398.105	0.726458	0.341636	1.05481	0.9199
NTRYVNV	429.172	381.238	112.637	432.349	467.381	362.251	0.888309	0.262451	1.08103	0.837867
PPDYVNV	742.305	344.997	813.388	432.097	348.447	410.781	0.464764	1.09576	0.806408	0.950669
AHPYVNV	682.787	143.501	1618.57	431.298	351.735	467.161	0.210169	2.37054	0.815528	1.08315
QTTYVNV	396.05	757.615	259.665	431.298	353.558	455.704	1.91293	0.655637	0.819753	1.05659
NTPYVNV	455.625	321.025	339.541	430.836	546.537	547.513	0.704582	0.745221	1.26855	1.27082
TSGYVNV	459.977	199.231	2419.19	430.709	293.024	396.832	0.433132	5.25938	0.680329	0.921345
RALYVNV	444.829	520.916	154.205	429.448	402.314	340.824	1.17105	0.346662	0.936815	0.793632
ATHYVNV	500.22	638.275	256.683	428.355	651.159	480.155	1.27599	0.513139	1.52014	1.12093
VPPYVNV	496.716	425.265	201.413	428.271	374.847	527.889	0.856152	0.405489	0.875256	1.23261
TVPYVNV	393.846	303.282	211.805	427.136	247.779	443.612	0.770052	0.537787	0.580095	1.03857
RHPYVNV	630.052	405.823	763.477	426.757	353.291	465.729	0.644111	1.21177	0.82785	1.09132
QLTYVNV	277.071	373.546	165.157	426.295	463.425	522.904	1.34819	0.596081	1.0871	1.22662
LARYVNV	339.359	608.404	196.24	425.58	576.537	397.893	1.79281	0.578268	1.35471	0.934942
KPSYVNV	331.05	365.524	97.1182	425.538	345.024	394.657	1.10414	0.293364	0.810796	0.927432
SLLYVNV	441.664	515.584	314.935	424.697	578.848	403.25	1.16737	0.713065	1.36297	0.949499
TQLYVNV	445.959	445.273	237.576	420.955	561.426	566.077	0.99846	0.53273	1.3337	1.34474
LQRYVNV	242.536	421.961	82.9978	420.871	576.359	423.139	1.73979	0.342208	1.36944	1.00539
SNRYVNV	381.241	554.515	150.99	420.282	469.558	374.397	1.4545	0.396048	1.11725	0.890822
PQQYVNV	480.89	405.965	203.883	420.03	275.824	417.57	0.844194	0.42397	0.656677	0.994143
RGPYVNV	419.733	448.67	258.034	419.862	470.092	421.707	1.06894	0.614758	1.11963	1.00439
TANYVNV	362.702	295.449	239.673	417.255	333.246	353.871	0.814576	0.660798	0.798664	0.848093
REPYVNV	329.524	314.041	344.387	416.666	446.669	485.883	0.953014	1.04511	1.07201	1.16612
LPKYVNV	271.815	319.373	103.27	416.12	296.802	516.327	1.17497	0.379926	0.71326	1.24081
PANYVNV	311.041	267.371	160.916	415.952	422.491	458.621	0.859601	0.517347	1.01572	1.10258
ASAYVNV	470.999	328.622	460.845	414.606	559.426	374.874	0.697714	0.978443	1.34929	0.904169
LGPYVNV	439.459	36.76	500.084	414.606	448.892	465.092	0.0836483	1.13795	1.08269	1.12177
TNPYVNV	656.052	289.739	817.582	414.354	444.536	368.616	0.44164	1.24622	1.07284	0.889615
KTRYVNV	377.059	433.9	130.718	414.186	522.403	365.274	1.15075	0.346678	1.26128	0.881909
RKTYVNV	316.976	285.539	103.037	412.252	293.468	285.452	0.900822	0.325061	0.711867	0.692421
THTYVNV	684.483	197.107	757.233	411.453	371.069	491.452	0.287965	1.10629	0.90185	1.19443
TTDYVNV	537.469	92.7258	2201.94	410.654	478.625	323.374	0.172523	4.09686	1.16552	0.787461
KSTYVNV	456.698	443.149	208.963	410.654	411.602	370.101	0.970332	0.45755	1.00231	0.901247
TYTYVNV	334.215	191.964	130.625	409.771	320.046	298.976	0.574372	0.390841	0.781037	0.729618
RRHYVNV	288.884	395.866	120.466	408.678	428.18	298.287	1.37033	0.417003	1.04772	0.729883
RRKYVNV	191.101	344.666	87.3784	407.501	278.046	280.201	1.80358	0.457236	0.682321	0.687609
STKYVNV	325.115	304.414	182.166	406.702	722.449	449.552	0.936328	0.560314	1.77636	1.10536
PPIYVNV	496.829	138.876	659.462	406.534	249.646	423.351	0.279525	1.32734	0.614085	1.04137
ATQYVNV	407.242	526.296	153.227	405.861	521.336	586.444	1.29234	0.376255	1.28452	1.44494
STHYVNV	510.903	783.852	331.059	405.566	472.581	395.4	1.53425	0.647988	1.16524	0.974932
RNRYVNV	239.541	165.963	183.052	403.927	449.514	286.194	0.692837	0.764179	1.11286	0.70853
RLAYVNV	355.241	360.852	141.716	403.885	376.713	296.378	1.01579	0.398929	0.932725	0.733817
PETYVNV	435.39	440.931	414.337	403.422	255.068	459.894	1.01273	0.951646	0.632261	1.13998
PWPYVNV	415.663	44.499	826.11	403.38	457.203	481.958	0.107055	1.98745	1.13343	1.1948
NSSYVNV	381.807	540.971	228.162	402.203	346.758	299.719	1.41687	0.597586	0.862146	0.745193
TETYVNV	404.246	469.811	274.857	401.53	269.868	359.069	1.16219	0.679926	0.6721	0.894251
KRRYVNV	223.941	190.548	16.1708	400.605	322.535	217.457	0.850887	0.0722104	0.80512	0.54282
KTSYVNV	344.106	383.456	192.792	399.344	346.091	398.635	1.11435	0.560268	0.866649	0.998226
SRQYVNV	481.173	406.106	197.964	399.134	558.448	323.851	0.843993	0.411421	1.39915	0.811386
PPMYVNV	381.468	391.808	331.665	398.713	378.402	383.148	1.02711	0.869445	0.949059	0.960962
SNSYVNV	461.503	886.676	234.733	397.956	465.069	306.402	1.92128	0.508628	1.16864	0.769938
SPKYVNV	405.829	602.647	158.912	397.956	390.491	451.726	1.48498	0.391575	0.981241	1.13512
ETTYVNV	378.528	296.581	321.18	397.956	227.112	420.222	0.783511	0.848495	0.570697	1.05595
QRRYVNV	301.771	267.418	121.491	396.863	257.335	448.12	0.886162	0.402592	0.648422	1.12915
HPLYVNV	522.716	624.165	130.019	396.611	568.67	557.75	1.19408	0.248737	1.43382	1.40629
LKRYVNV	324.267	441.356	98.9356	395.602	628.67	496.385	1.36109	0.305105	1.58915	1.25476
LLAYVNV	310.25	320.317	220.24	395.476	378.625	496.438	1.03245	0.70988	0.95739	1.25529
TGTYVNV	427.307	215.794	882.778	394.803	546.892	258.773	0.505009	2.06591	1.38523	0.65545
HLTYVNV	407.75	504.306	272.108	394.383	417.691	333.876	1.2368	0.66734	1.0591	0.846578
HPQYVNV	411.537	312.531	134.493	394.256	321.869	444.46	0.759423	0.326806	0.816394	1.12734
QQPYVNV	404.698	496.803	231.844	392.995	330.402	356.629	1.22759	0.572881	0.840728	0.907464
KLPYVNV	258.702	284.029	90.1279	391.818	369.691	423.298	1.0979	0.348386	0.943528	1.08034
NSPYVNV	506.155	305.122	705.645	390.641	282.135	409.031	0.602823	1.39413	0.722237	1.04708
SRNYVNV	290.976	562.065	121.491	389.631	577.381	375.511	1.93166	0.417529	1.48187	0.963758
NRRYVNV	281.084	405.587	85.0949	388.917	508.581	338.331	1.44294	0.302738	1.30769	0.869931
QRTYVNV	412.216	592.313	181.84	388.875	334.891	425.101	1.4369	0.441129	0.86118	1.09316
SRHYVNV	429.511	589.906	355.106	388.37	365.647	327.193	1.37344	0.826767	0.94149	0.842477
SHTYVNV	490.386	187.245	941.124	388.118	410.047	351.325	0.381832	1.91915	1.0565	0.905202
RAAYVNV	315.111	360.38	183.658	387.992	359.38	416.88	1.14366	0.582836	0.926257	1.07446
SQRYVNV	334.272	362.457	183.378	387.403	494.047	390.202	1.08432	0.54859	1.27528	1.00723
VLPYVNV	221.623	95.274	96.8852	386.352	263.69	394.498	0.429892	0.437162	0.682514	1.02109
APNYVNV	352.698	413.656	211.805	384.67	433.78	421.229	1.17283	0.600529	1.12767	1.09504
GTTYVNV	342.128	507.279	98.9822	384.67	564.803	324.276	1.48272	0.289313	1.46828	0.842997
TYPYVNV	483.151	0	3560.84	384.039	325.558	365.327	0	7.37005	0.847719	0.951275
TRDYVNV	364.228	95.7459	408.185	384.039	426.447	397.15	0.262873	1.12068	1.11043	1.03414
THSYVNV	510.847	1063.59	277.747	383.871	384.002	320.616	2.08201	0.543699	1.00034	0.835218
VRPYVNV	327.319	294.741	126.571	383.787	297.024	303.485	0.900468	0.386688	0.773929	0.790763
SALYVNV	484.79	741.807	198.897	382.946	431.336	267.207	1.53016	0.410274	1.12636	0.697765
AAAYVNV	352.076	437.581	189.902	382.82	394.225	382.193	1.24286	0.539379	1.02979	0.998363
TPIYVNV	446.92	389.637	263.16	382.568	467.781	529.534	0.871827	0.588831	1.22274	1.38416
QRLYVNV	258.249	240.804	26.9824	381.475	477.736	337.217	0.932447	0.104482	1.25234	0.883983
RNAYVNV	193.588	384.541	138.687	381.475	372.136	342.998	1.98639	0.716402	0.975518	0.899137
QARYVNV	255.536	274.355	138.734	381.264	325.735	349.787	1.07364	0.542911	0.854355	0.917439
QPQYVNV	407.185	784.56	272.621	380.255	387.469	635.822	1.92679	0.669525	1.01897	1.67209
NTSYVNV	407.129	673.619	261.995	380.045	365.913	308.735	1.65456	0.64352	0.962815	0.812365
TTVYVNV	400.176	154.449	460.239	378.952	211.201	376.147	0.385951	1.15009	0.55733	0.992598
LQTYVNV	292.841	556.308	99.3085	378.658	145.29	344.377	1.89969	0.339121	0.383697	0.909468
KPLYVNV	350.041	207.678	158.073	378.321	184.89	461.698	0.593294	0.451585	0.488712	1.22038
PDPYVNV	471.394	469.716	378.686	378.111	400.536	383.36	0.996441	0.803332	1.05931	1.01388
PTDYVNV	442.285	323.715	630.988	378.027	542.048	404.522	0.731913	1.42665	1.43389	1.07009
KAPYVNV	279.05	165.255	183.937	377.733	220.535	398.264	0.592206	0.659157	0.583838	1.05435
WPPYVNV	366.828	167.001	277.933	376.513	296.091	479.412	0.455256	0.757665	0.786402	1.27329
KSPYVNV	419.224	176.58	489.272	376.387	239.779	342.415	0.421207	1.16709	0.637055	0.90974
APGYVNV	420.807	541.679	377.941	376.261	571.07	349.575	1.28724	0.898133	1.51775	0.929075
RSQYVNV	509.716	481.702	344.108	375.925	340.091	338.596	0.94504	0.675097	0.904678	0.900701
AASYVNV	434.485	604.063	294.29	375.799	513.648	346.923	1.3903	0.677331	1.36682	0.923162
SSQYVNV	436.068	173.938	606.895	375.504	520.359	366.494	0.398877	1.39174	1.38576	0.976005
LRQYVNV	386.385	450.322	113.522	374.958	494.714	417.623	1.16547	0.293805	1.31939	1.11379
TPVYVNV	544.986	356.605	383.999	374.537	249.335	488.906	0.654338	0.704603	0.665714	1.30536
LNTYVNV	424.198	568.86	295.362	374.495	608.626	393.119	1.34102	0.696283	1.62519	1.04973
VTRYVNV	281.537	438.855	96.9318	373.822	551.203	324.859	1.55879	0.344296	1.47451	0.86902
ERPYVNV	308.554	484.298	159.937	373.444	384.313	403.303	1.56957	0.518345	1.02911	1.07995
PYPYVNV	577.882	50.2088	2132.41	372.393	460.225	417.199	0.0868842	3.69004	1.23586	1.12032
TTYYVNV	338.85	639.313	78.6639	371.636	399.691	304.705	1.88671	0.23215	1.07549	0.8199
TEPYVNV	488.973	365.335	400.589	370.627	407.202	351.696	0.747148	0.819247	1.09869	0.948923
GTRYVNV	289.45	531.015	180.722	370.038	316.891	231.194	1.83457	0.624364	0.856373	0.624783
ARHYVNV	325.228	480.145	133.747	368.483	403.825	368.722	1.47633	0.411241	1.09591	1.00065
LSLYVNV	366.037	355.944	219.495	368.273	268.224	333.398	0.972427	0.599651	0.72833	0.905303
TQAYVNV	338.454	327.065	211.479	368.23	533.025	388.664	0.966349	0.624838	1.44753	1.05549
SKLYVNV	355.298	418.281	161.335	367.558	443.114	394.551	1.17727	0.454085	1.20556	1.07344
SKSYVNV	418.546	780.313	143.953	366.927	392.936	356.364	1.86434	0.343936	1.07088	0.971211
AQRYVNV	339.133	711.936	180.396	366.927	522.448	385.376	2.09929	0.531932	1.42385	1.05028
RAQYVNV	437.198	552.533	198.897	366.296	347.158	320.669	1.2638	0.454934	0.947751	0.875436
PTEYVNV	349.137	0	1342.88	363.858	360.269	504.075	0	3.84628	0.990136	1.38536
TKNYVNV	309.741	512.989	144.372	362.26	265.957	324.382	1.65619	0.466107	0.734161	0.895439
PHAYVNV	398.594	222.212	501.109	360.789	330.046	503.651	0.557489	1.25719	0.914792	1.39597
RPGYVNV	310.193	545.124	97.5842	360.704	296.268	365.009	1.75737	0.314592	0.821361	1.01193
MTPYVNV	285.21	458.014	178.718	360.452	394.713	339.604	1.60588	0.626618	1.09505	0.94216
RHRYVNV	241.915	220.654	111.099	360.2	500.314	291.922	0.912117	0.459248	1.38899	0.810445
NSRYVNV	341.506	448.906	124.753	359.107	303.735	250.606	1.31449	0.365302	0.845808	0.697858
APEYVNV	348.967	190.312	558.476	358.56	275.824	378.799	0.545358	1.60037	0.769254	1.05644
LALYVNV	372.594	325.885	175.036	358.518	245.779	425.473	0.87464	0.469778	0.685542	1.18675
TVTYVNV	352.811	156.383	155.277	357.509	193.112	313.827	0.44325	0.440115	0.540161	0.877816
QTLYVNV	321.498	273.223	200.341	356.584	260.935	389.778	0.849843	0.62315	0.731763	1.09309
GRTYVNV	325.85	475.096	145.258	356.458	534.27	285.717	1.45802	0.445782	1.49883	0.801544
HTLYVNV	312.058	441.026	114.221	356.164	429.336	311.971	1.41328	0.366024	1.20545	0.87592
ETRYVNV	300.641	220.183	154.252	355.659	405.336	366.759	0.732377	0.513077	1.13968	1.03121
HRRYVNV	240.445	296.204	90.5007	355.281	466.625	374.556	1.2319	0.376388	1.3134	1.05425
TWPYVNV	421.994	11.4669	1873.21	354.65	481.692	356.788	0.027173	4.43894	1.35822	1.00603
GLTYVNV	195.566	302.432	91.1531	353.935	412.447	282.853	1.54644	0.466098	1.16532	0.799165
RPDYVNV	361.176	213.765	205.001	353.473	251.157	410.622	0.591858	0.567594	0.710542	1.16168
ALLYVNV	467.438	640.634	264.372	353.262	427.647	424.359	1.37052	0.565577	1.21056	1.20126
RKLYVNV	245.758	203.195	83.8833	353.22	334.758	467.001	0.826808	0.341325	0.94773	1.32212
RLHYVNV	229.084	278.177	67.4328	352.59	432.225	384.421	1.2143	0.294358	1.22586	1.09028
LSNYVNV	338.68	385.343	118.835	352.001	466.358	380.178	1.13778	0.350875	1.32488	1.08005
NPSYVNV	428.211	656.961	125.266	351.539	559.959	353.765	1.5342	0.292532	1.59288	1.00633
TGRYVNV	316.58	697.402	94.4619	351.497	362.669	223.344	2.20292	0.298382	1.03178	0.635409
ASLYVNV	404.981	468.442	177.04	350.74	299.513	259.251	1.1567	0.437157	0.853946	0.739154
PRNYVNV	324.493	536.347	104.854	350.656	325.469	286.035	1.65288	0.323132	0.928172	0.815715
TPDYVNV	553.521	150.249	1465.02	350.277	415.514	367.555	0.271442	2.64673	1.18624	1.04933
TNAYVNV	323.25	271.618	238.461	349.689	319.691	343.582	0.840273	0.7377	0.914216	0.982536
TQSYVNV	422.729	574.381	227.23	349.647	439.469	375.882	1.35875	0.537532	1.2569	1.07503
PGRYVNV	326.641	779.794	144.978	349.394	559.426	394.18	2.38731	0.443846	1.60113	1.12818
NRTYVNV	428.324	640.87	232.916	348.595	331.424	238.672	1.49623	0.543784	0.950742	0.684667
KRLYVNV	215.575	366.845	148.007	348.553	401.38	300.302	1.7017	0.686569	1.15156	0.861568
SLQYVNV	348.289	361.23	133.281	348.385	371.824	336.58	1.03715	0.382674	1.06728	0.966116
RSHYVNV	382.937	365.005	236.271	348.259	307.246	299.772	0.953171	0.616997	0.882235	0.860773
TMRYVNV	286.624	360.333	120.326	348.259	572.626	359.864	1.25716	0.419805	1.64425	1.03332
HQPYVNV	380.902	380.294	225.553	348.133	237.69	294.999	0.998402	0.592154	0.682757	0.847373
PSHYVNV	558.834	328.905	550.461	347.923	378.047	428.867	0.588557	0.985016	1.08658	1.23265
RTGYVNV	376.155	612.793	215.58	347.839	383.469	261.213	1.6291	0.573115	1.10243	0.750961
ETLYVNV	347.95	351.603	238.694	347.67	412.625	376.783	1.0105	0.686002	1.18683	1.08374
DTPYVNV	397.689	414.883	277.327	347.46	312.357	445.786	1.04323	0.697347	0.898973	1.28298
SREYVNV	446.468	100.606	1226.47	347.124	332.135	279.034	0.225338	2.74704	0.956821	0.803846
QATYVNV	342.185	564.283	178.159	346.872	373.38	383.997	1.64906	0.520651	1.07642	1.10703
SPGYVNV	395.485	171.578	587.835	346.661	388.98	389.566	0.433842	1.48637	1.12208	1.12376
RLQYVNV	262.319	272.987	73.1182	346.073	306.58	362.834	1.04067	0.278738	0.885882	1.04843
YPPYVNV	333.028	340.136	194.236	346.031	225.779	296.908	1.02134	0.583243	0.652483	0.858039
NKTYVNV	264.467	180.497	143.627	345.989	358.936	282.694	0.682493	0.54308	1.03742	0.81706
SGTYVNV	328.676	96.4537	667.291	345.694	323.735	319.184	0.293461	2.03024	0.936478	0.923313
LRHYVNV	228.462	263.171	65.3357	345.148	445.069	332.337	1.15193	0.28598	1.2895	0.962885
ASQYVNV	346.876	191.35	199.782	344.98	392.313	454.113	0.551639	0.575946	1.13721	1.31635
DPPYVNV	390.002	264.587	602.189	344.727	371.869	330.481	0.678424	1.54406	1.07873	0.958674
ATKYVNV	290.637	292.664	154.392	344.307	411.647	352.068	1.00698	0.531219	1.19558	1.02254
STGYVNV	457.546	54.267	2043.68	343.802	300.98	362.887	0.118604	4.4666	0.875444	1.05551
TVRYVNV	239.654	428.474	40.5436	343.13	282.402	269.858	1.78789	0.169176	0.823018	0.786462
PHLYVNV	489.82	129.863	1051.71	342.835	406.314	438.626	0.265124	2.14713	1.18516	1.27941
HSTYVNV	462.068	534.035	239.626	342.415	376.669	336.634	1.15575	0.518596	1.10004	0.983116
LLSYVNV	353.32	402.284	217.584	342.415	570.181	318.972	1.13858	0.615827	1.66518	0.931536
YTRYVNV	299.115	479.72	120.652	342.373	428.803	332.39	1.6038	0.403364	1.25244	0.970844
RNPYVNV	379.659	368.308	187.759	341.28	294.224	405.689	0.970102	0.494546	0.86212	1.18873
LPGYVNV	306.293	453.106	138.501	341.28	236.446	454.06	1.47932	0.452183	0.692822	1.33046
SAQYVNV	350.098	446.783	242.096	341.196	234.357	297.491	1.27617	0.691511	0.68687	0.871909
KATYVNV	256.723	293.986	104.621	341.196	486.536	295.741	1.14515	0.407525	1.42597	0.866779
TRKYVNV	319.972	284.406	126.104	340.817	220.757	264.714	0.888849	0.394112	0.647728	0.776703
YTTYVNV	357.05	365.524	214.042	340.355	269.157	254.955	1.02373	0.599474	0.790814	0.749085
QLRYVNV	249.545	259.066	102.058	340.355	429.914	234.429	1.03815	0.408976	1.26313	0.688778
KPQYVNV	146.449	110.988	218.935	340.144	298.757	347.135	0.757862	1.49496	0.878325	1.02055
GAPYVNV	285.38	389.071	146.423	340.018	464.358	331.224	1.36334	0.51308	1.36569	0.974135
TPEYVNV	484.846	77.4839	876.394	339.724	247.068	476.389	0.159811	1.80757	0.727262	1.40228
AQTYVNV	312.398	344.383	232.59	339.388	272.268	294.362	1.10239	0.744531	0.802234	0.867333
SHRYVNV	261.358	445.178	67.2464	339.051	345.424	212.683	1.70333	0.257296	1.0188	0.627289
SSGYVNV	376.72	0	2256.23	338.967	383.913	427.859	0	5.98914	1.1326	1.26224
EPSYVNV	394.411	450.652	297.133	338.421	376.047	397.415	1.1426	0.753359	1.11118	1.17432
TRGYVNV	302.45	451.502	161.941	338.168	327.824	321.571	1.49282	0.535432	0.969411	0.950919
SQTYVNV	436.237	518.557	434.049	338.126	596.181	289.854	1.1887	0.994984	1.76319	0.857236
DTTYVNV	427.194	128.731	602.095	338	204.135	235.118	0.30134	1.40942	0.603948	0.695616
TAHYVNV	401.024	458.344	228.628	338	254.224	322.26	1.14293	0.570111	0.752141	0.953432
RHTYVNV	398.085	266.192	413.917	337.79	394.669	272.669	0.66868	1.03977	1.16839	0.807216
LSAYVNV	497.847	403.416	161.242	337.748	497.203	403.674	0.810323	0.323879	1.47211	1.19519
RNSYVNV	379.433	200.363	211.759	337.496	343.513	320.987	0.52806	0.558093	1.01783	0.951086
RTDYVNV	391.133	326.216	388.24	336.949	341.913	324.912	0.834028	0.992603	1.01473	0.964277
TTMYVNV	273.51	225.704	91.5726	336.276	298.58	277.761	0.82521	0.334805	0.8879	0.825991
TNNYVNV	367.45	449.803	173.918	335.898	360.18	322.95	1.22412	0.47331	1.07229	0.961452
RSNYVNV	433.92	559.8	149.033	335.183	411.069	284.179	1.2901	0.343456	1.2264	0.847831
LASYVNV	357.107	160.159	151.223	334.594	426.625	395.93	0.448489	0.423467	1.27505	1.18331
ETSYVNV	259.662	476.181	144.139	334.216	304.58	328.837	1.83385	0.555103	0.911326	0.983905
KARYVNV	186.353	333.955	93.9492	334.09	230.268	271.715	1.79205	0.504146	0.68924	0.813298
TMTYVNV	311.493	119.859	120.605	333.964	313.824	321.359	0.38479	0.387185	0.939695	0.962256
LKLYVNV	180.927	92.6314	52.7066	333.754	186.801	400.173	0.511982	0.291314	0.559698	1.19901
NPRYVNV	297.758	568.435	184.077	333.712	350.847	305.447	1.90905	0.61821	1.05135	0.915303
ALQYVNV	266.671	222.117	52.7998	333.585	288.802	367.396	0.832926	0.197996	0.865751	1.10135
NSTYVNV	494.681	410.967	336.139	333.459	545.959	324.117	0.83077	0.679506	1.63726	0.971982
RQSYVNV	293.802	295.684	108.769	331.904	387.736	331.436	1.00641	0.370211	1.16822	0.998591
TRVYVNV	222.81	291.532	152.388	331.651	298.18	335.414	1.30843	0.683936	0.899076	1.01134
LNPYVNV	364.907	229.856	394.531	331.525	282.135	371.798	0.629904	1.08118	0.851021	1.12148
RPEYVNV	502.877	496.095	235.479	331.441	380.313	383.413	0.986513	0.468263	1.14745	1.15681
RHSYVNV	344.333	445.745	239.3	329.97	333.424	254.053	1.29452	0.694968	1.01047	0.769929
QTAYVNV	299.454	324.139	160.264	329.759	160.445	372.275	1.08243	0.535186	0.486553	1.12893
NTNYVNV	422.333	384.116	294.896	329.717	314.624	373.124	0.90951	0.698255	0.954224	1.13165
VPTYVNV	324.267	393.743	157.234	329.255	452.847	398.9	1.21425	0.484892	1.37537	1.21153
GSPYVNV	325.285	187.622	328.962	329.213	458.847	345.332	0.576794	1.01131	1.39377	1.04896
NRPYVNV	387.685	611.707	91.759	329.171	407.914	409.826	1.57785	0.236684	1.23922	1.24503
PNSYVNV	298.211	358.729	149.638	328.792	401.425	282.906	1.20294	0.501788	1.22091	0.860439
SMPYVNV	366.602	263.219	85.0017	328.456	157.779	349.787	0.717995	0.231864	0.480365	1.06494
KSSYVNV	289.958	389.26	194.423	328.456	413.291	260.365	1.34247	0.67052	1.25829	0.792693
SEPYVNV	398.142	313.852	339.634	328.246	240.979	307.463	0.788293	0.853048	0.734143	0.936684
TQHYVNV	301.15	546.493	148.8	327.993	297.913	267.366	1.81469	0.494105	0.908289	0.815156
KTLYVNV	317.485	391.289	208.683	327.447	228.401	358.485	1.23247	0.657301	0.697522	1.09479
PIPYVNV	279.671	177.099	172.194	327.363	227.735	337.058	0.633241	0.6157	0.695665	1.02962
YPTYVNV	313.019	494.113	116.225	327.068	565.692	254.053	1.57854	0.371303	1.72958	0.776758
KLRYVNV	205.175	47.2359	105.273	326.69	201.735	323.48	0.230222	0.513091	0.617511	0.990174
TNLYVNV	386.385	436.496	134.539	326.354	339.558	390.308	1.12969	0.3482	1.04046	1.19597
STVYVNV	242.932	127.74	219.681	326.227	232.846	339.763	0.525826	0.90429	0.713753	1.04149
GPLYVNV	359.707	362.598	152.621	325.723	207.29	231.141	1.00804	0.424293	0.6364	0.709623
AKTYVNV	284.589	399.972	89.7551	324.798	284.446	371.798	1.40544	0.315385	0.875763	1.14471
ANPYVNV	302.054	193.238	567.563	324.42	330.624	426.268	0.639746	1.87901	1.01913	1.31394
ATNYVNV	422.446	552.674	238.741	324.293	291.024	356.682	1.30827	0.56514	0.897409	1.09987
RVPYVNV	298.154	276.243	189.343	324.209	298.046	326.981	0.92651	0.635051	0.919302	1.00855
PKRYVNV	335.176	183.375	117.11	323.957	413.469	410.144	0.547102	0.3494	1.27631	1.26605
RSKYVNV	229.762	413.137	77.7784	323.915	429.514	309.213	1.79811	0.338517	1.32601	0.954611
SQAYVNV	274.867	406.861	252.023	323.831	353.869	231.247	1.48021	0.916889	1.09276	0.714097
LPNYVNV	346.311	372.744	204.815	323.158	249.024	354.507	1.07633	0.591419	0.770594	1.09701
SLNYVNV	286.002	419.413	94.1357	322.612	321.157	268.745	1.46647	0.329144	0.995493	0.833028
GPSYVNV	378.359	527.664	165.064	322.443	318.757	284.974	1.39461	0.436262	0.988569	0.883796
ALAYVNV	300.076	257.462	124.66	322.023	330.802	399.166	0.857989	0.415428	1.02726	1.23956
QTSYVNV	355.298	228.252	180.256	321.939	251.246	259.039	0.642424	0.507337	0.780415	0.80462
SNAYVNV	327.319	292.523	150.524	321.56	476.403	329.526	0.893692	0.459868	1.48153	1.02477
ALHYVNV	306.067	273.459	99.4017	321.182	381.025	315.365	0.89346	0.324771	1.18632	0.981889
TLVYVNV	243.215	164.405	151.316	321.182	190.223	347.347	0.675969	0.622151	0.59226	1.08147
RNLYVNV	282.158	294.835	181.421	321.14	292.046	321.146	1.04493	0.642975	0.909405	1.00002
TERYVNV	282.893	339.9	145.91	320.299	376.758	330.216	1.20152	0.515779	1.17627	1.03096
NNTYVNV	354.224	386.334	212.597	320.215	512.981	208.546	1.09065	0.600178	1.60199	0.651269
HTSYVNV	410.237	433.381	134.26	320.131	191.112	215.6	1.05642	0.327274	0.596982	0.673475
LKSYVNV	300.076	163.745	172.753	319.122	563.203	235.702	0.545678	0.575698	1.76485	0.738595
TTEYVNV	427.364	0	2531.04	319.08	291.557	356.099	0	5.92245	0.913744	1.11602
YRPYVNV	197.601	194.795	133.141	318.659	398.758	257.023	0.985799	0.673788	1.25136	0.806576
MPTYVNV	316.919	287.049	93.4832	318.491	244.135	258.402	0.905748	0.294975	0.766535	0.811332
SDSYVNV	264.184	348.441	70.0891	318.491	392.002	232.626	1.31893	0.265304	1.23081	0.730399
TKKYVNV	196.923	280.773	43.4329	318.155	304.98	292.612	1.4258	0.220558	0.958589	0.919715
LQSYVNV	235.358	377.84	158.353	317.861	353.513	260.524	1.60538	0.672817	1.11216	0.819616
RQAYVNV	257.458	244.815	133.328	317.692	448.447	307.197	0.950893	0.517862	1.41158	0.966965
RQHYVNV	216.706	191.586	32.5747	317.524	261.735	238.248	0.884085	0.150318	0.824299	0.750329
SPNYVNV	435.277	638.888	270.29	317.356	426.536	298.022	1.46777	0.620963	1.34403	0.939077
TNKYVNV	222.414	302.763	79.7823	317.062	278.668	305.765	1.36126	0.35871	0.878909	0.964372
QRSYVNV	374.402	476.512	142.136	316.978	415.603	237.452	1.27273	0.379633	1.31114	0.749113
RANYVNV	207.945	431.777	131.837	316.978	293.824	299.295	2.0764	0.633998	0.926955	0.944214
KTNYVNV	239.258	272.326	271.362	316.473	311.38	361.827	1.13821	1.13418	0.983906	1.14331
HTAYVNV	288.432	520.963	231.378	316.431	350.224	389.937	1.80619	0.802192	1.1068	1.2323
TCPYVNV	271.702	112.498	398.539	316.389	413.069	395.718	0.414049	1.46682	1.30557	1.25073
ANTYVNV	403.511	600.76	146.563	316.053	408.402	272.722	1.48883	0.363218	1.2922	0.862902
VSPYVNV	439.798	0	1985.98	315.758	221.601	459.205	0	4.51567	0.701807	1.45429
RPYYVNV	208.114	583.866	35.9766	315.632	656.493	219.366	2.80551	0.172869	2.07993	0.695005
RLNYVNV	264.128	101.22	69.6231	315.548	558.537	376.147	0.383223	0.263596	1.77005	1.19204
RTMYVNV	209.584	208.999	85.5609	315.296	394.936	289.483	0.997208	0.408242	1.25259	0.91813
PKSYVNV	278.258	260.057	176.574	315.086	449.469	306.402	0.934589	0.63457	1.4265	0.97244
PPWYVNV	328.563	482.882	120.652	314.917	277.157	290.278	1.46968	0.367212	0.880095	0.92176
APYYVNV	205.966	381.332	108.256	314.791	380.491	230.239	1.85143	0.5256	1.20871	0.731402
IRTYVNV	156.057	167.048	42.6873	314.161	178.534	193.218	1.07043	0.273535	0.56829	0.61503
SQSYVNV	311.776	414.364	120.699	313.866	396.58	308.788	1.32904	0.387133	1.26353	0.983822
TPYYVNV	286.567	396.102	58.9047	313.656	386.491	298.499	1.38223	0.205553	1.23221	0.951676
WTPYVNV	267.123	59.0331	207.378	313.572	293.602	339.498	0.220996	0.776338	0.936314	1.08268
TIRYVNV	196.64	266.616	242.562	313.446	344.758	335.52	1.35586	1.23353	1.0999	1.07042
RKSYVNV	319.519	373.735	135.052	312.983	401.958	236.816	1.16968	0.422672	1.28428	0.75664
SSNYVNV	396.729	495.104	267.494	312.857	281.602	271.29	1.24797	0.67425	0.900097	0.867138
PTYYVNV	257.062	391.714	50.7028	311.932	230.224	197.567	1.52381	0.197239	0.738057	0.633366
QPHYVNV	332.972	240.521	129.413	311.512	222.624	351.909	0.722346	0.388661	0.714655	1.12968
NLPYVNV	385.933	492.886	106.439	311.428	396.047	304.758	1.27713	0.275795	1.27171	0.978582
SRKYVNV	222.414	325.791	87.192	311.302	362.091	182.504	1.46479	0.392025	1.16315	0.586263
NLTYVNV	362.928	189.887	165.064	311.217	372.536	289.695	0.523209	0.45481	1.19703	0.930844
RGTYVNV	358.011	139.49	517.886	310.839	392.269	240.793	0.389625	1.44656	1.26197	0.774657
ARNYVNV	247.962	468.301	134.12	310.755	375.024	229.762	1.8886	0.540888	1.20682	0.739366
TGSYVNV	334.272	202.534	209.102	310.713	474.225	255.114	0.605896	0.625546	1.52625	0.82106
QLLYVNV	269.949	380.294	122.842	310.587	226.846	430.299	1.40876	0.455057	0.730378	1.38544
ASHYVNV	359.367	709.813	153.04	310.25	298.224	291.551	1.97517	0.42586	0.961237	0.939728
TQQYVNV	424.368	302.668	162.081	309.325	189.068	413.751	0.713222	0.381935	0.611226	1.33759
KQPYVNV	288.093	293.419	145.817	308.484	348.447	284.02	1.01849	0.506146	1.12954	0.920693
PCPYVNV	314.15	50.3504	589.932	307.686	251.69	394.286	0.160275	1.87787	0.818012	1.28146
GSTYVNV	339.98	792.959	201.18	307.644	410.225	186.164	2.33237	0.59174	1.33344	0.605129
LNSYVNV	267.123	255.197	188.831	307.517	401.069	262.592	0.955351	0.706904	1.30422	0.85391
LTGYVNV	246.493	120.331	194.469	307.475	362.269	328.784	0.488173	0.788945	1.1782	1.0693
HATYVNV	336.589	228.818	188.598	307.391	310.313	281.049	0.679814	0.56032	1.0095	0.914305
SERYVNV	258.984	364.674	140.551	306.887	315.335	358.91	1.4081	0.542701	1.02753	1.16952
RMPYVNV	285.719	215.652	119.44	306.424	367.824	318.601	0.754771	0.418034	1.20038	1.03974
VSRYVNV	207.267	180.497	42.9203	306.382	365.913	267.207	0.870844	0.207078	1.1943	0.872134
PAKYVNV	237.788	156.289	155.79	306.172	163.823	290.172	0.657261	0.655162	0.535069	0.947742
RLDYVNV	283.967	235.33	181.747	305.415	402.269	402.136	0.828724	0.640029	1.31712	1.31669
ANRYVNV	200.88	327.159	70.7415	305.247	388.758	281.103	1.62863	0.352159	1.27358	0.920902
GPAYVNV	251.975	360.663	87.3784	305.205	351.558	311.016	1.43134	0.346773	1.15187	1.01904
PHSYVNV	485.581	148.361	420.209	304.112	274.846	243.392	0.305533	0.865372	0.903767	0.800338
PTVYVNV	337.437	331.925	177.366	304.028	323.913	427.276	0.983667	0.525629	1.06541	1.40538
RRNYVNV	280.123	303.943	135.099	302.935	364.358	237.982	1.08503	0.482282	1.20276	0.78559
KLTYVNV	302.28	349.244	142.462	302.136	391.958	288.422	1.15536	0.47129	1.29729	0.95461
AKRYVNV	244.062	124.861	26.6562	302.052	426.714	316.055	0.511596	0.109219	1.41272	1.04636
NTAYVNV	282.102	258.122	246.57	301.925	205.557	235.224	0.914997	0.874047	0.68082	0.779081
MTTYVNV	230.667	381.521	110.772	301.883	364.047	268.639	1.65399	0.480228	1.20592	0.889875
GRSYVNV	222.584	135.998	79.6425	301.631	443.247	188.392	0.610996	0.357809	1.4695	0.624577
PRGYVNV	256.045	363.306	70.3221	301.085	587.915	279.989	1.41891	0.274647	1.95266	0.929934
QRAYVNV	190.253	343.439	81.3668	300.916	245.779	217.245	1.80517	0.427676	0.816769	0.721943
YRTYVNV	257.684	551.211	65.1027	300.748	332.402	201.598	2.1391	0.252645	1.10525	0.670322
NSNYVNV	249.489	278.177	281.941	300.538	179.646	243.445	1.11499	1.13008	0.597747	0.810032
YTSYVNV	301.376	254.913	147.961	300.412	322.624	221.222	0.845833	0.490951	1.07394	0.736397
SSKYVNV	372.763	658.66	106.299	300.244	582.27	277.602	1.76697	0.285164	1.93933	0.924589
NLSYVNV	282.61	392.138	131.93	299.697	214.579	240.581	1.38756	0.466825	0.715987	0.802748
STDYVNV	336.25	0	2292.48	299.529	369.291	427.382	0	6.81779	1.23291	1.42685
TSVYVNV	378.02	250.383	390.803	299.403	307.202	322.631	0.662355	1.03382	1.02605	1.07758
EPTYVNV	418.037	263.077	521.148	299.277	260.846	394.286	0.629315	1.24665	0.871588	1.31746
MRPYVNV	285.493	339.523	89.9881	298.478	420.003	254.371	1.18925	0.315202	1.40715	0.852229
KRNYVNV	208.34	86.8744	69.5765	298.394	286.091	296.961	0.416983	0.333956	0.958769	0.995199
PQHYVNV	356.937	359.153	256.823	298.183	184.89	338.543	1.00621	0.719518	0.620055	1.13535
HSRYVNV	324.154	590.614	94.3221	298.183	368.269	281.951	1.82202	0.290979	1.23504	0.945563
GQPYVNV	213.088	550.74	93.4832	297.721	322.135	237.081	2.58456	0.438707	1.082	0.796319
KKRYVNV	121.692	212.066	75.6813	297.09	361.113	221.965	1.74265	0.621909	1.2155	0.74713
TSEYVNV	388.872	0	4052.12	297.006	254.179	297.12	0	10.4202	0.855805	1.00038
TSYYVNV	366.828	1287.54	133.654	296.838	442.936	202.076	3.50994	0.36435	1.49218	0.68076
RTEYVNV	287.754	238.492	500.923	296.838	158.579	241.059	0.828804	1.7408	0.534227	0.812088
RMTYVNV	233.041	116.556	47.4872	296.796	371.113	295.105	0.500154	0.203772	1.2504	0.994301
SVPYVNV	350.38	385.107	68.0852	296.333	244.624	441.384	1.09911	0.194318	0.825501	1.48948
PHQYVNV	401.985	16.8464	727.268	296.165	253.69	338.384	0.041908	1.80919	0.856584	1.14255
TGLYVNV	337.889	379.539	179.603	296.165	349.069	290.225	1.12326	0.531545	1.17863	0.979943
EPRYVNV	354.959	480.711	310.182	295.871	253.646	181.391	1.35427	0.873853	0.857286	0.613074
GLPYVNV	223.319	427.152	58.5319	295.829	311.157	187.013	1.91275	0.2621	1.05182	0.632165
LEPYVNV	379.998	572.777	186.081	295.745	315.335	229.231	1.50731	0.489689	1.06624	0.775098
TKAYVNV	271.306	167.85	148.38	295.282	243.646	277.814	0.618675	0.546911	0.825129	0.940842
DTRYVNV	259.436	206.734	112.637	295.24	332.669	254.424	0.796857	0.434159	1.12677	0.861753
LQLYVNV	265.315	45.0652	105.693	294.778	219.824	291.71	0.169856	0.398368	0.745726	0.989593
LRNYVNV	279.558	526.815	49.8639	294.736	319.202	248.166	1.88445	0.178367	1.08301	0.841994
PLNYVNV	235.301	256.895	134.493	293.895	163.245	373.018	1.09177	0.571577	0.555455	1.26922
IRPYVNV	195.114	264.304	101.872	293.39	335.335	310.114	1.35461	0.522112	1.14297	1.057
AVPYVNV	278.315	391.855	68.5979	293.012	263.379	336.156	1.40796	0.246476	0.898869	1.14724
TITYVNV	236.093	242.786	108.769	291.919	338.313	309.849	1.02835	0.460703	1.15893	1.06142
RNNYVNV	339.359	171.767	156.722	291.835	552.27	315.736	0.506152	0.461818	1.89241	1.0819
SETYVNV	308.498	336.833	196.007	291.793	215.068	294.521	1.09185	0.635361	0.737058	1.00935
RIPYVNV	202.123	196.447	36.0232	291.709	171.601	422.237	0.971916	0.178224	0.588262	1.44746
NSLYVNV	304.371	488.969	100.846	291.456	307.246	251.242	1.60649	0.331326	1.05418	0.862023
RRGYVNV	182.905	186.159	44.1319	291.204	187.29	179.269	1.01779	0.241283	0.643158	0.615614
STYYVNV	308.102	899.936	46.5086	290.699	605.159	247.37	2.9209	0.150952	2.08174	0.850948
LTIYVNV	192.74	17.743	155.93	290.531	108.712	360.182	0.0920563	0.809014	0.374183	1.23974
VTPYVNV	330.372	148.975	316.286	290.405	209.69	386.383	0.450931	0.957366	0.722061	1.3305
LTEYVNV	290.41	55.9186	1004.27	290.195	379.113	266.411	0.19255	3.4581	1.30641	0.918041
TAVYVNV	255.762	221.881	265.91	288.555	116.445	277.019	0.867529	1.03968	0.403546	0.96002
NARYVNV	225.241	192.388	90.2211	288.177	137.912	380.443	0.854146	0.400554	0.478567	1.32017
PSGYVNV	306.463	257.981	390.663	288.093	308.624	284.603	0.841801	1.27475	1.07127	0.987887
SLKYVNV	245.645	452.634	114.035	287.63	317.824	200.06	1.84264	0.464225	1.10498	0.695546
YSTYVNV	352.98	637.189	328.403	287.378	423.603	163.888	1.80517	0.930371	1.47403	0.570288
HHPYVNV	327.715	17.4126	848.899	287.21	213.29	272.404	0.0531335	2.59036	0.742629	0.948451
KRAYVNV	207.945	136.47	56.9008	287.042	384.002	207.22	0.656279	0.273634	1.33779	0.721917
RTIYVNV	257.571	171.248	248.854	286.957	236.801	362.092	0.664856	0.966155	0.825215	1.26183
LRKYVNV	171.658	84.1375	33.6931	286.537	430.003	228.754	0.490147	0.196281	1.50069	0.79834
TIPYVNV	256.78	354.246	286.881	286.495	231.868	286.194	1.37957	1.11722	0.809327	0.99895
YSRYVNV	187.371	238.728	56.2484	285.864	221.246	309.584	1.27409	0.300198	0.773954	1.08298
KPHYVNV	254.349	320.27	96.5589	285.023	281.424	276.276	1.25917	0.379631	0.987371	0.96931
QALYVNV	253.728	546.493	214.462	285.023	199.335	314.145	2.15385	0.845243	0.699362	1.10217
PMTYVNV	214.84	507.232	109.98	284.897	206.757	295.688	2.36097	0.511916	0.725724	1.03788
HQRYVNV	189.349	170.918	55.2231	284.855	388.713	280.625	0.902659	0.291647	1.3646	0.98515
TILYVNV	180.249	96.0762	89.1027	284.603	244.446	404.257	0.53302	0.494331	0.858902	1.42043
HTNYVNV	274.302	296.298	140.038	284.477	210.935	262.115	1.08019	0.510527	0.741483	0.921393
LHLYVNV	308.95	173.324	334.368	284.14	138.801	301.363	0.561011	1.08227	0.488494	1.06061
RKNYVNV	186.975	376.33	83.091	284.056	290.757	259.304	2.01273	0.444396	1.02359	0.912861
NPTYVNV	472.92	441.592	278.353	283.468	406.891	294.999	0.933756	0.588582	1.43541	1.04068
HLRYVNV	247.002	170.115	71.6736	283.257	344.269	253.47	0.688722	0.290175	1.21539	0.894838
KSRYVNV	320.424	304.603	81.0871	283.005	425.958	329.049	0.950626	0.253062	1.50512	1.1627
RAHYVNV	266.445	380.907	170.516	282.879	288.18	180.171	1.42959	0.639967	1.01874	0.636918
ERRYVNV	174.258	248.732	53.3125	282.837	363.691	195.658	1.42738	0.305941	1.28587	0.691769
RERYVNV	219.645	229.384	50.6096	282.711	374.224	258.933	1.04434	0.230415	1.3237	0.915892
SQLYVNV	376.211	742.373	267.494	282.543	144.268	310.592	1.97329	0.711022	0.510604	1.09927
EQPYVNV	234.567	119.718	356.504	281.912	421.38	313.721	0.510378	1.51984	1.49472	1.11283
KRSYVNV	240.784	255.338	126.99	281.702	211.157	173.488	1.06044	0.527402	0.749576	0.615857
VTSYVNV	270.741	205.129	161.522	281.576	221.512	251.878	0.75766	0.596592	0.786689	0.894532
QHPYVNV	350.833	142.604	407.44	281.365	284.091	283.701	0.406474	1.16135	1.00969	1.0083
NTKYVNV	216.423	36.0994	125.778	281.365	393.469	275.215	0.1668	0.581169	1.39843	0.978142
IPPYVNV	243.271	380.483	124.52	281.239	237.513	286.194	1.56403	0.511857	0.844521	1.01762
NLRYVNV	299.398	348.347	117.716	281.197	293.735	174.92	1.16349	0.393177	1.04459	0.622055
LPEYVNV	279.841	143.076	323.883	281.197	234.135	314.464	0.511277	1.15738	0.832635	1.1183
SNLYVNV	339.415	563.575	170.143	280.945	314.669	232.36	1.66043	0.501283	1.12004	0.827067
RNQYVNV	189.292	159.403	51.1688	280.903	325.024	180.754	0.842102	0.270316	1.15707	0.643476
SKKYVNV	161.936	63.752	105.879	280.482	370.358	244.241	0.393687	0.653835	1.32043	0.870789
RSGYVNV	275.997	173.796	387.96	280.23	370.98	281.739	0.629702	1.40567	1.32384	1.00538
NRSYVNV	315.054	482.599	92.7842	279.726	327.202	244.4	1.5318	0.294502	1.16972	0.873713
SSHYVNV	457.207	541.915	234.78	279.642	335.246	201.704	1.18527	0.513509	1.19884	0.721296
SPMYVNV	278.258	416.204	65.0561	279.221	247.513	270.389	1.49575	0.233798	0.886439	0.968368
TSDYVNV	355.694	17.1295	2466.4	279.053	453.914	295.317	0.048158	6.93406	1.62662	1.05828
SQHYVNV	219.08	215.322	41.6154	278.927	230.313	231.883	0.982849	0.189956	0.825709	0.83134
PLKYVNV	200.993	157.327	133.048	278.843	330.046	204.781	0.782751	0.661956	1.18363	0.734394
PTMYVNV	256.158	446.075	161.755	278.59	422.847	335.997	1.7414	0.631465	1.51781	1.20606
KTKYVNV	218.967	115.848	54.6639	278.506	326.669	231.671	0.529068	0.249645	1.17293	0.831833
LAAYVNV	296.345	233.207	130.392	278.128	220.357	197.992	0.786942	0.44	0.792286	0.711872
HRSYVNV	200.88	338.673	147.169	277.96	297.957	276.488	1.68595	0.732621	1.07194	0.994706
ESTYVNV	346.028	117.264	322.671	277.876	280.446	289.376	0.338886	0.932499	1.00925	1.04139
RDRYVNV	238.975	273.081	87.7046	277.497	459.114	351.855	1.14272	0.367003	1.65448	1.26796
DRPYVNV	299.567	579.006	175.502	277.371	296.446	272.351	1.93281	0.585853	1.06877	0.981902
NNRYVNV	199.579	188.66	94.5551	277.371	256.757	216.714	0.94529	0.473771	0.925681	0.781315
QSSYVNV	266.049	487.318	112.776	276.362	322.58	326.662	1.83168	0.423892	1.16724	1.18201
PPFYVNV	262.941	302.81	117.157	275.605	301.824	419.002	1.15163	0.445564	1.09513	1.5203
LLQYVNV	298.889	318.807	206.446	275.479	257.646	311.387	1.06664	0.690712	0.935265	1.13035
AKLYVNV	258.193	423.849	54.5241	275.437	520.092	359.652	1.6416	0.211176	1.88824	1.30575
TQNYVNV	256.497	513.46	167.487	275.395	343.069	344.165	2.00182	0.652977	1.24573	1.24971
ALKYVNV	176.179	298.516	110.819	275.143	302.268	330.481	1.69439	0.629013	1.09859	1.20113
NSQYVNV	226.088	200.646	234.687	275.017	418.714	230.716	0.887469	1.03803	1.5225	0.838917
TKHYVNV	270.967	266.805	104.807	274.975	221.868	304.917	0.984641	0.386791	0.806867	1.10889
RETYVNV	257.232	360.711	75.7279	274.764	229.779	334.512	1.40228	0.294395	0.836277	1.21745
SPEYVNV	372.311	13.7791	1421.59	274.218	215.735	259.357	0.0370097	3.81828	0.786727	0.945806
CPPYVNV	276.167	235.849	141.064	274.008	154.045	238.619	0.85401	0.510791	0.562194	0.870848
TMSYVNV	268.254	224.052	161.662	274.008	282.002	271.927	0.835224	0.602644	1.02917	0.992407
NNSYVNV	380.111	338.579	222.291	273.713	439.025	216.184	0.890737	0.584804	1.60396	0.789818
AMPYVNV	231.288	230.706	98.0502	273.293	242.713	183.883	0.99748	0.423931	0.888105	0.672844
LTDYVNV	347.611	101.55	496.915	273.167	366.402	276.011	0.292137	1.42952	1.34131	1.01041
VSTYVNV	324.437	361.418	307.525	272.83	463.069	324.223	1.11399	0.947874	1.69728	1.18837
HARYVNV	191.101	284.076	113.242	272.788	288.713	179.64	1.48652	0.592578	1.05838	0.658534
QTHYVNV	258.871	533.044	113.056	272.284	181.779	167.442	2.05911	0.436727	0.667608	0.614953
RPVYVNV	309.345	311.54	69.3901	272.2	346.58	360.023	1.00709	0.224313	1.27326	1.32264
MTSYVNV	209.584	280.773	79.7357	271.863	171.779	258.455	1.33967	0.380448	0.631857	0.950681
TELYVNV	231.797	212.821	208.124	271.317	292.357	281.103	0.918135	0.89787	1.07755	1.03607
VTAYVNV	201.388	315.693	91.8056	271.317	128.845	230.928	1.56758	0.455864	0.474889	0.85114
PVTYVNV	320.932	278.791	239.3	271.275	236.535	319.396	0.86869	0.745641	0.871938	1.17739
SPVYVNV	432.846	169.266	500.177	271.233	221.868	416.509	0.391053	1.15555	0.817999	1.53562
RQQYVNV	219.362	259.113	129.553	271.233	300.846	420.964	1.18121	0.590589	1.10918	1.55204
LVPYVNV	290.863	298.327	99.5881	271.064	193.512	333.876	1.02566	0.342389	0.713898	1.23172
RKHYVNV	195.906	368.827	109.374	271.064	275.113	264.395	1.88268	0.558302	1.01494	0.975397
RQLYVNV	251.919	417.62	73.025	270.686	388.136	350.105	1.65776	0.289875	1.4339	1.2934
VLRYVNV	133.731	102.352	52.6134	270.392	368.047	273.253	0.765358	0.393427	1.36116	1.01058
KRQYVNV	190.536	314.56	41.3824	270.139	376.358	332.55	1.65092	0.217189	1.3932	1.23103
THAYVNV	328.732	245.948	369.366	270.013	500.447	277.814	0.748169	1.12361	1.85342	1.02889
NRLYVNV	287.697	363.778	94.3687	269.761	474.003	246.469	1.26445	0.328014	1.75712	0.913655
LKNYVNV	248.697	300.12	37.6543	269.719	315.646	226.314	1.20677	0.151406	1.17028	0.839074
RHAYVNV	218.967	173.371	123.402	269.719	337.602	212.471	0.791771	0.563564	1.25168	0.78775
TNGYVNV	264.693	17.6958	580.006	269.551	224.712	196.878	0.0668539	2.19124	0.833655	0.730392
APDYVNV	331.502	47.8022	527.206	269.467	222.001	249.81	0.144199	1.59036	0.823854	0.927053
ANSYVNV	330.598	452.398	130.998	269.425	365.958	233.262	1.36843	0.396245	1.35829	0.865778
TDLYVNV	184.092	218.295	171.867	269.425	118.934	164.737	1.18579	0.933593	0.441437	0.611439
DRRYVNV	221.567	223.533	41.5688	268.584	407.825	251.825	1.00887	0.187613	1.51843	0.937605
AQSYVNV	271.645	612.793	120.792	268.416	269.735	220.427	2.25586	0.444668	1.00492	0.821215
AQLYVNV	260.058	199.75	36.8154	268.374	250.09	243.764	0.768097	0.141566	0.931874	0.9083
TRYYVNV	190.819	250.383	39.0989	268.374	469.825	171.154	1.31215	0.204901	1.75064	0.637747
RTVYVNV	285.663	407.569	109.002	268.331	244.179	354.242	1.42675	0.381575	0.909991	1.32017
PKLYVNV	258.136	230.753	103.689	267.995	392.002	289.43	0.893918	0.401683	1.46272	1.07998
SHSYVNV	294.197	290.682	282.966	267.701	239.201	266.04	0.988052	0.961824	0.89354	0.993795
DTLYVNV	247.623	171.578	175.223	267.575	176.179	270.018	0.6929	0.707618	0.658429	1.00913
STIYVNV	286.963	66.8192	381.249	267.491	91.0672	232.785	0.23285	1.32857	0.34045	0.870254
DSRYVNV	244.741	319.326	108.629	267.449	398.891	233.845	1.30475	0.443853	1.49147	0.874357
STEYVNV	339.811	0	3550.92	267.196	321.069	391.528	0	10.4497	1.20162	1.46532
GTSYVNV	334.046	555.6	105.087	267.154	360.269	273.836	1.66325	0.314589	1.34854	1.02501
KLSYVNV	290.75	436.496	97.3978	266.902	440.847	296.643	1.50128	0.334988	1.65172	1.11143
LNRYVNV	286.454	491.235	124.24	266.776	331.469	210.509	1.71488	0.433719	1.2425	0.789085
RKAYVNV	204.949	331.784	62.726	266.524	177.957	222.283	1.61886	0.306057	0.667696	0.834009
SSDYVNV	310.871	106.127	1879.5	266.439	292.757	297.916	0.341387	6.0459	1.09878	1.11814
HQTYVNV	203.762	290.116	112.776	266.229	250.402	217.616	1.4238	0.553471	0.940549	0.8174
RTYYVNV	244.288	412.477	65.0095	265.767	384.847	163.093	1.68848	0.266118	1.44806	0.613668
PLGYVNV	294.084	372.413	102.757	265.641	258.535	214.38	1.26635	0.349413	0.973251	0.807032
SGRYVNV	244.684	321.921	49.3513	265.556	480.181	214.168	1.31566	0.201694	1.80821	0.806489
RYTYVNV	191.723	173.938	165.436	265.472	220.935	245.09	0.907234	0.862893	0.832232	0.923221
TDRYVNV	274.641	281.481	84.4425	265.346	376.047	309.266	1.0249	0.307465	1.41719	1.16552
RPIYVNV	303.919	236.132	145.444	265.178	199.912	377.738	0.776957	0.478562	0.753879	1.42447
TAKYVNV	270.345	323.573	94.7415	265.178	272.135	283.118	1.19689	0.350446	1.02623	1.06765
LSQYVNV	312.85	180.78	187.013	265.136	200.579	235.755	0.577849	0.597773	0.756513	0.889184
VRTYVNV	200.653	249.392	62.493	264.968	250.224	197.461	1.2429	0.311448	0.944355	0.745227
ITPYVNV	292.389	448.34	120.139	264.842	408.491	359.652	1.53337	0.410889	1.5424	1.35799
ARDYVNV	183.866	190.595	130.112	264.8	326.98	259.94	1.0366	0.707646	1.23482	0.981649
TLGYVNV	250.732	370.526	163.852	264.589	451.958	241.271	1.47778	0.653494	1.70815	0.911869
NTQYVNV	318.841	446.405	200.807	264.421	299.024	357.849	1.40009	0.629803	1.13086	1.35333
PDTYVNV	423.35	541.207	179.091	264.379	144.045	299.666	1.27839	0.423032	0.544844	1.13347
NPAYVNV	242.819	322.535	162.407	264.379	362.536	277.602	1.32829	0.668841	1.37127	1.05001
QPNYVNV	284.645	489.3	64.8697	264.043	149.956	260.842	1.71898	0.227897	0.567925	0.987877
LLNYVNV	237.054	318.665	132.769	263.959	213.201	245.461	1.34428	0.560078	0.807707	0.929921
DTSYVNV	337.324	321.827	438.942	263.664	291.78	244.824	0.95406	1.30125	1.10663	0.928545
GSSYVNV	232.475	324.375	115.293	263.454	191.112	236.02	1.39531	0.495936	0.72541	0.895867
PKHYVNV	264.58	579.477	171.634	263.202	237.513	217.085	2.19018	0.648706	0.902397	0.824786
ERTYVNV	313.528	460.42	230.865	263.118	246.401	148.878	1.46851	0.736347	0.936468	0.565823
TLKYVNV	288.941	251.138	119.394	263.076	239.113	222.973	0.869168	0.413212	0.908911	0.84756
ELPYVNV	334.611	573.484	278.679	262.95	172.268	298.234	1.71389	0.832845	0.655136	1.13419
QSLYVNV	255.028	304.367	115.572	262.866	228.846	140.074	1.19347	0.453176	0.870581	0.532873
MRRYVNV	122.314	327.112	62.4464	262.739	329.291	295.794	2.67437	0.510543	1.2533	1.12581
TREYVNV	360.667	106.882	722.654	262.445	212.935	393.544	0.296346	2.00366	0.811349	1.49953
QQRYVNV	239.032	367.978	81.4134	262.151	248.046	194.809	1.53945	0.340596	0.946195	0.743119
TLDYVNV	331.05	139.207	259.479	261.899	358.402	285.823	0.420501	0.783806	1.36848	1.09135
RSEYVNV	328.732	39.0723	2504.15	261.646	194.89	316.426	0.118857	7.61759	0.744861	1.20937
ITSYVNV	244.854	298.091	75.1221	261.562	211.424	242.915	1.21743	0.306804	0.808311	0.928708
PPCYVNV	289.789	276.243	200.201	261.52	222.09	175.026	0.953256	0.690853	0.849228	0.669264
VPRYVNV	273.963	252.837	88.9162	261.058	296.402	271.025	0.922889	0.324556	1.13539	1.03818
MPRYVNV	250.336	257.084	51.1222	260.805	409.38	260.365	1.02695	0.204214	1.56968	0.99831
LTYYVNV	245.419	454.899	155.231	260.805	237.068	286.937	1.85356	0.632513	0.908985	1.10019
HRQYVNV	192.853	158.696	107.557	260.385	450.447	245.991	0.822882	0.557714	1.72993	0.944721
QRNYVNV	160.071	495.151	52.4736	260.049	185.868	221.912	3.09333	0.327816	0.714743	0.853348
AGTYVNV	349.759	228.11	560.107	259.586	290.313	200.007	0.652193	1.60141	1.11837	0.770485
GRRYVNV	222.414	467.357	100.66	259.502	394.091	203.826	2.10129	0.452578	1.51864	0.78545
THRYVNV	309.911	471.887	86.3531	259.46	322.669	258.826	1.52266	0.278639	1.24362	0.997558
HTQYVNV	280.689	417.856	165.996	259.334	226.49	237.293	1.48868	0.591387	0.873354	0.91501
ATYYVNV	282.215	553.571	101.965	259.292	394.625	149.143	1.96152	0.361302	1.52193	0.575195
TDTYVNV	289.167	321.591	57.7396	258.997	342.98	215.494	1.11213	0.199676	1.32426	0.832032
GPHYVNV	176.575	396.904	92.7376	258.871	211.023	272.245	2.24779	0.525202	0.815167	1.05166
THQYVNV	242.31	46.4337	373.28	258.829	178.268	267.472	0.191629	1.54051	0.688746	1.03339
DRTYVNV	377.85	310.549	376.636	258.703	242.535	188.869	0.821884	0.996786	0.937502	0.730061
QNPYVNV	255.084	271.099	179.976	258.451	242.446	272.298	1.06278	0.705556	0.938073	1.05358
PRDYVNV	289.054	336.314	198.384	258.409	211.912	310.327	1.1635	0.686321	0.820066	1.20091
NNNYVNV	269.78	386.381	170.702	258.241	156.179	313.88	1.43221	0.632747	0.60478	1.21546
LRVYVNV	144.923	79.4186	54.7571	258.241	153.201	288.793	0.548007	0.377837	0.593249	1.11831
TYRYVNV	276.054	373.027	81.5066	258.115	171.468	204.409	1.35128	0.295256	0.664309	0.791932
TTWYVNV	178.045	271.996	100.054	258.03	317.291	214.54	1.52768	0.561961	1.22966	0.831451
TGHYVNV	252.767	222.259	254.259	257.988	212.846	181.125	0.879304	1.00591	0.825021	0.702068
LLHYVNV	233.38	141.896	141.017	257.82	322.713	245.355	0.608007	0.604239	1.2517	0.951651
STMYVNV	207.775	264.87	26.9358	257.442	375.824	229.549	1.27479	0.129639	1.45984	0.891655
NKPYVNV	177.31	337.116	107.138	256.979	136.979	156.94	1.90128	0.604239	0.533034	0.610711
YSPYVNV	285.324	279.829	324.954	256.727	270.891	276.117	0.980743	1.1389	1.05517	1.07553
TQKYVNV	191.101	178.515	75.9143	256.222	142.534	241.642	0.934138	0.397247	0.556291	0.943095
TYLYVNV	220.945	162.707	139.619	256.054	234.535	138.589	0.736413	0.631918	0.915957	0.541248
RAKYVNV	226.427	120.709	129.693	255.592	349.247	262.698	0.533101	0.572779	1.36642	1.0278
QSRYVNV	335.176	375.056	123.961	255.55	176.49	229.549	1.11898	0.369838	0.690628	0.898257
SMTYVNV	292.558	280.631	98.19	255.508	255.913	323.48	0.959232	0.335625	1.00158	1.26603
AGRYVNV	217.836	400.915	77.0328	255.213	390.536	226.951	1.84044	0.353627	1.53023	0.889258
RGSYVNV	252.145	100.465	451.152	255.129	371.069	294.256	0.39844	1.78926	1.45443	1.15336
AEPYVNV	361.685	168.086	350.119	254.541	302.802	338.278	0.464731	0.968023	1.1896	1.32897
LNLYVNV	229.706	342.873	145.211	254.457	91.2006	300.037	1.49266	0.632162	0.358413	1.17913
RSDYVNV	221.623	70.8303	567.657	254.33	232.357	266.305	0.319598	2.56136	0.913603	1.04708
RGLYVNV	164.931	135.526	74.8891	254.246	320.535	257.978	0.821711	0.454062	1.26073	1.01468
TAGYVNV	253.841	32.749	759.703	253.91	284.268	264.979	0.129014	2.99283	1.11956	1.04359
SNVYVNV	154.701	106.316	129.786	253.279	160.268	170.783	0.687237	0.838948	0.63277	0.674287
KTQYVNV	254.519	157.422	65.9882	253.237	171.334	243.658	0.618506	0.259266	0.676576	0.962171
YTPYVNV	280.519	252.412	251.883	253.195	207.646	225.837	0.899805	0.897917	0.820101	0.891947
KPAYVNV	287.076	129.156	105.74	252.985	241.601	306.985	0.449901	0.368333	0.955003	1.21345
SHLYVNV	275.376	232.027	509.544	252.985	228.668	293.354	0.842583	1.85036	0.90388	1.15957
LAQYVNV	268.028	355.048	160.124	252.985	287.78	279.405	1.32467	0.597415	1.13754	1.10443
SNNYVNV	332.689	469.811	293.125	252.733	205.512	203.932	1.41216	0.881079	0.813161	0.806907
RMRYVNV	158.884	167.331	81.1337	252.48	369.869	272.298	1.05317	0.510649	1.46494	1.07849
VLSYVNV	99.818	181.016	69.5765	252.396	103.423	176.511	1.81346	0.697034	0.409764	0.699341
TKGYVNV	238.128	72.3403	284.457	252.102	240.846	267.313	0.303788	1.19456	0.955351	1.06033
RREYVNV	206.362	92.1596	251.836	251.808	174.268	224.988	0.446591	1.22036	0.692066	0.893491
SQQYVNV	289.224	379.728	133.048	251.766	151.112	220.321	1.31292	0.460018	0.600209	0.875102
SPIYVNV	287.867	76.5873	492.068	251.724	274.046	211.622	0.266051	1.70936	1.08868	0.840694
QPKYVNV	207.606	189.274	76.4736	251.513	110.267	258.614	0.911699	0.36836	0.438415	1.02823
PGHYVNV	269.497	256.659	288.698	251.345	387.291	247.635	0.952364	1.07125	1.54087	0.98524
NRNYVNV	242.367	271.854	85.0483	251.051	132.356	198.575	1.12166	0.350907	0.527209	0.790975
SMRYVNV	228.632	317.203	75.6813	251.051	370.58	260.736	1.38739	0.331018	1.47611	1.03858
SIRYVNV	169.058	255.291	54.5707	250.883	352.669	236.232	1.51008	0.322794	1.40571	0.941604
RNKYVNV	138.592	60.7791	58.3455	250.631	276.357	212.365	0.438546	0.420987	1.10265	0.847323
SKHYVNV	216.593	559.328	84.1163	250.294	455.469	232.254	2.5824	0.388362	1.81974	0.927926
HGPYVNV	254.575	268.976	96.9318	250	313.291	316.214	1.05657	0.380758	1.25316	1.26486
QRQYVNV	199.466	223.014	108.629	249.832	312.046	298.499	1.11805	0.544597	1.24903	1.1948
THLYVNV	480.664	145.766	598.74	249.79	124.89	191.998	0.30326	1.24565	0.499979	0.76864
TRMYVNV	180.305	200.977	53.5455	249.537	404.047	288.581	1.11465	0.296971	1.61918	1.15646
TYSYVNV	274.415	441.734	179.231	249.453	401.914	235.437	1.60973	0.653137	1.61118	0.943811
PGAYVNV	226.654	156.383	215.114	249.369	248.268	208.811	0.689967	0.949087	0.995585	0.837359
HTKYVNV	166.91	21.8956	50.8892	249.285	223.335	273.359	0.131182	0.30489	0.895901	1.09657
HSSYVNV	298.945	297.195	193.631	249.201	265.335	162.615	0.994143	0.647712	1.06474	0.652546
KTAYVNV	215.858	191.35	104.155	248.781	178.268	275.905	0.886464	0.482517	0.716566	1.10903
LPVYVNV	300.641	226.553	177.599	248.444	85.2005	317.646	0.753567	0.590736	0.342936	1.27854
LPDYVNV	308.95	198.57	279.704	248.192	102.445	288.21	0.642726	0.905338	0.412766	1.16124
TPMYVNV	250.167	371.328	147.681	248.066	172.712	286.247	1.48432	0.590331	0.696235	1.15392
SDRYVNV	198.279	275.676	58.9047	247.687	560.092	283.383	1.39034	0.297079	2.26129	1.14412
KLLYVNV	161.144	140.103	77.359	247.519	161.734	256.068	0.869427	0.48006	0.653421	1.03454
GTAYVNV	208.227	444.706	179.557	247.141	311.246	223.715	2.13568	0.862311	1.25939	0.905214
QGPYVNV	226.936	354.151	151.223	247.015	278.535	249.598	1.56058	0.666367	1.12761	1.01046
PMRYVNV	212.749	465.281	76.194	246.846	305.78	247.052	2.18699	0.35814	1.23874	1.00083
KPKYVNV	142.605	90.3192	55.9688	246.678	147.69	352.121	0.633351	0.392473	0.598714	1.42745
HSHYVNV	291.371	185.593	253.887	246.216	209.646	187.384	0.636964	0.871351	0.851471	0.761056
NSAYVNV	314.263	232.688	377.009	245.921	305.157	186.217	0.740423	1.19966	1.24087	0.757222
TISYVNV	218.514	253.451	79.5027	245.081	272.713	191.256	1.15988	0.363833	1.11275	0.780379
RLKYVNV	150.971	37.9869	22.2757	245.039	214.668	277.337	0.251618	0.14755	0.876058	1.13181
AAHYVNV	280.067	316.778	140.737	244.954	223.557	273.041	1.13108	0.502514	0.912647	1.11466
SKQYVNV	197.432	360.427	103.037	244.786	174.268	242.013	1.82558	0.521885	0.711918	0.988672
SLGYVNV	237.054	176.863	117.437	244.618	292.357	232.307	0.74609	0.495401	1.19516	0.949674
ITTYVNV	228.632	130.43	103.736	244.408	221.29	261.107	0.570479	0.453723	0.905414	1.06833
SIPYVNV	225.58	314.985	60.1163	244.366	308.491	231.512	1.39633	0.266497	1.26241	0.947399
LRYYVNV	101.966	90.0833	23.4873	244.282	315.291	156.834	0.883465	0.230345	1.29069	0.642021
WPTYVNV	208.793	307.246	132.349	244.071	263.468	255.803	1.47154	0.633878	1.07947	1.04807
RHLYVNV	272.21	281.575	154.765	244.029	194.223	207.804	1.0344	0.568548	0.795902	0.851552
GTLYVNV	247.793	245.429	110.167	244.029	368.802	212.63	0.990458	0.444592	1.5113	0.87133
SVTYVNV	298.267	271.146	174.943	243.987	164.357	179.693	0.909072	0.586532	0.673627	0.736487
APKYVNV	263.676	246.325	100.8	243.987	151.779	229.549	0.934198	0.382287	0.622076	0.940825
TNQYVNV	315.111	415.355	170.656	243.567	313.38	235.065	1.31812	0.541574	1.28663	0.965095
RISYVNV	121.749	104.995	49.2581	243.567	342.847	263.494	0.862391	0.404589	1.40761	1.08181
PDRYVNV	262.319	297.383	161.149	243.525	382.047	228.17	1.13367	0.614325	1.56882	0.936949
ARKYVNV	176.745	99.7569	55.7358	243.483	157.468	247.848	0.564413	0.315346	0.64673	1.01793
HSAYVNV	286.68	222.4	195.448	243.399	286.757	198.416	0.775779	0.681763	1.17814	0.815189
PNRYVNV	254.123	297.478	54.0115	243.231	336.802	194.544	1.1706	0.21254	1.3847	0.799834
DSPYVNV	283.063	35.6275	849.038	242.81	304.891	217.828	0.125864	2.99947	1.25568	0.897112
MLRYVNV	138.762	175.967	58.9047	242.558	253.424	165.161	1.26812	0.424502	1.0448	0.680914
ATEYVNV	307.311	14.7229	1293.29	242.474	211.246	244.771	0.0479088	4.20842	0.871211	1.00948
KSLYVNV	182.849	305.028	105.32	242.39	361.824	316.744	1.6682	0.575995	1.49274	1.30676
QTQYVNV	189.292	149.305	172.8	241.549	249.646	313.35	0.788753	0.91287	1.03352	1.29725
SGQYVNV	174.145	0	523.711	241.381	334.891	283.595	0	3.00734	1.3874	1.17489
VRRYVNV	140.853	179.364	91.526	241.086	230.401	201.439	1.27341	0.649797	0.95568	0.835548
PKAYVNV	271.363	364.297	137.475	240.918	173.734	186.217	1.34247	0.506611	0.721135	0.772948
AGLYVNV	157.244	64.8845	112.45	240.834	356.224	155.084	0.412634	0.71513	1.47913	0.643944
SYTYVNV	238.41	323.715	66.4542	240.456	258.135	242.597	1.35781	0.278739	1.07352	1.0089
HTHYVNV	297.08	196.305	109.701	240.245	176.09	232.626	0.660782	0.369263	0.732959	0.968283
TVLYVNV	212.353	210.273	35.1844	240.035	98.6228	228.223	0.990202	0.165688	0.410868	0.950792
SPDYVNV	339.585	63.752	1690.11	239.993	309.78	264.077	0.187735	4.97698	1.29079	1.10035
NKSYVNV	215.236	333.671	103.316	239.825	203.69	347.719	1.55026	0.480013	0.849328	1.44988
ANLYVNV	233.549	341.458	87.6114	239.615	286.002	207.804	1.46204	0.37513	1.19359	0.867241
RVRYVNV	173.523	238.728	69.6697	239.068	336.135	193.696	1.37577	0.401502	1.40602	0.810211
RWTYVNV	131.527	56.2018	59.8367	238.942	201.379	199.901	0.427302	0.454939	0.842795	0.836609
THHYVNV	255.649	41.6676	499.012	238.9	116.534	219.631	0.162987	1.95194	0.487794	0.919344
GATYVNV	228.914	373.829	67.759	238.9	403.825	237.717	1.63305	0.296002	1.69035	0.995049
PRKYVNV	252.145	379.397	74.6095	238.479	176.446	260.842	1.50468	0.295899	0.739877	1.09377
PAGYVNV	250.562	303.754	208.263	238.269	353.913	280.307	1.21229	0.831184	1.48535	1.17643
TLYYVNV	161.427	188.377	68.2716	238.227	434.98	247.105	1.16695	0.422926	1.82591	1.03727
RRYYVNV	163.292	99.1907	24.4659	238.185	299.868	159.857	0.607442	0.149829	1.25897	0.671147
LSKYVNV	281.197	569.049	86.8192	237.723	265.202	254	2.02366	0.308748	1.11559	1.06847
QKPYVNV	203.988	249.911	75.6347	237.723	157.645	218.995	1.22513	0.37078	0.663148	0.92122
RAVYVNV	178.327	108.204	132.023	237.47	221.646	219.949	0.606771	0.740341	0.933362	0.926218
LQQYVNV	298.776	395.63	78.5706	237.344	104.045	223.397	1.32417	0.262975	0.438372	0.941236
AKSYVNV	180.701	93.6696	32.0154	237.26	322.624	232.254	0.518368	0.177173	1.35979	0.978901
TTFYVNV	178.045	247.08	74.3765	237.092	281.024	221.063	1.38774	0.417741	1.18529	0.932394
AHLYVNV	249.997	62.9026	226.345	236.84	199.912	181.285	0.251613	0.90539	0.844083	0.765432
RITYVNV	233.436	200.458	108.349	236.84	270.179	285.717	0.858726	0.464149	1.14077	1.20637
ATIYVNV	226.936	99.2851	116.225	236.714	233.335	182.558	0.437502	0.512148	0.985726	0.771217
MRTYVNV	234.68	424.274	39.5649	236.125	370.936	316.108	1.80788	0.168591	1.57093	1.33873
TRIYVNV	236.828	143.878	159.192	235.999	139.868	221.806	0.607524	0.672184	0.592662	0.93986
MPAYVNV	122.483	101.975	45.8096	235.999	155.556	311.599	0.832561	0.374007	0.659141	1.32034
VLLYVNV	91.6788	27.8885	27.4485	235.999	116.401	283.648	0.304198	0.299398	0.493226	1.20191
PTIYVNV	294.65	167.992	222.757	235.831	98.7117	305.606	0.570141	0.756005	0.41857	1.29587
SMSYVNV	175.558	326.452	109.328	235.831	310.669	223.821	1.85951	0.622746	1.31734	0.949076
PKQYVNV	261.754	171.153	167.953	235.789	139.334	181.232	0.653872	0.641645	0.590928	0.768619
MSRYVNV	175.614	245.759	33.0407	235.41	432.314	174.549	1.39943	0.188144	1.83643	0.741466
GSRYVNV	233.21	594.247	81.8328	235.326	271.557	281.739	2.54812	0.350897	1.15396	1.19723
EAPYVNV	309.741	124.861	440.154	235.032	170.801	212.948	0.403115	1.42104	0.726715	0.906041
RPWYVNV	136.275	237.501	51.728	234.78	202.935	99.5527	1.74281	0.379586	0.864362	0.424026
ELRYVNV	194.888	241.087	113.755	234.737	223.024	258.72	1.23705	0.583694	0.950098	1.10217
RGRYVNV	195.566	177.807	57.8794	234.611	296.046	189.983	0.90919	0.295958	1.26186	0.809777
GPQYVNV	218.514	277.989	87.3784	234.485	350.091	317.699	1.27218	0.399875	1.49302	1.35488
SLHYVNV	313.754	360.616	133.887	234.191	281.424	280.095	1.14936	0.426726	1.20169	1.19601
WRPYVNV	203.253	492.084	80.9473	234.023	272.668	222.867	2.42104	0.398258	1.16514	0.952329
YPRYVNV	196.584	358.587	115.945	233.981	232.624	227.958	1.82409	0.589801	0.9942	0.974261
GRLYVNV	175.953	264.257	53.5455	233.981	382.536	161.926	1.50186	0.304316	1.6349	0.692047
IRRYVNV	115.644	99.8985	21.0174	233.644	188.934	236.232	0.863844	0.181742	0.808641	1.01108
SRVYVNV	250.336	250.195	176.807	233.602	215.157	251.666	0.999434	0.706279	0.921039	1.07733
ADTYVNV	196.527	351.32	146.516	233.518	391.958	202.182	1.78764	0.745525	1.67849	0.865807
KQRYVNV	193.362	349.385	38.9125	233.518	208.668	231.353	1.8069	0.201242	0.893583	0.990727
RRVYVNV	167.588	117.028	66.3144	233.434	266.802	185.581	0.698308	0.395699	1.14294	0.795003
RIRYVNV	112.309	143.265	67.6192	233.392	187.69	178.474	1.27563	0.60208	0.804183	0.764694
ATGYVNV	334.893	41.9036	555.261	233.056	296.002	221.222	0.125125	1.65802	1.27009	0.949225
SGLYVNV	241.858	191.822	106.905	232.341	300.002	228.542	0.793119	0.442014	1.29121	0.983648
RAGYVNV	223.262	200.93	135.238	232.257	329.069	136.467	0.899971	0.605738	1.41683	0.587571
SWTYVNV	157.471	162.66	133.328	232.215	208.09	218.093	1.03295	0.846684	0.896111	0.939187
AHSYVNV	214.954	148.928	93.9958	232.005	392.536	157.046	0.692836	0.437285	1.69193	0.67691
LQAYVNV	184.658	69.7449	59.8833	231.963	258.935	151.742	0.377698	0.324294	1.11628	0.654167
NAPYVNV	283.571	384.305	239.207	231.794	246.046	234.005	1.35523	0.843552	1.06148	1.00954
AIPYVNV	171.827	368.921	45.297	231.794	269.202	242.226	2.14705	0.263619	1.16138	1.045
TSIYVNV	329.185	48.4156	255.285	231.584	123.956	316.744	0.147077	0.775506	0.535254	1.36773
VAPYVNV	262.828	0	373.746	231.374	365.38	318.229	0	1.42202	1.57918	1.37539
PELYVNV	268.819	295.873	118.415	231.164	77.3782	311.546	1.10064	0.440501	0.334734	1.34773
TKQYVNV	247.68	381.615	170.05	230.995	220.801	184.732	1.54076	0.686572	0.955869	0.799722
KNRYVNV	159.392	159.734	43.5727	230.911	223.868	235.224	1.00214	0.273368	0.969498	1.01868
TMLYVNV	227.727	319.326	24.699	230.617	255.824	232.944	1.40223	0.108458	1.1093	1.01009
TSMYVNV	283.458	489.819	190.695	230.239	285.513	169.934	1.72801	0.672743	1.24007	0.738079
NPLYVNV	369.824	761.909	178.858	229.986	249.024	233.05	2.06019	0.483629	1.08278	1.01332
HRLYVNV	251.693	325.272	52.9397	229.608	319.513	212.312	1.29234	0.210334	1.39156	0.924672
RPMYVNV	198.788	170.021	90.6871	229.608	167.379	238.566	0.855287	0.4562	0.728976	1.03901
KTYYVNV	152.157	331.312	28.7533	229.566	247.379	93.5064	2.17743	0.188971	1.0776	0.407318
APVYVNV	335.798	337.022	335.253	229.524	109.512	310.963	1.00365	0.998379	0.477126	1.35482
LSHYVNV	276.336	217.493	166.508	229.44	338.669	198.681	0.787058	0.602556	1.47607	0.86594
QHTYVNV	284.419	212.16	400.776	229.398	223.246	230.769	0.745943	1.4091	0.973182	1.00598
KQTYVNV	205.571	498.879	157.421	229.356	381.913	253.788	2.4268	0.765774	1.66516	1.10653
VTLYVNV	212.127	67.6214	143.44	229.314	156.357	190.46	0.318777	0.676199	0.681846	0.830566
RQNYVNV	146.562	101.456	45.1572	229.23	242.935	175.556	0.692239	0.30811	1.05979	0.765854
LMRYVNV	157.244	172.475	66.2212	229.188	468.358	293.036	1.09686	0.421135	2.04356	1.27859
KTEYVNV	136.218	13.6847	455.533	229.103	112.756	267.684	0.100462	3.34414	0.492163	1.1684
SNQYVNV	208.736	197.721	137.242	229.061	217.335	136.998	0.947228	0.657492	0.948805	0.598083
AHRYVNV	200.597	281.434	85.9803	228.935	272.579	175.875	1.40298	0.428622	1.19064	0.768229
QLAYVNV	223.093	412.146	132.023	228.725	189.779	221.063	1.84742	0.591785	0.829725	0.966502
KSNYVNV	270.741	237.784	169.864	228.683	187.912	201.916	0.878272	0.627403	0.821715	0.882954
VQPYVNV	227.671	51.1054	172.427	228.347	199.335	342.256	0.22447	0.75735	0.872947	1.49884
SRGYVNV	311.663	230.611	297.739	228.263	232.757	123.897	0.739938	0.955324	1.01969	0.542784
TYNYVNV	162.218	339.9	65.1959	228.22	324.135	173.435	2.09533	0.401902	1.42027	0.759945
PREYVNV	285.38	223.533	168.699	228.052	115.067	269.593	0.783282	0.591136	0.504566	1.18216
KRHYVNV	162.444	72.9066	148.52	228.052	232.757	191.574	0.448809	0.914281	1.02063	0.840044
PGSYVNV	247.341	303.423	115.153	228.01	382.625	232.944	1.22674	0.465565	1.6781	1.02164
PERYVNV	304.993	490.763	130.066	227.8	96.845	274.261	1.60909	0.426454	0.425132	1.20395
SITYVNV	284.137	181.629	135.891	227.506	272.979	241.271	0.639233	0.478259	1.19988	1.0605
QNTYVNV	203.197	407.946	111.611	227.506	209.335	113.767	2.00764	0.549277	0.920129	0.500062
NPQYVNV	209.64	219.144	174.058	227.38	205.779	155.243	1.04533	0.830268	0.905002	0.682747
CRPYVNV	162.784	199.467	18.0815	227.085	155.023	243.605	1.22535	0.111077	0.682665	1.07274
HSLYVNV	235.641	265.908	65.0095	226.959	248.713	199.265	1.12845	0.275884	1.09585	0.877975
LKKYVNV	155.718	162.612	43.4329	226.959	463.869	418.737	1.04427	0.278919	2.04385	1.84499
SAHYVNV	393.507	384.541	161.988	226.833	220.135	224.564	0.977215	0.411652	0.97047	0.989996
LGTYVNV	312.737	102.211	608.34	226.833	249.424	185.262	0.326827	1.94521	1.09959	0.816735
HVPYVNV	168.662	173.89	77.359	225.992	286.091	277.178	1.031	0.458663	1.26593	1.22649
LHTYVNV	284.08	50.02	433.537	225.95	291.557	215.176	0.176077	1.52611	1.29036	0.952317
LHRYVNV	256.102	293.608	80.2017	225.908	143.779	224.193	1.14645	0.313164	0.636448	0.992406
EPLYVNV	356.994	292.9	279.378	225.866	221.157	281.739	0.820464	0.782585	0.979151	1.24737
LHSYVNV	206.136	187.67	114.221	225.74	158.979	197.779	0.910416	0.554105	0.704256	0.876139
HPHYVNV	381.411	321.166	197.219	225.698	242.401	183.618	0.842048	0.517077	1.07401	0.813558
TLIYVNV	166.345	32.5602	102.105	225.698	142.934	223.821	0.19574	0.613814	0.633299	0.991686
HSQYVNV	229.875	90.1776	163.619	225.488	201.379	218.73	0.392289	0.711773	0.893082	0.970029
NLNYVNV	212.806	173.843	31.1766	225.403	126.267	233.05	0.816911	0.146503	0.560184	1.03392
TMNYVNV	194.436	343.675	110.586	225.067	115.778	343.794	1.76755	0.568753	0.514418	1.52752
GSAYVNV	182.227	148.644	147.635	225.025	160.845	145.643	0.815709	0.810167	0.714789	0.64723
MTRYVNV	223.319	555.175	51.7746	224.857	266.579	204.94	2.48602	0.231842	1.18555	0.911423
RMSYVNV	150.857	199.561	21.2504	224.815	236.535	199.742	1.32285	0.140864	1.05213	0.888473
SSYYVNV	200.427	506.618	41.2892	224.773	277.513	115.888	2.52769	0.206006	1.23464	0.515581
ITRYVNV	234.171	160.347	86.0735	224.478	181.023	213.32	0.684744	0.367567	0.806417	0.95029
HNPYVNV	260.736	192.719	392.247	224.436	236.09	231.406	0.739132	1.50438	1.05193	1.03105
TQYYVNV	167.758	254.3	45.9494	224.436	185.69	203.773	1.51588	0.273903	0.827361	0.907931
PHGYVNV	224.675	75.1716	312.512	224.352	222.579	215.176	0.334579	1.39095	0.992096	0.959099
KKSYVNV	168.888	56.1074	71.5804	224.226	169.823	151.954	0.332217	0.423833	0.757375	0.677684
LYTYVNV	157.357	205.507	93.2036	224.058	263.513	209.448	1.30599	0.592305	1.17609	0.934793
EPQYVNV	224.336	48.4156	246.803	224.016	180.046	183.406	0.215817	1.10015	0.803717	0.818719
HQLYVNV	186.862	445.131	32.0154	223.932	145.956	218.464	2.38214	0.171332	0.651789	0.975584
HRAYVNV	241.349	201.637	100.66	223.89	218.357	100.613	0.835459	0.417071	0.975287	0.449388
YSSYVNV	230.893	483.59	99.9143	223.806	215.646	207.22	2.09444	0.43273	0.96354	0.925893
YRLYVNV	152.327	256.943	77.1726	223.722	303.78	226.261	1.68678	0.506624	1.35785	1.01135
NGRYVNV	117.114	191.067	34.2057	223.553	385.602	160.281	1.63147	0.292073	1.72488	0.716971
NATYVNV	329.637	446.452	334.787	223.469	238.046	191.892	1.35438	1.01562	1.06523	0.858696
PSNYVNV	343.937	364.203	235.386	223.427	212.268	309.425	1.05892	0.684386	0.950054	1.3849
SGSYVNV	303.919	97.1144	242.609	223.385	301.557	217.404	0.31954	0.798268	1.34994	0.973223
TWRYVNV	100.496	155.109	34.5785	223.343	357.469	153.44	1.54343	0.344078	1.60054	0.687012
AMTYVNV	175.84	255.904	42.8271	223.217	195.246	186.907	1.45532	0.243557	0.874689	0.837331
PSEYVNV	293.35	0	2602.38	223.049	272.446	242.172	0	8.87127	1.22146	1.08574
PRIYVNV	137.066	111.224	119.207	223.049	178.357	230.345	0.811461	0.869708	0.79963	1.03271
SPYYVNV	244.854	624.448	81.3202	222.923	472.981	187.49	2.55029	0.332117	2.12172	0.841054
SANYVNV	223.997	427.813	74.9357	222.881	224.357	169.616	1.9099	0.334539	1.00662	0.761018
NLLYVNV	271.815	371.47	170.236	222.713	112.09	233.899	1.36663	0.626296	0.503292	1.05023
PNAYVNV	265.541	237.406	98.8424	222.586	356.047	251.666	0.894049	0.372231	1.59959	1.13065
WPRYVNV	181.379	178.515	49.8639	222.586	331.202	149.09	0.984207	0.274915	1.48797	0.669809
ETAYVNV	277.919	206.545	190.555	222.544	155.823	187.861	0.743184	0.685648	0.700189	0.844152
DTNYVNV	221.68	117.122	258.687	222.208	362.98	236.232	0.528341	1.16694	1.63351	1.06311
NLAYVNV	136.614	176.675	163.339	221.577	179.557	157.311	1.29324	1.19563	0.810356	0.709961
ISTYVNV	225.693	372.838	142.928	221.493	259.602	218.199	1.65197	0.633285	1.17205	0.985128
KNLYVNV	171.601	224.335	79.7823	221.199	207.868	224.935	1.30731	0.464929	0.939733	1.01689
SKAYVNV	254.519	316.731	142.136	221.031	364.936	223.609	1.24443	0.558448	1.65106	1.01166
EARYVNV	177.536	501.144	61.5144	220.821	298.446	173.541	2.82278	0.34649	1.35153	0.785892
QAAYVNV	157.131	175.448	99.8677	220.694	213.735	200.644	1.11657	0.635568	0.968464	0.909146
LVTYVNV	205.062	262.511	134.167	220.652	102.578	279.034	1.28015	0.654273	0.464887	1.26459
LAKYVNV	152.44	63.3744	144.792	220.442	253.824	189.665	0.415733	0.949828	1.15143	0.860383
LKAYVNV	133.957	100.984	128.854	220.442	131.379	301.469	0.753851	0.961903	0.595978	1.36757
TESYVNV	279.389	270.722	197.778	220.148	155.245	403.568	0.968979	0.707896	0.705187	1.83317
YAPYVNV	166.345	154.637	125.499	220.064	364.713	206.266	0.929621	0.75445	1.65731	0.937299
KPNYVNV	218.684	250.95	158.493	219.811	302.357	226.844	1.14754	0.724757	1.37553	1.032
YTKYVNV	155.605	91.4989	74.5629	219.811	274.179	228.754	0.588019	0.47918	1.24734	1.04068
LTMYVNV	160.636	199.278	76.9862	219.601	205.112	212.736	1.24056	0.479259	0.934022	0.968739
ASDYVNV	212.919	11.2781	1463.2	219.517	202.979	201.121	0.0529691	6.87212	0.924661	0.916197
RESYVNV	159.053	266.947	78.8037	219.475	246.046	195.234	1.67835	0.495455	1.12107	0.889548
RLEYVNV	175.727	316.448	69.9493	219.307	246.624	157.152	1.80079	0.398056	1.12456	0.716586
TNDYVNV	251.919	0	1521.08	219.265	204.001	224.033	0	6.03799	0.930387	1.02175
RINYVNV	89.2484	122.549	29.2193	218.929	160.179	196.825	1.37312	0.327393	0.731649	0.899037
QRHYVNV	193.814	314.513	83.1842	218.718	90.2672	143.256	1.62275	0.429196	0.41271	0.65498
QLQYVNV	158.827	261.19	93.8094	218.718	119.734	180.648	1.64449	0.590639	0.547435	0.82594
PSKYVNV	256.045	255.48	64.5901	218.592	188.09	218.093	0.997792	0.252261	0.860461	0.997717
GHPYVNV	252.767	227.686	286.881	218.466	148.179	188.922	0.900773	1.13496	0.678269	0.864766
TVAYVNV	162.444	205.177	42.8737	218.424	171.468	147.446	1.26306	0.263928	0.785022	0.675046
RELYVNV	214.558	219.569	43.3397	218.298	289.824	219.207	1.02336	0.201995	1.32765	1.00416
NPNYVNV	271.306	335.512	153.134	218.172	212.268	162.721	1.23665	0.564431	0.97294	0.74584
YNTYVNV	218.232	279.404	116.924	218.172	420.003	169.669	1.28031	0.535779	1.9251	0.777687
SVSYVNV	175.84	581.695	36.3028	218.046	330.046	217.298	3.30809	0.206453	1.51366	0.996569
SYPYVNV	394.75	0	3014.53	218.004	192.934	188.392	0	7.63655	0.885006	0.864168
RNDYVNV	307.819	49.265	534.802	218.004	338.758	189.134	0.160045	1.73739	1.55391	0.867574
VRLYVNV	124.349	142.274	54.6173	218.004	198.09	217.987	1.14415	0.439227	0.908655	0.999924
HAAYVNV	245.984	121.7	119.58	217.625	191.69	223.45	0.494746	0.48613	0.880827	1.02677
WTSYVNV	160.975	219.569	67.8522	217.625	171.112	166.54	1.364	0.421508	0.78627	0.765261
LANYVNV	180.758	103.296	77.0794	217.457	273.779	239.945	0.571462	0.426424	1.25901	1.10341
PRMYVNV	155.775	203.525	58.5319	217.289	224.535	198.469	1.30653	0.375747	1.03335	0.913388
TLMYVNV	213.767	188.283	112.357	217.121	168.623	238.884	0.880788	0.525606	0.776634	1.10024
CTPYVNV	181.21	288.181	139.992	217.121	260.713	241.695	1.59032	0.77254	1.20077	1.11318
HPNYVNV	291.145	346.979	149.685	216.91	176.312	206.902	1.19177	0.514125	0.812834	0.95386
DPTYVNV	236.771	20.1968	606.942	216.28	210.535	211.941	0.0853008	2.56341	0.973437	0.979938
PWTYVNV	133.053	268.74	42.5941	216.154	332.491	227.852	2.01979	0.320128	1.53822	1.05412
SMLYVNV	188.953	419.13	117.763	216.027	190.89	197.567	2.21817	0.623237	0.883638	0.914547
TWTYVNV	178.497	236.415	98.7492	216.027	222.935	171.473	1.32448	0.553227	1.03197	0.793754
MSPYVNV	244.515	12.3634	701.171	215.943	134.801	297.597	0.0505632	2.8676	0.624242	1.37813
NQPYVNV	196.301	371.8	57.5998	215.901	166.668	234.588	1.89403	0.293426	0.771962	1.08655
KKPYVNV	193.136	308.945	72.9318	215.817	132.801	227.163	1.59962	0.377619	0.615339	1.05257
HLLYVNV	231.514	338.107	71.627	215.691	223.557	235.702	1.46041	0.309384	1.03647	1.09277
KTGYVNV	149.049	100.937	254.865	215.565	142.134	165.691	0.677206	1.70995	0.659357	0.768638
QSQYVNV	200.371	213.765	198.757	215.439	306.669	192.37	1.06685	0.991944	1.42346	0.89292
EPAYVNV	289.676	236.321	275.137	215.313	195.646	232.36	0.815813	0.949811	0.908658	1.07918
GTQYVNV	183.697	206.828	44.6911	215.313	437.869	181.55	1.12592	0.243288	2.03364	0.843191
NKNYVNV	166.627	351.462	51.4484	215.229	186.89	280.678	2.10927	0.308764	0.868333	1.30409
QASYVNV	236.488	386.947	136.124	214.976	193.468	177.254	1.63622	0.575605	0.89995	0.824527
VPLYVNV	304.371	218.484	104.388	214.934	260.179	258.508	0.717819	0.342963	1.21051	1.20273
VTNYVNV	208.906	191.586	179.044	214.85	272.846	196.719	0.917094	0.857057	1.26994	0.915609
LTVYVNV	185.505	58.6556	67.6192	214.766	55.5559	294.044	0.316193	0.364513	0.258681	1.36914
WTTYVNV	216.084	199.844	108.722	214.724	183.512	275.852	0.924845	0.503147	0.854642	1.28468
LDTYVNV	224.788	176.439	165.436	214.43	288.002	266.782	0.78491	0.735965	1.34311	1.24415
QHSYVNV	181.04	234.198	108.256	214.43	235.424	275.056	1.29362	0.597966	1.09791	1.28273
SESYVNV	202.519	357.69	113.196	214.304	387.158	188.71	1.76621	0.55894	1.80659	0.880573
LMTYVNV	173.41	275.912	38.8193	214.262	133.867	210.35	1.5911	0.223859	0.624785	0.981742
PVRYVNV	326.528	281.669	152.015	214.219	182.49	251.932	0.862619	0.46555	0.851883	1.17604
DLPYVNV	222.527	294.222	236.924	214.093	295.78	228.117	1.32218	1.06469	1.38154	1.0655
TMHYVNV	262.376	345.327	64.4969	213.841	202.579	303.697	1.31616	0.245819	0.947334	1.4202
VPSYVNV	244.91	371.375	129.32	213.841	213.068	293.885	1.51637	0.52803	0.996385	1.37431
KSAYVNV	290.467	179.128	124.101	213.799	211.868	253.841	0.616691	0.427245	0.990968	1.18729
GALYVNV	171.997	59.4106	79.3629	213.799	400.402	228.648	0.345417	0.461421	1.8728	1.06945
YLPYVNV	178.949	131.94	49.9571	213.547	433.114	314.782	0.737303	0.27917	2.02819	1.47406
ALNYVNV	178.045	160.253	131.93	213.547	136.267	195.923	0.900072	0.740993	0.638115	0.917472
LGRYVNV	239.71	460.42	122.796	213.505	196.712	121.351	1.92074	0.512268	0.921349	0.568378
AAGYVNV	174.71	153.08	283.665	213.421	275.335	168.874	0.876197	1.62364	1.2901	0.791271
TQEYVNV	175.558	0	455.579	213.252	120.312	309.478	0	2.59504	0.564176	1.45123
KNPYVNV	194.379	137.602	104.854	212.874	230.357	253.894	0.707906	0.53943	1.08213	1.1927
KNTYVNV	280.858	252.271	102.617	212.706	83.8672	165.373	0.898214	0.36537	0.394287	0.777473
LKHYVNV	145.262	178.845	114.454	212.622	119.067	228.223	1.23119	0.787916	0.559996	1.07338
PFPYVNV	269.328	0	1873.35	212.496	155.734	231.194	0	6.95564	0.732882	1.08799
SSVYVNV	368.92	127.976	521.8	212.454	134.49	154.076	0.346893	1.4144	0.633031	0.725222
MPLYVNV	189.801	103.532	174.757	212.454	188.223	234.482	0.545476	0.920736	0.88595	1.10369
RVTYVNV	212.014	83.9487	167.021	212.412	118.09	186.164	0.395958	0.787781	0.555947	0.876431
RRDYVNV	186.975	377.274	145.258	212.285	243.513	224.352	2.01778	0.776883	1.1471	1.05684
HNSYVNV	190.253	325.036	59.2309	212.033	225.024	194.65	1.70844	0.311326	1.06127	0.918018
PGLYVNV	279.389	221.457	202.625	211.865	204.446	283.224	0.792647	0.725243	0.964981	1.33681
VLTYVNV	200.201	269.636	145.025	211.402	165.423	225.359	1.34683	0.724395	0.782504	1.06602
PVLYVNV	201.049	191.161	173.545	211.276	148.445	289.323	0.95082	0.863198	0.702612	1.36941
PLDYVNV	220.323	231.461	98.9822	211.192	112.09	324.117	1.05055	0.449259	0.530747	1.5347
TKYYVNV	158.262	83.1937	34.2523	211.108	244.09	200.537	0.525671	0.216428	1.15623	0.949928
AQQYVNV	192.401	434.467	86.9124	210.646	254.446	265.774	2.25813	0.451725	1.20793	1.26171
RYPYVNV	309.289	14.0622	842.328	210.604	241.29	160.865	0.0454664	2.72343	1.14571	0.763828
NNPYVNV	325.793	65.8283	347.463	210.435	72.4893	158.69	0.202055	1.06651	0.344473	0.754105
AGSYVNV	197.94	266.758	156.116	210.435	114.534	226.155	1.34767	0.788703	0.544272	1.0747
TNIYVNV	246.719	154.921	342.197	210.309	190.179	223.397	0.627923	1.38699	0.904282	1.06223
RDLYVNV	191.158	334.002	101.965	210.309	146.712	204.94	1.74726	0.533406	0.697601	0.974468
LRGYVNV	130.51	270.391	77.0794	210.225	296.891	191.203	2.07181	0.590604	1.41225	0.909514
TPCYVNV	167.079	317.203	62.9124	210.183	143.468	227.693	1.89851	0.376542	0.682583	1.08331
TMKYVNV	147.579	143.312	90.8735	210.183	131.334	186.535	0.971086	0.615761	0.624856	0.88749
KQSYVNV	178.384	311.21	57.9726	210.141	67.4226	166.116	1.74461	0.324988	0.320845	0.790496
QQTYVNV	272.606	267.796	101.452	210.015	327.78	210.137	0.982355	0.372157	1.56074	1.00058
RHHYVNV	177.649	91.6405	67.8522	210.015	235.201	209.978	0.515852	0.381946	1.11993	0.999825
GLRYVNV	170.301	177.335	39.8445	209.847	315.291	185.528	1.0413	0.233965	1.50248	0.88411
RSVYVNV	187.71	31.8524	144.652	209.763	183.912	172.321	0.169689	0.770615	0.876763	0.821505
HKSYVNV	158.375	79.7961	85.0949	209.637	287.157	167.919	0.503843	0.5373	1.36979	0.801
QKRYVNV	147.466	191.681	52.194	209.468	150.001	157.736	1.29983	0.353939	0.716103	0.753028
LGQYVNV	177.479	53.7951	305.242	209.342	294.313	184.785	0.303106	1.71987	1.40589	0.882694
HKPYVNV	182.51	222.684	90.7803	209.216	172.045	137.74	1.22012	0.4974	0.822334	0.658363
ISRYVNV	154.305	216.832	45.53	209.174	214.979	212.312	1.40522	0.295064	1.02775	1.015
PNTYVNV	412.837	294.269	303.704	209.132	273.957	275.693	0.712796	0.73565	1.30997	1.31827
NSKYVNV	211.11	211.405	136.963	209.048	162.534	191.044	1.0014	0.648774	0.777498	0.913875
TKDYVNV	269.328	206.687	213.949	208.333	173.423	176.67	0.767417	0.794381	0.832432	0.848018
ESRYVNV	209.358	495.953	114.454	208.207	277.646	239.68	2.36893	0.546691	1.33351	1.15116
RVSYVNV	173.862	208.008	64.2173	207.997	141.69	157.736	1.1964	0.369358	0.681211	0.758356
KGPYVNV	144.301	84.2319	68.0386	207.955	261.157	184.785	0.583724	0.471505	1.25584	0.888583
RYRYVNV	146.053	221.645	54.5707	207.871	365.647	143.521	1.51757	0.373636	1.75901	0.690436
LERYVNV	176.801	239.766	77.6386	207.787	121.156	149.833	1.35613	0.43913	0.58308	0.72109
QTKYVNV	157.979	143.501	108.722	207.787	202.801	207.592	0.908353	0.688204	0.976007	0.999061
NSVYVNV	142.21	118.868	339.448	207.787	220.935	182.982	0.835868	2.38695	1.06328	0.880624
TTCYVNV	271.419	316.023	359.626	207.618	165.112	215.812	1.16434	1.32498	0.795267	1.03947
AYPYVNV	299.171	0	2130.77	207.576	260.046	167.707	0	7.12225	1.25277	0.807928
IPSYVNV	165.44	155.345	65.7552	207.576	186.623	255.803	0.938982	0.397456	0.899059	1.23233
PVAYVNV	180.927	235.283	197.452	207.492	81.5116	185.156	1.30043	1.09133	0.392842	0.892353
KLNYVNV	173.466	224.477	102.198	207.492	228.09	170.094	1.29407	0.589151	1.09927	0.819758
ASKYVNV	196.245	363.212	76.2406	207.408	214.135	158.16	1.85081	0.388497	1.03243	0.762554
KNNYVNV	187.879	256.754	75.0755	207.366	300.046	128.512	1.36659	0.399594	1.44694	0.619733
ADPYVNV	209.753	232.688	178.951	207.324	252.002	224.882	1.10934	0.853149	1.2155	1.08469
VPHYVNV	144.866	204.422	55.1299	207.282	165.201	220.268	1.41111	0.380558	0.796986	1.06265
ETNYVNV	274.358	259.727	271.735	207.24	142.845	232.254	0.94667	0.990439	0.689275	1.1207
ESLYVNV	260.397	331.123	199.875	207.072	294.268	314.517	1.27161	0.767578	1.42109	1.51888
TVSYVNV	238.015	58.514	109.188	206.946	161.068	164.471	0.245842	0.458745	0.778309	0.794757
ILPYVNV	154.418	167.19	81.8328	206.946	240.801	250.393	1.08271	0.529942	1.1636	1.20995
SSEYVNV	227.897	0	2535.14	206.862	162.001	264.926	0	11.124	0.783137	1.28069
SSIYVNV	325.172	145.766	400.496	206.693	85.6005	187.278	0.448274	1.23164	0.414142	0.906066
MRAYVNV	102.418	133.827	12.0233	206.399	148.979	116.101	1.30668	0.117394	0.721799	0.562506
SKNYVNV	237.336	208.48	127.316	206.231	240.179	192.264	0.878415	0.536438	1.16461	0.932273
NRAYVNV	174.088	187.858	94.6483	206.189	192.357	201.227	1.0791	0.543681	0.932915	0.975935
RILYVNV	150.01	79.1827	87.658	206.189	198.757	149.356	0.527851	0.584349	0.963955	0.724363
TGAYVNV	368.92	89.9889	554.888	205.853	187.201	159.433	0.243925	1.50409	0.909394	0.7745
LMPYVNV	259.889	175.636	106.066	205.81	297.157	258.349	0.675814	0.40812	1.44384	1.25528
NLQYVNV	194.832	315.787	98.4696	205.768	385.513	216.608	1.62082	0.505409	1.87353	1.05268
TDSYVNV	290.524	448.198	127.829	205.684	251.779	296.218	1.54273	0.439994	1.22411	1.44016
TINYVNV	172.392	305.736	89.3823	205.6	195.735	253.151	1.77349	0.518482	0.952015	1.23128
QPGYVNV	217.78	209.518	74.8425	205.474	201.068	168.502	0.962064	0.343662	0.978556	0.820066
LLKYVNV	134.975	164.5	35.1844	205.474	233.157	180.86	1.21875	0.260674	1.13473	0.88021
RAIYVNV	107.505	47.4247	77.4988	205.39	126.09	258.296	0.441139	0.720886	0.613903	1.25759
ANAYVNV	215.914	180.214	137.941	205.348	248.179	247.901	0.834654	0.638871	1.20858	1.20722
YRRYVNV	162.275	294.929	0	205.306	143.512	144.794	1.81747	0	0.699015	0.705261
HHTYVNV	275.263	83.2409	525.529	205.138	148.49	155.19	0.302405	1.90919	0.723854	0.756515
NKLYVNV	194.153	319.468	44.8775	204.549	160.845	191.415	1.64544	0.231145	0.786341	0.935789
ESSYVNV	269.723	384.918	192.698	204.339	264.135	149.356	1.42709	0.71443	1.29263	0.730921
YLTYVNV	216.932	215.7	70.9746	204.297	261.468	202.871	0.99432	0.327175	1.27984	0.993021
AVRYVNV	152.214	162.518	52.4736	204.297	249.113	198.151	1.06769	0.344736	1.21937	0.969916
SWPYVNV	333.819	0	1584.93	204.255	305.157	258.826	0	4.74786	1.494	1.26717
NQTYVNV	241.18	405.823	163.992	204.129	248.179	197.09	1.68266	0.679957	1.2158	0.965518
NETYVNV	173.805	243.399	147.355	204.129	309.957	267.896	1.40041	0.847815	1.51844	1.31239
DPRYVNV	147.014	221.929	59.1377	203.961	256.046	239.149	1.50957	0.402259	1.25537	1.17253
KTHYVNV	226.088	336.456	101.499	203.918	134.312	187.914	1.48816	0.448934	0.658655	0.921517
QLSYVNV	259.38	269.872	135.704	203.792	192.801	217.298	1.04045	0.523188	0.946067	1.06627
KSKYVNV	203.366	74.275	62.4464	203.624	49.4225	151.159	0.365228	0.307063	0.242714	0.742343
DARYVNV	213.597	244.909	11.3708	203.582	326.313	233.103	1.1466	0.053235	1.60286	1.14501
QAHYVNV	218.288	243.447	114.594	203.498	133.912	174.177	1.11525	0.524966	0.65805	0.855917
HPKYVNV	196.979	102.824	86.1201	203.498	188.623	238.142	0.522005	0.437204	0.926905	1.17024
GTNYVNV	199.806	396.668	90.6871	203.288	334.224	245.408	1.98527	0.453877	1.64409	1.20719
VTHYVNV	175.897	318.76	98.3764	203.204	170.979	239.308	1.8122	0.559285	0.841416	1.17768
SRIYVNV	178.214	140.292	217.118	202.909	179.334	196.666	0.787211	1.2183	0.883815	0.969229
QPEYVNV	177.649	42.8945	163.386	202.867	165.645	246.469	0.241457	0.919712	0.816521	1.21492
KALYVNV	226.032	335.512	81.227	202.825	154.712	214.54	1.48436	0.359361	0.762785	1.05776
NPHYVNV	280.123	129.439	323.743	202.741	212.446	218.358	0.462077	1.15571	1.04787	1.07703
LIPYVNV	189.236	91.2158	36.2096	202.741	247.201	342.786	0.482021	0.191346	1.2193	1.69076
HRKYVNV	138.14	105.184	40.8698	202.615	98.445	164.525	0.761428	0.295858	0.485872	0.812005
HGRYVNV	108.579	131.515	61.2348	202.447	271.291	123.791	1.21124	0.563966	1.34006	0.611475
VNSYVNV	94.618	120.897	19.9922	202.447	123.201	144.794	1.27774	0.211294	0.608558	0.715221
KLAYVNV	233.775	248.59	110.26	202.363	186.268	123.526	1.06337	0.471649	0.920465	0.610419
THGYVNV	232.928	41.1957	653.777	202.363	322.135	112.017	0.176861	2.80678	1.59187	0.553544
RTFYVNV	156.453	146.285	103.782	202.363	369.202	214.433	0.935008	0.663344	1.82446	1.05965
MARYVNV	133.901	228.393	44.6445	202.279	303.513	198.257	1.70569	0.333415	1.50047	0.980117
TIAYVNV	158.205	108.157	184.636	202.237	168.49	211.516	0.683647	1.16707	0.833132	1.04589
PDLYVNV	208.68	281.15	46.3688	201.816	106.667	211.888	1.34728	0.222201	0.528537	1.0499
AQHYVNV	220.719	121.888	115.339	201.648	301.113	252.78	0.552234	0.522563	1.49326	1.25357
PQNYVNV	184.94	72.5291	150.291	201.606	219.735	221.063	0.392176	0.812645	1.08992	1.09651
SVLYVNV	170.075	81.4477	80.8075	201.27	178.579	172.215	0.478893	0.475129	0.887262	0.855644
YPSYVNV	218.514	435.552	132.955	201.186	224.401	204.674	1.99324	0.608449	1.1154	1.01734
YPLYVNV	211.28	252.932	73.1182	200.891	250.268	267.047	1.19714	0.346073	1.24579	1.32931
RKKYVNV	125.875	86.4969	72.559	200.891	303.78	180.86	0.687167	0.576438	1.51216	0.90029
SEHYVNV	250.732	328.905	66.361	200.681	202.89	246.044	1.31178	0.264669	1.01101	1.22605
TDPYVNV	270.289	222.967	424.589	200.471	220.135	200.166	0.824921	1.57087	1.09809	0.998481
IQPYVNV	174.314	173.135	176.667	200.471	134.001	218.517	0.993238	1.0135	0.668431	1.09002
GTHYVNV	219.984	607.036	112.124	200.303	282.624	162.297	2.75945	0.509691	1.41098	0.810259
SNDYVNV	247.397	0	1955.88	200.218	247.157	269.063	0	7.90582	1.23444	1.34385
AAQYVNV	271.589	598.778	101.545	199.756	170.312	184.149	2.20472	0.373894	0.852601	0.921868
TEAYVNV	208.34	423.943	129.6	199.714	118.267	149.568	2.03486	0.622057	0.592184	0.74891
RHQYVNV	206.249	157.846	154.904	199.63	181.423	144.052	0.765318	0.751055	0.908798	0.721594
TKIYVNV	162.275	237.454	167.067	199.546	153.112	145.484	1.46328	1.02953	0.767303	0.729075
GRQYVNV	127.401	161.385	71.627	199.462	208.046	161.342	1.26675	0.562218	1.04304	0.808888
VTQYVNV	207.888	262.747	107.79	199.336	207.023	229.602	1.26388	0.5185	1.03857	1.15184
KKTYVNV	188.784	64.3182	77.825	199.251	166.979	139.862	0.340698	0.412244	0.83803	0.701936
YARYVNV	123.218	76.2098	30.664	199.041	485.203	136.52	0.618495	0.248859	2.4377	0.68589
TNHYVNV	241.632	240.662	155.603	198.915	88.9783	206.743	0.995988	0.643969	0.447318	1.03935
VARYVNV	181.775	103.296	40.2174	198.663	244.935	238.937	0.568263	0.221248	1.23292	1.20273
SQNYVNV	175.897	254.819	89.0095	198.663	178.09	201.916	1.44869	0.506032	0.896443	1.01638
DTAYVNV	151.705	203.997	248.714	198.411	190.668	234.429	1.34469	1.63945	0.960976	1.18153
ARGYVNV	207.549	161.527	44.0853	198.326	156.045	161.13	0.778259	0.212409	0.786811	0.812449
DSTYVNV	434.768	175.967	597.249	198.242	136.09	150.151	0.404737	1.37372	0.686481	0.757412
TYQYVNV	189.349	154.732	73.3046	197.78	224.846	133.073	0.817178	0.38714	1.13685	0.672833
LAHYVNV	236.658	327.207	102.011	197.738	275.602	166.487	1.38261	0.43105	1.39377	0.841958
MLTYVNV	158.149	150.438	102.99	197.738	282.491	192.104	0.951241	0.651222	1.42861	0.971511
KNSYVNV	225.127	305.641	89.7551	197.486	105.556	149.833	1.35764	0.398686	0.534501	0.758703
QRKYVNV	143.962	216.36	82.0658	197.486	200.846	124.64	1.5029	0.570053	1.01701	0.631134
TKVYVNV	135.031	73.2841	73.4444	197.401	150.89	168.555	0.542719	0.543907	0.76438	0.853871
NSIYVNV	141.588	81.9196	255.471	197.107	171.957	174.602	0.578578	1.80433	0.872402	0.885822
ISSYVNV	163.01	80.8815	58.6717	197.065	171.734	155.773	0.496176	0.359927	0.87146	0.790466
SPWYVNV	199.353	207.158	62.959	196.813	278.357	151	1.03915	0.315816	1.41432	0.767225
KASYVNV	160.127	172.616	68.1318	196.729	82.9783	113.926	1.078	0.425486	0.42179	0.579102
TLEYVNV	274.584	90.9327	361.63	196.687	102.801	157.789	0.331165	1.31701	0.522662	0.802234
NSYYVNV	171.488	543.567	37.4213	196.645	407.291	175.132	3.16971	0.218215	2.0712	0.890602
GLSYVNV	212.862	334.332	93.9492	196.603	221.201	127.981	1.57065	0.441362	1.12512	0.650964
RCPYVNV	148.314	95.51	97.1648	196.476	163.29	122.73	0.643971	0.655129	0.831091	0.624657
ELTYVNV	217.158	179.176	93.2502	196.392	129.956	137.051	0.825094	0.429412	0.661718	0.697841
MTLYVNV	175.445	149.211	87.192	196.392	328.18	236.02	0.850472	0.496977	1.67104	1.20178
PDSYVNV	191.44	299.318	91.0599	196.308	173.734	185.846	1.56351	0.475657	0.885008	0.946704
TKMYVNV	143.51	231.697	62.5862	196.182	170.357	145.219	1.6145	0.436112	0.868359	0.740223
PHHYVNV	256.158	42.0923	860.083	196.098	210.046	250.234	0.164322	3.35763	1.07113	1.27607
PEHYVNV	204.893	166.765	199.363	196.056	160.09	217.934	0.813914	0.97301	0.816552	1.11159
AYTYVNV	175.727	334.851	85.8871	195.72	169.823	143.309	1.90552	0.488753	0.867686	0.732217
LNQYVNV	168.379	79.9377	97.258	195.467	287.868	271.662	0.474748	0.577612	1.47272	1.38981
LETYVNV	301.319	360.333	129.087	195.383	69.0226	283.224	1.19585	0.428406	0.353268	1.44958
DKRYVNV	173.579	274.638	87.0522	195.383	207.512	166.434	1.58221	0.501512	1.06208	0.851833
MLPYVNV	194.266	162.943	45.763	195.341	158.801	251.454	0.838759	0.235568	0.812941	1.28726
NTDYVNV	299.115	40.1576	2025.31	195.173	182.268	149.886	0.134255	6.77103	0.933878	0.767964
NMLYVNV	115.757	58.3253	52.5202	195.173	257.202	228.701	0.503858	0.45371	1.31781	1.17178
NQKYVNV	101.966	143.076	42.9203	195.089	99.245	185.74	1.40318	0.420928	0.508717	0.952077
NRGYVNV	113.496	109.808	87.425	194.921	76.9338	141.612	0.967504	0.770289	0.394693	0.726511
RDTYVNV	284.984	603.921	92.1318	194.795	266.09	224.033	2.11914	0.323287	1.366	1.1501
YLRYVNV	154.588	175.731	39.0989	194.753	195.068	139.066	1.13677	0.252924	1.00162	0.714066
DAPYVNV	373.611	100.37	624.977	194.669	66.2671	181.709	0.268649	1.6728	0.34041	0.933427
ASGYVNV	232.701	205.035	946.623	194.627	246.757	253.151	0.881107	4.06797	1.26785	1.3007
KRDYVNV	177.762	230.045	143.58	194.627	187.468	228.33	1.29412	0.80771	0.963218	1.17317
KLGYVNV	120.449	47.755	11.1378	194.584	103.956	149.09	0.396476	0.0924696	0.534247	0.766199
RKQYVNV	145.092	23.5944	88.4036	194.542	208.979	173.753	0.162616	0.609293	1.07421	0.893138
SRMYVNV	190.479	331.925	67.4328	194.5	222.09	270.654	1.74258	0.354016	1.14185	1.39153
SDPYVNV	231.684	281.669	297.925	194.458	261.424	229.072	1.21575	1.28591	1.34437	1.178
WTRYVNV	135.766	128.023	50.7028	194.416	167.334	222.814	0.942968	0.373457	0.860701	1.14606
SHAYVNV	248.302	87.8654	370.624	194.248	71.2004	190.407	0.353866	1.49264	0.366544	0.980227
PTWYVNV	172.618	283.274	12.9553	194.164	180.846	117.374	1.64104	0.0750517	0.931406	0.604507
ERSYVNV	210.375	388.505	71.4406	194.08	190.179	142.832	1.84672	0.339586	0.9799	0.735944
SAKYVNV	199.806	310.502	157.747	193.786	126.179	152.061	1.55402	0.789503	0.651124	0.784684
ASVYVNV	260.51	96.3122	369.925	193.449	206.357	201.386	0.369706	1.42	1.06672	1.04103
TFTYVNV	170.358	272.609	92.5512	193.407	199.112	217.934	1.60022	0.543276	1.0295	1.12681
DLTYVNV	244.91	105.75	195.588	193.323	274.446	160.175	0.431791	0.79861	1.41962	0.828537
PAVYVNV	213.88	97.3503	152.994	193.323	152.401	229.974	0.455164	0.715326	0.788322	1.18958
QQLYVNV	221.623	326.452	83.2774	193.155	164.179	228.701	1.473	0.375761	0.849985	1.18403
SAVYVNV	234.736	99.2851	183.052	193.113	84.8005	132.224	0.422964	0.77982	0.439124	0.684699
ITLYVNV	141.136	68.1877	106.811	193.113	75.8227	172.056	0.483136	0.756799	0.392634	0.890961
AHAYVNV	293.463	264.257	320.62	193.029	230.401	160.388	0.900478	1.09254	1.19361	0.8309
LFPYVNV	166.74	0	1693.93	193.029	232.579	273.518	0	10.1591	1.20489	1.41698
NQLYVNV	136.84	182.196	59.4639	192.861	93.1117	187.702	1.33145	0.434551	0.482793	0.973253
NKRYVNV	268.763	141.896	106.485	192.777	178.09	225.89	0.527962	0.396205	0.923816	1.17177
GRNYVNV	131.018	259.632	87.0522	192.734	246.313	142.514	1.98165	0.664428	1.27799	0.73943
AQAYVNV	234.454	484.439	150.198	192.692	181.379	313.085	2.06625	0.640628	0.941287	1.62479
KKNYVNV	121.466	123.351	24.4659	192.566	78.356	194.067	1.01552	0.201422	0.406904	1.00779
ITQYVNV	129.944	178.232	81.3668	192.524	193.779	218.836	1.3716	0.626166	1.00652	1.13667
ATVYVNV	245.023	111.696	284.131	192.482	70.1338	221.753	0.455858	1.15961	0.364365	1.15207
VSSYVNV	207.549	242.786	112.45	192.482	259.024	140.763	1.16978	0.5418	1.3457	0.731306
LMLYVNV	184.262	114.15	63.3319	192.44	78.8005	151.371	0.619496	0.343705	0.40948	0.786588
SRDYVNV	291.145	80.8343	692.736	192.356	283.602	261.001	0.277642	2.37935	1.47436	1.35686
LSGYVNV	249.715	56.2961	295.269	192.356	210.623	173.223	0.225442	1.18243	1.09497	0.900532
QKLYVNV	122.879	178.94	29.9184	192.314	59.3781	165.957	1.45623	0.243478	0.308756	0.862946
NALYVNV	275.997	203.902	204.535	192.23	208.935	185.262	0.738784	0.741077	1.0869	0.963755
AANYVNV	176.518	135.762	59.2775	192.188	252.624	216.078	0.769109	0.335815	1.31446	1.1243
TAYYVNV	214.219	485.808	50.4698	192.146	339.913	117.639	2.26781	0.235599	1.76904	0.612237
YRSYVNV	134.466	96.8312	44.9241	192.104	234.135	152.75	0.720117	0.334093	1.21879	0.795143
LNAYVNV	262.206	623.976	90.5473	192.02	232.89	178.421	2.37972	0.345329	1.21285	0.929178
LSDYVNV	265.202	0	1509.81	191.894	158.668	208.44	0	5.69305	0.826852	1.08623
PRYYVNV	128.418	321.166	53.1727	191.852	175.334	181.497	2.50094	0.414059	0.913907	0.946027
APIYVNV	215.123	244.343	250.811	191.599	141.023	208.069	1.13583	1.1659	0.736031	1.08596
LQKYVNV	153.457	18.6867	42.5008	191.557	300.624	245.779	0.121771	0.276955	1.56937	1.28306
TVHYVNV	177.592	94.5662	79.8755	191.515	137.734	213.85	0.53249	0.449769	0.719181	1.11662
QNRYVNV	126.383	72.0572	73.7707	191.515	145.868	146.12	0.570147	0.583705	0.76165	0.76297
RNMYVNV	117.792	185.027	24.7922	191.515	201.068	122.253	1.57079	0.210474	1.04988	0.638347
AKHYVNV	176.914	271.901	91.526	191.473	218.89	150.841	1.53691	0.517347	1.14319	0.78779
AERYVNV	180.758	191.256	11.0912	191.389	250.935	186.801	1.05808	0.0613597	1.31112	0.976025
RGAYVNV	176.349	17.4126	445.979	191.389	450.003	199.901	0.0987397	2.52896	2.35125	1.04447
SRYYVNV	189.406	509.261	23.3475	191.305	210.312	120.079	2.68873	0.123267	1.09936	0.627681
NSGYVNV	183.414	59.1746	951.236	191.305	200.446	191.945	0.322629	5.18627	1.04778	1.00335
KSHYVNV	192.401	167.378	160.124	191.221	130.579	132.702	0.869945	0.832239	0.682868	0.69397
THKYVNV	160.805	293.372	81.0405	191.053	306.224	155.508	1.82439	0.503967	1.60283	0.813954
VPAYVNV	178.045	187.056	138.827	190.8	263.957	232.148	1.05061	0.77973	1.38342	1.21671
LLGYVNV	144.301	200.646	105.506	190.8	191.646	271.503	1.39047	0.731156	1.00443	1.42297
PVHYVNV	175.671	225.043	113.242	190.758	267.513	220.904	1.28105	0.644629	1.40236	1.15803
RDSYVNV	247.228	429.181	71.2542	190.674	155.334	150.522	1.73598	0.288213	0.814658	0.789422
TYKYVNV	99.3658	141.472	36.4426	190.632	166.49	107.774	1.42375	0.366752	0.873356	0.565349
GNTYVNV	219.701	294.458	138.081	190.422	93.1117	114.244	1.34026	0.628495	0.488975	0.599953
QPVYVNV	147.297	155.062	188.97	190.422	104.445	194.438	1.05272	1.28292	0.548493	1.02109
EKRYVNV	126.496	220.324	50.796	190.128	274.402	200.219	1.74174	0.40156	1.44325	1.05308
ASNYVNV	316.015	326.216	168.838	190.086	145.823	157.523	1.03228	0.534273	0.767144	0.828697
VSQYVNV	146.618	21.1405	103.316	189.875	150.801	206.053	0.144188	0.704661	0.79421	1.0852
PLIYVNV	182.736	241.087	179.976	189.707	222.846	273.253	1.31932	0.984898	1.17468	1.44039
TAIYVNV	153.853	89.8473	177.273	189.329	149.69	288.581	0.583981	1.15222	0.790634	1.52423
DRSYVNV	193.701	183.564	259.665	189.287	190.934	145.643	0.947666	1.34055	1.0087	0.76943
NVTYVNV	155.097	192.388	79.1299	189.287	73.8227	156.463	1.24044	0.510197	0.390004	0.826591
PYTYVNV	265.654	451.171	160.543	189.245	283.024	153.652	1.69834	0.604332	1.49554	0.811921
HHLYVNV	190.875	98.011	181.514	189.077	97.6895	194.438	0.513482	0.950957	0.516666	1.02836
SVRYVNV	237.788	244.721	45.1572	188.866	193.735	191.521	1.02915	0.189905	1.02578	1.01406
PADYVNV	342.467	0	1051.43	188.782	82.5338	214.646	0	3.07016	0.437191	1.137
PAEYVNV	201.501	59.1746	870.382	188.74	141.334	213.585	0.293669	4.31949	0.748829	1.13163
SRCYVNV	72.3483	86.8744	18.4543	188.572	157.69	126.072	1.20078	0.255076	0.836231	0.668561
RDPYVNV	296.176	247.505	118.881	188.446	175.868	121.564	0.835669	0.401387	0.933253	0.645085
AVSYVNV	154.305	318.996	43.3397	188.446	124.223	180.277	2.0673	0.28087	0.659197	0.956651
LITYVNV	177.14	73.6616	92.1318	188.362	151.112	237.028	0.415838	0.520106	0.802243	1.25836
LPIYVNV	184.827	247.269	73.8173	188.32	212.89	142.142	1.33784	0.399385	1.13047	0.754793
YLSYVNV	199.523	203.006	63.2853	188.236	222.935	150.204	1.01746	0.317183	1.18434	0.797958
STWYVNV	165.779	194.606	23.2543	187.899	246.046	171.526	1.17389	0.140273	1.30946	0.912859
TADYVNV	322.854	25.01	1677.76	187.857	161.957	173.965	0.0774654	5.19664	0.862126	0.926051
RYAYVNV	149.84	221.693	54.9901	187.773	229.601	184.573	1.47953	0.366992	1.22276	0.982957
NPGYVNV	173.127	0	848.899	187.731	83.9116	158.531	0	4.90332	0.446978	0.844459
SAYYVNV	162.614	314.749	16.5902	187.647	288.491	182.239	1.93556	0.102022	1.53741	0.971181
QVTYVNV	125.875	76.257	80.2949	187.605	170.045	190.938	0.605816	0.637896	0.906402	1.01776
ISPYVNV	244.119	88.526	570.919	187.563	210.046	264.449	0.362635	2.33869	1.11987	1.40992
AMRYVNV	151.479	337.871	67.5726	187.395	315.913	187.808	2.23048	0.446085	1.68582	1.00221
LAEYVNV	144.979	80.4568	638.724	187.395	84.3561	191.839	0.554954	4.40563	0.450152	1.02372
GHRYVNV	114.005	165.208	36.3494	187.353	249.29	147.181	1.44913	0.31884	1.33059	0.785583
RRMYVNV	106.262	131.326	49.5377	187.1	252.224	125.382	1.23588	0.466187	1.34807	0.670134
RSIYVNV	229.141	189.557	203.463	187.058	236.49	245.726	0.827252	0.887942	1.26426	1.31363
EATYVNV	266.558	163.509	225.599	186.974	188.357	274.844	0.613408	0.846342	1.00739	1.46996
KLKYVNV	129.605	68.5652	31.5494	186.974	88.445	188.02	0.529031	0.243427	0.473033	1.0056
RGQYVNV	167.588	13.5904	560.107	186.932	301.557	141.612	0.0810938	3.34217	1.61319	0.757558
SYSYVNV	257.571	290.918	141.11	186.806	333.158	281.951	1.12947	0.54785	1.78344	1.50932
QTVYVNV	123.218	112.451	161.941	186.764	198.135	194.756	0.912615	1.31426	1.06088	1.04279
AVTYVNV	259.606	221.929	232.59	186.68	113.69	241.642	0.854867	0.895933	0.609008	1.29442
THNYVNV	313.019	348.725	340.147	186.596	108.178	197.886	1.11407	1.08666	0.579747	1.0605
HAQYVNV	151.705	220.56	96.7454	186.554	160.09	171.579	1.45387	0.637719	0.858143	0.919727
RTWYVNV	149.614	157.799	24.6058	186.386	182.312	168.821	1.05471	0.164462	0.978145	0.90576
DNTYVNV	204.553	121.983	313.49	186.344	188.534	145.537	0.596337	1.53256	1.01176	0.781013
NRHYVNV	197.149	193.568	104.621	186.302	65.0226	176.564	0.981836	0.53067	0.349018	0.947733
HKTYVNV	192.006	96.3122	157.374	186.218	150.579	134.611	0.501611	0.819634	0.808617	0.72287
NQRYVNV	190.819	242.928	92.225	186.007	193.557	154.925	1.27308	0.483312	1.04059	0.832895
SLYYVNV	132.827	351.131	29.3125	185.923	339.335	115.995	2.64352	0.220682	1.82514	0.623884
NTYYVNV	237.054	570.653	50.9358	185.881	132.934	65.7143	2.40727	0.21487	0.715157	0.353529
VKSYVNV	114.683	126.749	11.4174	185.629	172.445	176.776	1.10521	0.0995563	0.92898	0.952311
RNGYVNV	192.571	63.9407	77.1726	185.587	144.312	100.932	0.332037	0.400749	0.777598	0.543852
GLLYVNV	187.597	287.71	84.0697	185.503	182.09	222.654	1.53366	0.44814	0.981603	1.20028
HLHYVNV	134.127	209.235	22.6951	185.461	258.668	229.072	1.55998	0.169206	1.39473	1.23515
NRQYVNV	133.223	38.3644	68.2716	185.419	68.2671	201.439	0.287972	0.512463	0.368178	1.0864
NHLYVNV	175.953	37.1375	238.135	185.208	191.957	162.244	0.211065	1.3534	1.03644	0.876007
DTKYVNV	195.227	208.669	80.5745	185.124	85.0227	101.78	1.06885	0.412722	0.459274	0.549794
MRQYVNV	101.627	129.533	37.0018	184.788	332.935	182.504	1.2746	0.364096	1.80172	0.987643
AHTYVNV	341.676	179.176	615.377	184.704	278.491	200.219	0.524402	1.80105	1.50777	1.084
PLVYVNV	194.266	104.334	104.574	184.578	114.756	89.8998	0.537068	0.538304	0.621723	0.487056
GSLYVNV	177.31	243.683	86.4464	184.536	231.913	133.232	1.37433	0.487544	1.25674	0.721985
ALGYVNV	195.227	119.104	100.52	184.494	223.112	148.03	0.61008	0.514888	1.20932	0.802356
LGAYVNV	152.327	16.1857	298.671	184.494	243.913	163.623	0.106256	1.96072	1.32206	0.886875
VTKYVNV	149.614	103.957	21.3436	184.41	118.801	204.25	0.694833	0.142658	0.644222	1.10759
ANNYVNV	250.393	456.456	77.5454	184.368	122.667	162.456	1.82296	0.309695	0.665342	0.881153
MRNYVNV	137.01	212.208	68.5047	184.241	239.868	161.501	1.54885	0.499999	1.30192	0.876575
DPSYVNV	210.488	48.2741	178.299	184.199	183.734	175.344	0.229343	0.847071	0.997476	0.951927
YNSYVNV	155.323	189.274	42.361	184.157	269.646	160.653	1.21859	0.272729	1.46422	0.872367
GEPYVNV	124.857	105.986	97.5376	184.073	254.846	220.48	0.848856	0.781193	1.38448	1.19778
ESPYVNV	342.976	17.1295	1830.19	184.031	215.424	219.631	0.0499437	5.33621	1.17058	1.19345
LAVYVNV	177.649	82.014	191.254	183.989	157.468	207.326	0.461663	1.07658	0.855853	1.12684
NGSYVNV	180.023	153.08	180.582	183.779	273.868	178.951	0.850338	1.00311	1.49021	0.97373
TSCYVNV	191.61	95.7459	189.669	183.737	140.979	175.238	0.499692	0.989873	0.767286	0.953746
PTFYVNV	154.984	346.79	39.5649	183.737	150.09	182.504	2.23759	0.255285	0.816874	0.993293
TEKYVNV	178.836	126.607	73.5377	183.653	297.691	226.526	0.707953	0.411202	1.62094	1.23345
SKDYVNV	189.745	34.1174	490.577	183.569	118.356	107.721	0.179807	2.58546	0.644752	0.586814
AIRYVNV	103.548	116.273	51.4018	183.485	282.313	220.374	1.12288	0.496403	1.53862	1.20105
MKPYVNV	126.666	136.611	74.7027	183.274	138.979	170.465	1.07852	0.589761	0.758309	0.930107
GAAYVNV	147.862	118.161	196.66	183.19	323.069	255.167	0.799128	1.33002	1.76357	1.39291
GPNYVNV	186.014	268.928	43.3397	183.064	239.557	156.675	1.44574	0.232991	1.3086	0.855847
KRKYVNV	183.245	448.246	62.493	183.064	118.267	81.6788	2.44616	0.341036	0.646043	0.446176
LPYYVNV	231.571	459.382	87.9376	183.022	249.513	212.895	1.98376	0.379744	1.36329	1.16322
KHRYVNV	154.588	232.452	17.2427	182.938	149.201	186.005	1.50369	0.11154	0.815582	1.01677
HLSYVNV	180.249	276.998	67.0134	182.644	228.268	156.675	1.53675	0.371782	1.2498	0.857817
AELYVNV	149.557	107.402	84.7687	182.644	56.8448	140.127	0.718129	0.566797	0.311233	0.767215
LKQYVNV	165.44	105.231	176.155	182.602	152.401	213.426	0.636066	1.06476	0.834609	1.16881
GARYVNV	152.327	214.897	58.7649	182.475	168.401	137.316	1.41076	0.385781	0.922869	0.752517
SKIYVNV	146.449	44.6877	107.51	182.433	88.7116	253.682	0.305142	0.734116	0.486269	1.39054
RVQYVNV	121.07	146.379	37.1416	182.391	73.6449	159.115	1.20904	0.306777	0.403774	0.87238
ETKYVNV	139.497	133.638	31.5028	182.223	179.157	214.274	0.958006	0.225832	0.983171	1.17589
ERQYVNV	138.027	302.716	71.627	182.223	141.868	176.299	2.19316	0.518935	0.778537	0.967489
MLSYVNV	133.562	160.725	95.2075	182.223	236.09	205.629	1.20337	0.712835	1.29561	1.12845
DPAYVNV	182.51	133.119	263.067	182.055	200.846	182.717	0.729382	1.44139	1.10321	1.00363
NITYVNV	160.692	135.243	66.361	182.055	253.957	186.164	0.841626	0.412969	1.39495	1.02257
PQKYVNV	162.388	38.6947	87.6114	181.971	143.468	245.885	0.238286	0.539519	0.788409	1.35123
LIRYVNV	172.223	185.027	123.029	181.845	156.845	176.935	1.07435	0.714358	0.862523	0.973003
DTHYVNV	123.783	41.6676	190.322	181.719	252.624	148.295	0.336617	1.53754	1.39019	0.816068
WAPYVNV	138.14	94.519	102.664	181.466	126.445	235.278	0.684226	0.743187	0.696797	1.29653
QDTYVNV	92.6962	102.494	15.8446	181.298	134.712	158.266	1.1057	0.170931	0.74304	0.87296
SNKYVNV	184.714	197.721	96.2793	181.172	329.513	112.547	1.07041	0.521234	1.81879	0.621216
ASEYVNV	222.584	0	1593.78	181.088	121.912	200.644	0	7.16036	0.673219	1.10799
RNHYVNV	203.48	247.694	53.7785	181.004	257.957	222.071	1.21729	0.264294	1.42515	1.22689
SILYVNV	150.688	94.8493	92.8774	180.92	159.379	114.563	0.629442	0.616356	0.880936	0.633223
SELYVNV	230.497	172.758	122.609	180.71	74.8893	144.264	0.749501	0.531935	0.414418	0.798319
GPKYVNV	111.292	179.742	30.7572	180.583	212.712	146.492	1.61505	0.276365	1.17792	0.811212
PKNYVNV	205.401	155.109	45.7164	180.541	186.89	163.835	0.755153	0.222571	1.03516	0.907465
SGHYVNV	181.04	189.604	198.011	180.289	207.69	190.46	1.0473	1.09374	1.15198	1.05642
EPHYVNV	231.797	277.611	235.572	180.163	130.979	187.543	1.19765	1.01629	0.727	1.04096
HETYVNV	182.51	132.317	99.4017	180.121	198.179	221.806	0.724986	0.544637	1.10025	1.23143
PVQYVNV	124.857	0	72.559	180.079	106.534	250.022	0	0.581136	0.591596	1.3884
SEAYVNV	171.092	265.578	137.009	180.037	221.735	189.028	1.55225	0.800792	1.23161	1.04994
QEPYVNV	183.697	278.697	112.45	179.995	211.468	140.392	1.51716	0.612151	1.17486	0.779979
SDTYVNV	288.093	351.603	231.891	179.953	379.469	228.117	1.22045	0.804916	2.10871	1.26765
RSYYVNV	214.049	510.912	50.796	179.911	330.18	73.9353	2.38689	0.23731	1.83524	0.410955
PITYVNV	239.428	116.226	54.1979	179.827	171.112	163.517	0.485432	0.226365	0.951539	0.909302
RIAYVNV	65.5656	103.579	80.0153	179.827	96.5784	192.37	1.57978	1.22039	0.537064	1.06975
LYPYVNV	340.037	0	2502.89	179.701	180.979	212.153	0	7.36064	1.00711	1.18059
SVKYVNV	108.975	118.113	34.2057	179.701	188.801	167.972	1.08386	0.313887	1.05064	0.934733
TCTYVNV	220.21	232.31	199.363	179.658	142.712	156.781	1.05495	0.905329	0.794351	0.872661
ANQYVNV	163.066	190.359	47.7669	179.574	134.712	176.617	1.16737	0.292929	0.750173	0.983533
TMQYVNV	135.144	282.944	38.2135	179.28	80.5338	206	2.09364	0.282761	0.449207	1.14904
LPMYVNV	178.384	278.413	90.7803	179.196	165.957	256.387	1.56076	0.508905	0.926118	1.43076
DSSYVNV	223.488	149.164	242.935	179.154	212.979	190.46	0.667433	1.08702	1.1888	1.06311
SNYYVNV	149.784	151.334	19.5728	179.154	450.092	83.217	1.01035	0.130674	2.51232	0.4645
TDAYVNV	242.028	218.059	131.091	179.07	162.979	197.143	0.900968	0.541636	0.910141	1.10093
LRIYVNV	118.866	0	11.3708	179.07	92.0894	131.163	0	0.095661	0.514266	0.732471
LQVYVNV	81.1092	21.1405	63.0988	179.07	163.69	188.71	0.260643	0.777949	0.914112	1.05383
YTLYVNV	150.123	110.563	81.5532	178.902	202.89	177.466	0.736485	0.543243	1.13409	0.991974
NMTYVNV	193.758	213.293	115.526	178.86	113.823	170.571	1.10082	0.596239	0.636381	0.953658
VSLYVNV	178.327	133.969	91.0133	178.776	198.712	235.171	0.751253	0.510373	1.11152	1.31546
QRGYVNV	122.031	353.255	18.5475	178.691	293.024	130.686	2.89479	0.15199	1.63983	0.731351
VRSYVNV	181.21	211.736	27.4019	178.481	166.001	160.175	1.16846	0.151216	0.930076	0.897436
TWLYVNV	124.179	84.1375	74.6095	178.313	40.4002	140.869	0.67755	0.600822	0.226569	0.790012
KSQYVNV	193.249	55.6827	169.864	178.061	264.713	198.098	0.28814	0.878988	1.48664	1.11253
GKTYVNV	118.414	229.432	75.3551	178.019	311.113	241.059	1.93754	0.636371	1.74764	1.35412
QSHYVNV	165.723	117.689	85.3745	177.893	119.645	178.633	0.710154	0.515165	0.67257	1.00416
TGQYVNV	262.319	174.362	434.608	177.64	116.667	195.764	0.664696	1.65679	0.656762	1.10202
ERLYVNV	193.532	469.009	132.582	177.64	318.891	188.922	2.42342	0.685067	1.79515	1.06351
VQTYVNV	104.622	107.307	38.3999	177.598	191.646	180.065	1.02566	0.367033	1.0791	1.01389
LRDYVNV	253.106	302.574	156.908	177.472	361.247	195.923	1.19544	0.619931	2.03551	1.10397
CPTYVNV	224.732	235.802	124.473	177.388	179.468	117.161	1.04926	0.553875	1.01172	0.660481
VSNYVNV	208.284	197.532	126.617	177.388	163.023	177.943	0.948378	0.607906	0.91902	1.00313
RWPYVNV	181.775	60.3072	216.139	177.346	128.49	200.219	0.331768	1.18905	0.724514	1.12898
GQRYVNV	109.483	133.119	63.3785	177.304	120.579	178.792	1.21589	0.578887	0.680067	1.00839
NTGYVNV	209.245	0	921.318	177.262	113.556	163.57	0	4.40306	0.640613	0.922758
EKPYVNV	134.24	192.624	57.7396	177.22	162.045	198.946	1.43493	0.430123	0.914375	1.1226
MSTYVNV	272.606	367.836	140.178	177.178	326.313	159.539	1.34933	0.514215	1.84173	0.900445
NTHYVNV	270.402	261.85	133.328	177.052	98.1784	210.35	0.968375	0.493073	0.554518	1.18807
KSGYVNV	146.675	0	266.609	176.841	235.379	237.558	0	1.81769	1.33102	1.34334
GASYVNV	144.64	328.669	16.1242	176.589	224.179	215.919	2.27233	0.111478	1.2695	1.22272
TQGYVNV	168.718	40.1576	155.091	176.505	307.557	156.038	0.238015	0.919229	1.74248	0.884045
RMNYVNV	124.009	35.6747	26.6096	176.211	309.602	111.327	0.287677	0.214577	1.757	0.631784
LQHYVNV	230.836	384.918	95.9997	176.127	167.912	209.554	1.6675	0.415878	0.95336	1.18979
RADYVNV	255.875	56.3433	347.044	175.959	121.067	126.655	0.220198	1.3563	0.688045	0.719802
NYTYVNV	217.949	274.591	226.671	175.959	187.379	118.859	1.25989	1.04002	1.0649	0.675492
RDAYVNV	177.14	179.742	32.4815	175.664	195.646	144.953	1.01469	0.183366	1.11375	0.825173
PMLYVNV	182.453	220.466	46.6484	175.622	107.734	213.585	1.20834	0.255673	0.613442	1.21616
RTCYVNV	150.292	94.2831	96.3725	175.496	134.579	212.365	0.627332	0.641234	0.766847	1.21008
SAGYVNV	267.293	0	870.708	175.454	152.579	180.33	0	3.25751	0.869622	1.02779
INTYVNV	131.64	223.863	91.3395	175.37	267.468	148.189	1.70057	0.693859	1.52517	0.845007
WTAYVNV	123.783	23.8775	60.6756	175.076	97.1117	172.905	0.192897	0.490175	0.554684	0.9876
HLNYVNV	136.897	229.148	68.8775	174.991	252.624	175.981	1.67388	0.503135	1.44363	1.00565
TYAYVNV	218.571	118.68	247.828	174.781	96.4006	101.038	0.54298	1.13386	0.55155	0.578081
ERHYVNV	197.488	355.237	176.807	174.781	212.668	130.633	1.79877	0.89528	1.21677	0.747409
ARIYVNV	149.501	54.7861	78.4308	174.739	83.645	161.873	0.36646	0.524618	0.478685	0.926367
AREYVNV	208.058	120.19	361.49	174.613	162.712	158.743	0.577674	1.73745	0.931844	0.909115
QQAYVNV	145.431	201.024	125.266	174.613	226.224	229.231	1.38226	0.861339	1.29557	1.31279
YKTYVNV	185.732	390.675	37.6543	174.487	228.535	155.137	2.10344	0.202735	1.30975	0.889103
GNRYVNV	108.749	94.0943	0	174.445	205.957	99.1815	0.865247	0	1.18064	0.568555
TVGYVNV	130.396	143.265	169.025	174.403	95.0672	107.455	1.09869	1.29624	0.545101	0.616133
LVRYVNV	159.392	105.797	45.3436	174.361	255.913	225.731	0.663753	0.284478	1.46772	1.29462
EQLYVNV	102.135	206.403	76.7066	174.235	166.49	222.071	2.02088	0.751028	0.95555	1.27455
GNSYVNV	182.849	364.486	84.7687	174.109	231.824	113.979	1.99337	0.4636	1.33149	0.654644
ITNYVNV	192.627	200.127	79.5027	174.024	197.112	161.607	1.03894	0.412728	1.13267	0.928648
RWRYVNV	96.3702	94.2831	31.5494	173.982	222.801	110.956	0.978343	0.327378	1.2806	0.637742
VATYVNV	245.023	229.809	156.442	173.94	247.513	213.161	0.937907	0.638479	1.42297	1.22548
VNTYVNV	203.819	405.681	72.9784	173.772	205.557	220.904	1.9904	0.358056	1.18291	1.27123
NNLYVNV	214.671	293.278	129.18	173.688	316.357	164.206	1.36617	0.601759	1.82141	0.945409
KSYYVNV	137.744	349.432	58.3455	173.604	369.513	105.97	2.53682	0.423578	2.12848	0.610414
RRIYVNV	125.536	130.477	44.2717	173.562	196.312	233.792	1.03936	0.352663	1.13108	1.34703
MSSYVNV	181.21	440.082	32.6679	173.31	276.491	192.741	2.42858	0.180276	1.59536	1.11212
RMAYVNV	96.6528	142.18	24.8854	173.31	118.445	189.187	1.47103	0.257472	0.683431	1.09161
PGQYVNV	235.697	64.3654	282.407	173.015	218.846	142.248	0.273085	1.19818	1.26489	0.822173
SYRYVNV	221.171	232.971	30.431	172.931	194.001	147.764	1.05335	0.13759	1.12184	0.854469
AADYVNV	182.849	26.8976	671.299	172.889	233.557	130.262	0.147103	3.67133	1.35091	0.753441
TAEYVNV	250.11	0	1370.79	172.763	192.401	153.387	0	5.48075	1.11367	0.887843
SLEYVNV	249.093	15.4307	433.77	172.637	118.578	188.392	0.0619476	1.7414	0.686866	1.09126
HTGYVNV	152.101	16.8464	430.274	172.595	211.512	155.031	0.110758	2.82887	1.22548	0.898234
PNQYVNV	206.306	310.455	141.996	172.553	142.579	161.873	1.50483	0.688278	0.82629	0.938105
QKSYVNV	145.318	126.843	39.3785	172.511	83.1561	188.073	0.872865	0.270981	0.482034	1.09021
TAMYVNV	166.74	282.66	83.6036	172.469	211.512	137.74	1.69521	0.501401	1.22638	0.798639
IPHYVNV	141.927	62.2891	56.6212	172.469	159.69	150.788	0.438881	0.398946	0.925906	0.87429
PHNYVNV	208.171	164.264	492.674	172.385	305.291	168.078	0.789082	2.36668	1.77099	0.975018
SGAYVNV	156.34	0	292.333	172.217	296.002	227.11	0	1.86985	1.71878	1.31874
HLAYVNV	189.745	208.716	72.8386	172.132	126.534	170.995	1.09998	0.383877	0.735097	0.993393
KTVYVNV	139.497	75.4076	144.838	172.048	146.001	143.362	0.54057	1.03829	0.848604	0.833268
ITAYVNV	181.605	140.056	85.0949	171.88	168.934	192.635	0.771211	0.46857	0.982861	1.12075
AETYVNV	207.323	376.849	104.155	171.67	98.6673	221.222	1.81769	0.50238	0.57475	1.28865
YSAYVNV	134.183	169.738	99.3551	171.628	169.823	92.2335	1.26497	0.740442	0.989485	0.537404
TNYYVNV	280.632	621.287	73.4444	171.544	153.156	123.208	2.21388	0.261711	0.892813	0.718229
YSLYVNV	191.101	104.523	99.4017	171.544	230.535	111.805	0.546951	0.520152	1.34388	0.651755
TMAYVNV	178.949	95.4628	37.8407	171.418	225.468	197.567	0.533464	0.211461	1.31531	1.15255
NANYVNV	185.845	250.478	89.5687	171.334	247.157	212.047	1.34778	0.481955	1.44255	1.23763
NHPYVNV	180.701	44.6405	301.187	171.334	55.8226	157.523	0.247041	1.66677	0.325812	0.919397
RQKYVNV	115.644	90.7439	43.1999	171.334	102.578	173.912	0.784682	0.373559	0.598706	1.01505
GHTYVNV	172.053	100.842	232.17	171.123	255.157	124.587	0.586111	1.34941	1.49107	0.728052
NMSYVNV	110.162	149.824	40.8232	171.081	190.09	130.262	1.36004	0.370576	1.11111	0.761403
ERAYVNV	189.914	136.8	41.7086	170.913	141.645	141.612	0.720326	0.219618	0.828756	0.828562
FTTYVNV	120.392	215.888	64.0775	170.871	175.246	144.794	1.79321	0.53224	1.0256	0.847389
PQGYVNV	170.018	336.503	108.163	170.829	193.246	138.536	1.97921	0.636183	1.13122	0.810962
RLVYVNV	111.857	51.4829	90.3609	170.787	159.779	240.475	0.460255	0.807824	0.935544	1.40804
RAYYVNV	101.231	227.025	0	170.787	258.757	86.3992	2.24264	0	1.51509	0.505889
TGDYVNV	174.54	0	1798.36	170.745	197.512	172.374	0	10.3034	1.15677	1.00954
GKPYVNV	172.223	266.758	84.3027	170.703	213.646	183.194	1.54891	0.489498	1.25156	1.07317
QLNYVNV	138.592	230.8	47.2076	170.661	155.512	150.682	1.66532	0.340623	0.911235	0.88293
TSWYVNV	138.592	174.976	14.9592	170.619	254.402	176.352	1.26252	0.107937	1.49105	1.0336
LWPYVNV	250.845	39.1666	938.141	170.409	141.912	228.701	0.156139	3.73992	0.832775	1.34207
MPSYVNV	231.062	201.496	68.6911	170.409	176.846	153.174	0.872041	0.297284	1.03777	0.898865
HLKYVNV	82.7483	93.0561	47.5804	170.367	162.134	120.503	1.12457	0.575002	0.951679	0.707315
KLQYVNV	139.949	106.411	58.9513	170.324	129.956	260.205	0.760354	0.421235	0.762993	1.5277
PGNYVNV	168.718	138.263	89.1027	170.198	169.912	137.051	0.819489	0.528115	0.998318	0.805241
VNRYVNV	146.053	220.654	38.7261	169.988	220.712	147.817	1.51078	0.265151	1.2984	0.869575
RLGYVNV	131.64	159.592	32.3417	169.988	320.002	104.326	1.21234	0.245683	1.8825	0.613726
ATDYVNV	390.285	33.7871	860.829	169.904	136.801	167.654	0.0865704	2.20564	0.805165	0.986756
AGAYVNV	179.005	13.0713	318.617	169.736	127.645	159.168	0.0730217	1.77993	0.752023	0.937738
WPLYVNV	157.81	48.8875	83.0444	169.694	55.7781	150.682	0.309788	0.526232	0.328699	0.887962
PEAYVNV	211.901	179.742	204.442	169.357	116.445	120.609	0.848234	0.964799	0.68757	0.712156
SISYVNV	190.592	161.385	97.9104	169.315	247.424	105.44	0.846756	0.513716	1.46132	0.622743
HLQYVNV	196.075	186.726	91.992	169.231	225.29	194.756	0.952317	0.469167	1.33126	1.15083
QAQYVNV	153.118	205.412	78.3842	169.147	192.134	157.895	1.34153	0.511919	1.1359	0.933475
LGSYVNV	182.623	254.206	165.763	169.021	209.29	149.09	1.39197	0.907677	1.23825	0.882082
WLRYVNV	100.496	138.216	17.1495	168.979	164.134	169.298	1.37533	0.170648	0.97133	1.00189
DATYVNV	255.367	160.819	400.263	168.811	209.512	203.985	0.629757	1.5674	1.24111	1.20836
KHPYVNV	235.528	56.0602	578.608	168.601	246.001	222.124	0.23802	2.45665	1.45908	1.31746
AWPYVNV	205.288	13.7319	555.494	168.559	289.38	152.114	0.0668909	2.70592	1.71679	0.902438
SAIYVNV	139.497	34.3534	301.98	168.559	173.823	150.788	0.246267	2.16478	1.03123	0.894571
KQKYVNV	97.218	83.0521	41.6154	168.306	145.601	220.215	0.854288	0.428063	0.865095	1.30842
SMAYVNV	150.688	260.576	25.9572	168.264	156.401	109.418	1.72924	0.172258	0.929496	0.650274
HQQYVNV	128.249	141.377	50.796	168.264	338.891	257.076	1.10237	0.396074	2.01404	1.52781
IRSYVNV	112.988	148.125	67.4328	168.18	195.201	155.031	1.31099	0.596816	1.16067	0.921813
MASYVNV	141.983	247.269	28.9397	168.138	158.712	174.39	1.74153	0.203825	0.943939	1.03718
APMYVNV	141.305	338.862	31.7824	168.138	154.49	172.905	2.39809	0.22492	0.918827	1.02835
LGLYVNV	229.536	104.948	52.7532	168.096	197.201	145.378	0.457216	0.229825	1.17315	0.864849
MRSYVNV	167.871	126.466	37.2348	168.096	276.091	174.973	0.753353	0.221807	1.64246	1.04091
GRAYVNV	181.719	374.914	64.6367	168.012	158.001	101.568	2.06316	0.355697	0.940415	0.604529
TNEYVNV	167.305	0	1136.94	168.012	142.712	145.643	0	6.79562	0.849415	0.86686
NVPYVNV	175.162	349.952	42.8737	167.886	182.179	144.688	1.99787	0.244766	1.08514	0.861825
TSFYVNV	160.071	315.079	64.1241	167.844	240.313	175.822	1.96838	0.400599	1.43176	1.04753
MNTYVNV	148.936	322.535	78.5706	167.844	238.668	87.2479	2.1656	0.527547	1.42197	0.519816
VSAYVNV	157.64	116.886	194.283	167.76	240.801	259.304	0.741477	1.23245	1.43539	1.54569
QGTYVNV	185.053	98.3885	270.197	167.592	142.934	189.718	0.531676	1.46011	0.852872	1.13202
VPKYVNV	110.727	53.1345	66.9202	167.507	85.5561	144.582	0.47987	0.604372	0.51076	0.863139
QSNYVNV	218.967	266.616	141.436	167.297	101.423	172.692	1.21761	0.645927	0.606243	1.03225
PAWYVNV	138.423	211.405	24.1397	167.297	196.757	110.744	1.52725	0.174392	1.17609	0.661958
SAEYVNV	223.432	0	1503.7	167.255	246.979	149.409	0	6.73002	1.47666	0.893298
RSMYVNV	153.684	116.603	75.5415	167.255	126.223	126.708	0.758723	0.491539	0.754673	0.757575
SPCYVNV	123.388	264.304	59.6503	167.255	197.468	160.812	2.14206	0.483438	1.18064	0.961476
PRCYVNV	112.366	117.264	42.0348	167.171	64.0893	182.982	1.04359	0.374089	0.383375	1.09458
DNSYVNV	193.136	233.631	139.572	167.129	240.979	169.616	1.20967	0.722664	1.44188	1.01488
PVSYVNV	245.815	238.681	198.104	167.045	145.69	163.146	0.970978	0.805909	0.872159	0.976656
VKPYVNV	190.932	92.773	104.435	166.877	242.135	107.031	0.485897	0.546974	1.45098	0.641378
SSWYVNV	124.009	92.9618	36.5358	166.877	131.156	131.588	0.749634	0.294621	0.785947	0.788533
TENYVNV	113.835	87.016	45.1572	166.835	193.068	294.999	0.764401	0.396688	1.15724	1.76821
TFSYVNV	176.688	294.929	70.1357	166.709	117.734	200.75	1.66921	0.396947	0.706227	1.20419
WPSYVNV	151.536	374.207	29.9184	166.709	285.335	187.808	2.46943	0.197434	1.71158	1.12657
QESYVNV	92.9223	288.701	67.992	166.709	136.401	177.784	3.1069	0.731708	0.818199	1.06644
RMLYVNV	158.205	191.067	90.3143	166.54	175.823	136.733	1.20772	0.570868	1.05574	0.821017
FRTYVNV	110.84	166.387	67.8988	166.54	84.2227	129.466	1.50115	0.612585	0.505719	0.777387
VRNYVNV	99.3093	110.893	70.6949	166.33	216.268	183.724	1.11665	0.711866	1.30023	1.10458
AKAYVNV	195.397	42.0923	70.8813	166.162	142.49	127.557	0.21542	0.362756	0.857535	0.767666
HPVYVNV	164.31	382.7	116.551	166.12	155.068	137.952	2.32914	0.709338	0.933468	0.830438
ATMYVNV	159.166	230.375	101.918	166.12	161.823	170.995	1.44739	0.640325	0.974135	1.02935
ELSYVNV	144.075	218.248	47.161	166.078	77.6005	142.408	1.51482	0.327337	0.467253	0.857475
MATYVNV	111.066	364.769	51.6814	166.078	243.824	150.522	3.28426	0.465322	1.46813	0.906336
QKTYVNV	174.484	226.647	51.0756	165.994	177.023	190.195	1.29896	0.292724	1.06644	1.1458
LWTYVNV	124.462	345.988	31.7358	165.994	153.956	174.337	2.77987	0.254985	0.927483	1.05026
NMPYVNV	185.562	235.141	113.895	165.826	145.912	156.569	1.26718	0.613783	0.879912	0.944177
PNLYVNV	261.358	244.39	68.0386	165.784	155.912	194.862	0.935078	0.260327	0.940455	1.1754
HNRYVNV	128.249	121.794	14.7262	165.784	125.29	56.8039	0.949672	0.114825	0.755742	0.342639
LSIYVNV	167.249	101.22	151.549	165.742	130.756	189.93	0.605205	0.906129	0.788917	1.14594
TNVYVNV	216.31	279.923	146.936	165.531	119.601	190.089	1.29408	0.679282	0.722526	1.14836
MNRYVNV	80.657	160.961	0	165.531	183.868	166.01	1.99562	0	1.11077	1.00289
MAPYVNV	220.154	146.238	169.91	165.489	253.335	109.948	0.664254	0.77178	1.53082	0.664383
NASYVNV	277.693	297.902	173.965	165.447	214.935	145.272	1.07278	0.626464	1.29911	0.878054
YNPYVNV	197.827	50.02	283.013	165.363	182.712	238.884	0.252847	1.43061	1.10491	1.4446
ILTYVNV	144.64	100.229	81.2736	165.321	109.378	98.3859	0.692954	0.561902	0.661612	0.59512
DRLYVNV	173.862	297.997	125.499	165.237	135.023	136.361	1.71398	0.721829	0.817148	0.825246
TFPYVNV	299.398	0	2073.69	165.111	188.446	221.753	0	6.9262	1.14133	1.34305
LREYVNV	211.562	296.675	166.834	165.069	125.334	205.841	1.40231	0.788584	0.759284	1.247
TQMYVNV	97.6702	71.6325	64.5435	165.069	99.6006	200.219	0.733412	0.660831	0.603388	1.21294
SENYVNV	176.518	246.844	128.621	164.985	202.979	120.715	1.3984	0.728655	1.23029	0.731673
KETYVNV	130.905	45.4899	34.8116	164.901	170.49	177.095	0.347503	0.26593	1.03389	1.07395
KTDYVNV	149.557	77.9086	179.37	164.69	73.3338	168.131	0.520927	1.19934	0.445283	1.02089
APWYVNV	194.097	245.381	37.1882	164.648	306.135	159.963	1.26422	0.191596	1.85933	0.971545
TCRYVNV	148.597	326.263	59.2309	164.648	105.201	201.757	2.19563	0.398602	0.638941	1.22538
DQPYVNV	174.823	114.81	139.572	164.522	129.69	141.983	0.656723	0.798365	0.78828	0.863004
LMSYVNV	141.475	183.517	49.4911	164.396	146.179	125.966	1.29717	0.349823	0.889186	0.766233
FTPYVNV	168.831	229.715	217.118	164.27	153.734	140.18	1.36062	1.286	0.935863	0.853351
ALVYVNV	170.301	70.3584	25.9106	164.228	207.201	132.755	0.413141	0.152146	1.26167	0.808356
RMHYVNV	90.0962	184.414	45.7164	164.144	160.179	101.515	2.04685	0.507417	0.975844	0.618452
QSAYVNV	297.702	402.189	172.8	163.976	163.157	173.064	1.35098	0.580445	0.995005	1.05542
ISNYVNV	132.996	194.465	139.293	163.892	194.312	139.544	1.46218	1.04734	1.18561	0.851438
KPVYVNV	141.305	94.4246	137.475	163.85	240.224	192.21	0.668232	0.972896	1.46612	1.17309
LHQYVNV	180.758	204.091	218.889	163.555	117.112	114.881	1.12909	1.21095	0.716038	0.702397
TWSYVNV	96.1441	104.806	40.031	163.429	340.447	181.285	1.09009	0.416364	2.08315	1.10926
LYRYVNV	136.444	310.077	68.3649	163.345	281.468	141.612	2.27255	0.501046	1.72315	0.86695
PSVYVNV	211.732	176.25	257.382	163.303	173.379	230.398	0.832421	1.2156	1.0617	1.41086
LSYYVNV	182.51	200.41	82.9512	163.219	216.979	217.032	1.09808	0.454503	1.32938	1.3297
RPFYVNV	97.0484	141.189	17.7087	163.219	144.712	83.9065	1.45483	0.182473	0.886613	0.514073
ALEYVNV	193.645	195.361	175.689	163.009	184.312	243.021	1.00886	0.907274	1.13069	1.49085
LQNYVNV	167.645	122.36	167.161	163.009	203.912	200.856	0.72988	0.997114	1.25093	1.23218
LLDYVNV	170.866	122.36	72.6988	162.925	233.335	200.484	0.716118	0.425472	1.43216	1.23054
RHNYVNV	186.466	337.258	134.866	162.756	380.669	161.342	1.80868	0.723271	2.33889	0.991311
QTNYVNV	218.684	196.258	105.32	162.63	132.845	105.44	0.89745	0.481609	0.816855	0.648342
KLDYVNV	125.818	103.013	72.0464	162.588	206.757	140.18	0.818745	0.572623	1.27166	0.862178
HRNYVNV	155.436	294.741	74.1435	162.252	113.334	116.048	1.89622	0.477004	0.698507	0.715231
MTAYVNV	180.532	395.111	115.666	162.084	78.2671	103.955	2.1886	0.640695	0.482881	0.641366
VHPYVNV	192.74	0	743.625	161.915	124.312	168.449	0	3.85817	0.767758	1.04035
AQNYVNV	182.397	499.209	61.2348	161.915	227.068	113.237	2.73694	0.335723	1.40239	0.699356
GKRYVNV	153.457	85.5531	51.7746	161.915	108.401	84.3838	0.557504	0.337387	0.669489	0.52116
RKEYVNV	143.623	237.973	132.582	161.915	224.135	192.476	1.65693	0.923129	1.38427	1.18874
QTYYVNV	109.088	168.652	21.9495	161.915	97.2006	68.3663	1.54603	0.201209	0.600317	0.422234
KANYVNV	170.358	114.197	120.186	161.873	276.313	167.548	0.670335	0.705493	1.70697	1.03505
QPMYVNV	154.418	169.266	65.0561	161.873	170.001	152.379	1.09615	0.421298	1.05021	0.941345
NDTYVNV	151.197	151.57	106.112	161.831	114.934	187.225	1.00247	0.701817	0.710209	1.15691
ANKYVNV	147.579	235.849	44.3183	161.831	175.557	168.502	1.59812	0.300302	1.08481	1.04122
KNQYVNV	138.988	133.025	76.1008	161.747	116.712	107.455	0.957098	0.547535	0.721569	0.664341
KNKYVNV	146.957	159.923	116.505	161.621	290.002	129.625	1.08822	0.792777	1.79433	0.802032
PIAYVNV	107.901	59.0331	66.9202	161.495	94.0895	188.922	0.547106	0.620202	0.582615	1.16983
DLLYVNV	176.123	212.491	106.345	161.411	96.9339	136.626	1.20649	0.603813	0.600541	0.846451
YKPYVNV	145.827	199.891	39.1921	161.411	170.223	185.209	1.37074	0.268758	1.0546	1.14744
RLIYVNV	148.936	43.1777	69.3435	161.369	41.2447	147.711	0.289908	0.465593	0.255593	0.915365
RNVYVNV	183.979	128.4	41.4756	161.243	83.6005	139.756	0.697907	0.225436	0.518476	0.866741
NDSYVNV	126.157	438.006	101.778	161.159	90.045	141.506	3.4719	0.806757	0.558735	0.878054
NKKYVNV	87.1571	91.4045	27.0757	161.159	155.201	90.3241	1.04873	0.310654	0.963032	0.560467
MQRYVNV	93.7701	33.8343	46.1358	160.948	329.646	151.053	0.360822	0.492009	2.04815	0.938517
AENYVNV	85.9701	167.142	72.9318	160.864	126.845	131.004	1.94419	0.848339	0.788523	0.814378
TGNYVNV	259.662	223.344	231.238	160.738	223.157	185.528	0.860133	0.890534	1.38833	1.15422
AYSYVNV	169.114	395.583	47.627	160.654	258.802	116.26	2.33915	0.281627	1.61092	0.723665
YRAYVNV	116.492	98.2469	24.699	160.654	232.135	170.147	0.843379	0.212023	1.44493	1.05909
SLDYVNV	252.88	83.1937	463.175	160.402	114.134	154.766	0.328985	1.8316	0.711551	0.964861
ARYYVNV	178.214	428.804	35.3708	160.36	219.646	102.364	2.40612	0.198473	1.36971	0.638338
PWRYVNV	138.027	181.441	15.2854	160.36	176.89	130.686	1.31453	0.110742	1.10308	0.814956
NEPYVNV	190.197	129.061	98.0036	160.234	176.046	204.674	0.678566	0.515275	1.09868	1.27735
DLSYVNV	149.897	90.9798	44.3183	160.234	137.601	138.377	0.606951	0.295659	0.858751	0.863593
LVLYVNV	99.6484	33.8815	93.157	160.234	40.3114	186.005	0.34001	0.934857	0.251579	1.16084
VTGYVNV	165.045	92.773	131.743	160.192	194.89	225.465	0.562109	0.798229	1.21661	1.40747
AQKYVNV	62.796	33.4096	20.6912	160.192	218.401	159.062	0.532034	0.329499	1.36338	0.992946
GGTYVNV	173.692	34.4006	233.195	160.15	232.224	155.879	0.198055	1.34258	1.45004	0.973336
QLHYVNV	151.988	447.207	60.0231	160.15	149.468	138.801	2.94239	0.39492	0.9333	0.866696
MTHYVNV	128.531	329.66	61.1882	159.939	71.4227	211.994	2.56483	0.476057	0.446561	1.32546
MHPYVNV	188.049	0	384.931	159.897	129.467	164.047	0	2.04697	0.809691	1.02595
QTDYVNV	167.023	70.9246	200.761	159.897	204.979	141.983	0.424641	1.202	1.28194	0.887966
EMPYVNV	99.3093	129.344	92.5978	159.771	82.3116	159.168	1.30244	0.932418	0.515184	0.996223
LLEYVNV	168.775	126.985	144.838	159.687	93.0228	156.993	0.752391	0.858175	0.582532	0.98313
HRDYVNV	167.136	176.108	191.067	159.561	145.779	123.95	1.05368	1.14319	0.913624	0.776821
KKLYVNV	165.327	114.857	42.2678	159.393	127.823	177.625	0.694728	0.255662	0.801937	1.11439
PLEYVNV	273.623	310.974	97.3978	159.351	78.4005	241.96	1.1365	0.355956	0.492	1.51841
RAEYVNV	171.375	15.8554	774.755	159.309	122.534	193.855	0.0925188	4.52082	0.769161	1.21685
HDPYVNV	120.053	153.505	180.582	159.14	379.513	165.957	1.27864	1.50419	2.38477	1.04283
EASYVNV	153.853	283.982	123.495	159.056	196.135	171.048	1.8458	0.80268	1.23311	1.07539
AAKYVNV	146.336	54.6917	84.8153	158.846	288.357	192.635	0.373742	0.579594	1.81532	1.21271
LKIYVNV	90.831	90.6495	57.5998	158.762	91.7783	175.875	0.998002	0.634143	0.578087	1.10779
WSPYVNV	161.936	19.4418	235.665	158.72	231.913	136.786	0.120058	1.4553	1.46114	0.861804
RPCYVNV	156.679	224.76	46.2756	158.594	318.98	117.427	1.43452	0.295352	2.0113	0.740423
HHRYVNV	196.188	199.939	81.693	158.384	156.668	97.8555	1.01912	0.416401	0.989165	0.617838
SNGYVNV	168.662	0	931.943	158.384	176.846	187.384	0	5.52551	1.11656	1.1831
SHQYVNV	251.919	117.547	336.046	158.047	104.89	114.297	0.466607	1.33394	0.663659	0.723184
KHTYVNV	281.989	80.1264	181.001	158.005	118.534	114.403	0.284148	0.641875	0.75019	0.724048
PYRYVNV	183.245	191.256	25.0252	158.005	193.157	119.548	1.04372	0.136567	1.22247	0.756608
MQPYVNV	183.245	148.173	66.5474	157.963	252.224	266.57	0.808605	0.363161	1.59672	1.68754
AAIYVNV	133.11	70.3584	138.827	157.963	150.49	166.328	0.528575	1.04295	0.952689	1.05295
LDRYVNV	150.01	539.933	66.3144	157.879	236.801	167.707	3.59932	0.442067	1.49989	1.06225
YLKYVNV	78.5092	113.347	28.4737	157.669	293.157	124.215	1.44375	0.36268	1.85932	0.787825
HRMYVNV	64.2091	155.723	20.2718	157.669	318.269	174.284	2.42524	0.315715	2.01859	1.10538
RYLYVNV	121.692	54.267	74.7027	157.627	109.156	87.3009	0.445937	0.613867	0.692498	0.553845
RQEYVNV	136.049	156.478	120.885	157.585	192.579	191.15	1.15016	0.888543	1.22207	1.213
SDLYVNV	161.314	323.431	54.9901	157.543	175.69	139.809	2.00498	0.340889	1.11519	0.887433
GTGYVNV	120.336	75.4548	131.044	157.459	193.246	153.705	0.627036	1.08899	1.22728	0.976159
MKNYVNV	87.6658	76.021	28.3339	157.417	176.979	136.202	0.867169	0.323204	1.12427	0.865233
QGRYVNV	102.87	199.325	73.8639	157.248	189.646	112.653	1.93764	0.71803	1.20603	0.716402
VPQYVNV	170.471	91.6405	81.0405	157.206	142.712	125.064	0.537573	0.475393	0.9078	0.795541
YLLYVNV	110.275	13.2128	57.3668	157.122	78.3116	112.865	0.119818	0.520218	0.498412	0.718328
NQNYVNV	129.605	90.4136	38.3533	157.08	199.423	151.053	0.697608	0.295924	1.26956	0.961628
GPGYVNV	122.596	72.3875	47.0678	156.996	308.091	130.686	0.590454	0.383925	1.96241	0.832416
VKTYVNV	155.549	168.841	95.3939	156.954	183.068	146.969	1.08546	0.613273	1.16638	0.936381
TVNYVNV	149.84	234.622	144.139	156.828	146.268	141.718	1.56582	0.961955	0.932662	0.903653
WLPYVNV	86.5353	20.2911	36.4892	156.744	185.29	199.53	0.234484	0.421668	1.18212	1.27297
LDPYVNV	156.453	389.92	85.7939	156.534	230.49	136.149	2.49225	0.548368	1.47246	0.869775
AFTYVNV	78.6222	116.179	28.7533	156.534	113.023	141.188	1.47768	0.365715	0.722036	0.901964
ETQYVNV	212.862	166.623	293.172	156.45	181.023	101.992	0.782776	1.37729	1.15707	0.651919
MPQYVNV	220.267	107.779	109.747	156.366	72.3115	187.543	0.489312	0.498247	0.462452	1.19939
KAKYVNV	116.379	0	60.2561	156.197	190.668	182.717	0	0.517758	1.22069	1.16978
RKDYVNV	154.079	238.445	117.297	156.155	129.423	168.874	1.54755	0.761276	0.82881	1.08145
REKYVNV	68.2787	31.6636	37.5611	155.987	144.534	195.446	0.463741	0.550114	0.926578	1.25296
NNYYVNV	123.049	190.831	85.6075	155.861	239.246	90.7484	1.55086	0.695721	1.535	0.582239
NVSYVNV	161.484	95.0381	135.238	155.819	136.979	123.473	0.588531	0.837475	0.879088	0.792413
KMRYVNV	99.1963	82.2971	46.928	155.735	225.912	158.001	0.829639	0.473083	1.45062	1.01455
SQEYVNV	169.453	0	746.98	155.651	105.245	134.028	0	4.40818	0.676162	0.861079
IPTYVNV	294.424	108.204	166.229	155.609	194.89	169.033	0.36751	0.56459	1.25244	1.08627
QYTYVNV	139.44	206.545	96.0463	155.609	110.134	126.284	1.48125	0.6888	0.707762	0.811548
PDAYVNV	192.458	186.159	119.534	155.525	154.712	135.831	0.967275	0.62109	0.994775	0.873372
KYRYVNV	81.1092	0	0	155.441	180.223	154.288	0	0	1.15944	0.992586
AMNYVNV	99.1963	87.016	36.7688	155.398	192.712	113.926	0.87721	0.370667	1.24012	0.733122
HPEYVNV	238.636	18.1677	353.148	155.356	236.713	216.29	0.0761312	1.47986	1.52367	1.39222
SWLYVNV	104.848	27.8413	66.5474	155.272	78.0449	131.27	0.265539	0.634701	0.502632	0.845415
TVVYVNV	92.4136	136.659	111.751	155.272	49.6447	273.783	1.47877	1.20925	0.319727	1.76325
VTDYVNV	169.679	0	275.137	155.146	106.09	164.153	0	1.62151	0.683804	1.05806
NNKYVNV	154.927	180.874	59.1843	155.062	175.957	178.049	1.16748	0.382014	1.13475	1.14824
MTQYVNV	144.979	117.877	59.0911	155.02	128.312	88.9451	0.813065	0.407583	0.827711	0.573765
EKTYVNV	125.14	85.6003	36.2562	154.936	154.845	168.608	0.684037	0.289725	0.999415	1.08825
DSLYVNV	232.08	349.149	176.481	154.894	196.89	162.668	1.50444	0.760433	1.27113	1.05019
LSVYVNV	181.832	106.599	201.087	154.852	135.156	204.25	0.586253	1.1059	0.872811	1.319
NERYVNV	129.831	247.174	39.0989	154.852	136.979	153.227	1.90381	0.301152	0.884578	0.989509
SDAYVNV	199.071	158.46	149.685	154.81	152.89	67.4646	0.795997	0.751918	0.987597	0.43579
LVSYVNV	164.14	77.8614	123.774	154.768	24.3113	138.058	0.474359	0.754078	0.157082	0.892036
NQQYVNV	90.944	48.6516	64.2639	154.6	237.068	212.524	0.534962	0.706631	1.53343	1.37467
VRQYVNV	128.531	86.3553	55.5494	154.558	170.668	154.5	0.671863	0.432186	1.10423	0.999629
AVAYVNV	108.635	114.905	88.0774	154.558	134.445	80.8302	1.05771	0.810761	0.869872	0.522978
STCYVNV	153.797	115.943	130.066	154.473	250.802	195.022	0.75387	0.845699	1.62359	1.26249
ANGYVNV	167.079	84.4678	375.238	154.305	237.513	100.136	0.505555	2.24587	1.53924	0.648948
QQQYVNV	156.962	452.493	130.532	154.263	109.334	152.485	2.88282	0.831614	0.708749	0.988472
MTKYVNV	118.414	0	58.0193	154.263	282.624	153.917	0	0.48997	1.83209	0.997755
EQSYVNV	128.305	173.796	26.3766	154.137	264.535	109.736	1.35455	0.205577	1.71623	0.711938
TNMYVNV	207.04	304.603	40.6834	154.095	67.7782	165.638	1.47123	0.1965	0.439847	1.07491
LGNYVNV	132.657	126.324	60.8154	154.053	101.912	79.1861	0.952259	0.458439	0.661537	0.514018
YGTYVNV	77.8874	62.4307	113.056	154.053	150.001	96.7417	0.80155	1.45153	0.973696	0.627977
SSMYVNV	197.149	340.938	87.5648	154.011	216.668	168.29	1.72934	0.444155	1.40683	1.09272
TPFYVNV	174.936	378.123	32.2485	153.969	110.001	145.484	2.1615	0.184344	0.714434	0.944891
KREYVNV	149.049	69.5562	141.297	153.969	88.7561	210.721	0.466667	0.94799	0.576454	1.36859
NPIYVNV	120.449	28.0301	289.677	153.759	102.756	151.371	0.232714	2.40498	0.668295	0.984471
TLCYVNV	149.501	316.542	39.1455	153.591	70.2226	158.16	2.11732	0.261841	0.457207	1.02975
QHLYVNV	210.036	166.387	132.955	153.549	160.845	153.121	0.792185	0.63301	1.04752	0.997218
QPIYVNV	144.188	23.0281	123.402	153.549	59.6448	122.147	0.159709	0.855839	0.388443	0.795495
ETHYVNV	227.727	282.189	164.458	153.506	63.7782	97.8555	1.23915	0.722169	0.415475	0.637468
EPNYVNV	147.184	112.498	138.873	153.506	133.023	91.9683	0.764338	0.943539	0.866563	0.599117
SADYVNV	199.24	0	1074.64	153.464	161.557	149.78	0	5.39367	1.05273	0.975991
REAYVNV	98.631	189.416	77.4988	153.464	197.29	163.039	1.92045	0.785745	1.28558	1.06239
HEPYVNV	205.006	223.533	90.5007	153.296	177.246	146.173	1.09037	0.441455	1.15623	0.953535
RQVYVNV	144.979	153.552	25.165	153.296	102.267	137.104	1.05913	0.173577	0.667122	0.894371
QSKYVNV	122.144	281.056	26.0038	153.212	105.023	124.693	2.30102	0.212894	0.685473	0.813857
KRYYVNV	107.335	49.7369	45.1105	153.128	259.557	155.826	0.463378	0.420276	1.69503	1.01762
TEGYVNV	118.188	10.4759	509.265	153.044	103.334	188.869	0.0886378	4.30895	0.675191	1.23408
TRCYVNV	127.74	220.843	41.1028	152.96	112.801	146.757	1.72885	0.321769	0.737453	0.959446
HALYVNV	236.601	235	109.934	152.876	178.534	137.104	0.993231	0.464636	1.16784	0.896831
SLVYVNV	174.484	115.235	78.7571	152.876	67.7782	132.808	0.660433	0.451372	0.443355	0.868729
ASIYVNV	168.945	63.6104	250.112	152.876	95.1117	121.988	0.376516	1.48044	0.62215	0.797954
CTTYVNV	137.688	148.125	81.0405	152.876	109.778	119.336	1.07581	0.588582	0.718089	0.780607
LMNYVNV	123.783	188.755	56.4814	152.75	162.845	196.56	1.52488	0.456292	1.06609	1.28681
DKPYVNV	166.91	241.842	135.844	152.708	204.89	133.391	1.44894	0.813879	1.34172	0.873507
PAYYVNV	159.618	188.094	71.2542	152.708	174.268	125.541	1.1784	0.446403	1.14119	0.822103
RVLYVNV	118.131	93.1033	109.281	152.708	141.245	114.934	0.788135	0.925084	0.92494	0.75264
PAMYVNV	197.997	368.214	41.196	152.371	109.156	208.758	1.85969	0.208064	0.716383	1.37006
YTAYVNV	178.158	202.298	79.1299	152.329	111.601	154.553	1.1355	0.444157	0.732628	1.0146
ALYYVNV	114.175	324.186	34.2057	152.287	160.979	155.773	2.83939	0.299591	1.05707	1.02289
PRVYVNV	196.753	310.596	106.345	152.245	149.112	119.601	1.57861	0.540501	0.979421	0.785583
YATYVNV	210.206	338.437	139.666	152.203	166.045	140.816	1.61003	0.664424	1.09095	0.925188
NRDYVNV	194.888	0	458.562	152.203	110.578	159.804	0	2.35295	0.726519	1.04994
NDRYVNV	129.209	43.6968	40.6368	152.161	76.7116	200.113	0.338185	0.314503	0.504147	1.31514
SMQYVNV	131.47	159.828	32.8077	152.077	100.712	213.108	1.2157	0.249544	0.662242	1.40131
GQHYVNV	113.383	67.4327	45.6698	152.077	155.023	129.838	0.594732	0.402791	1.01937	0.853762
AYLYVNV	114.627	51.766	99.0754	152.035	123.556	79.9286	0.451605	0.864331	0.812684	0.525725
EHPYVNV	171.431	0	1078.93	151.993	78.5783	187.013	0	6.29362	0.516987	1.2304
AKNYVNV	139.383	226.789	50.9824	151.951	148.268	148.772	1.62709	0.365771	0.97576	0.979081
CTRYVNV	132.657	89.4226	48.0465	151.909	211.779	142.408	0.674087	0.362185	1.39412	0.937455
KMPYVNV	120.731	95.7459	27.7747	151.867	181.557	104.538	0.79305	0.230054	1.1955	0.688356
LLIYVNV	71.1048	11.7972	89.3357	151.741	22.9335	201.757	0.165913	1.25639	0.151136	1.32962
ETVYVNV	116.718	0	314.003	151.656	79.2894	159.751	0	2.69027	0.522822	1.05337
HYPYVNV	168.831	0	605.218	151.614	120.579	174.655	0	3.58474	0.795297	1.15197
QLKYVNV	127.005	72.8594	76.7998	151.572	108.534	148.507	0.573673	0.604698	0.716054	0.979776
WTQYVNV	66.47	158.601	46.462	151.572	194.579	131.482	2.38606	0.698992	1.28374	0.867452
KMSYVNV	70.3135	65.8754	21.8562	151.404	235.824	156.675	0.936882	0.31084	1.55758	1.03481
SKGYVNV	200.54	36.2881	387.168	151.32	290.58	110.638	0.180952	1.93062	1.9203	0.73115
NLHYVNV	189.688	143.312	39.6115	151.32	82.6227	158.425	0.755514	0.208825	0.546013	1.04695
PLYYVNV	159.731	234.481	39.5183	151.278	91.0672	126.072	1.46797	0.247405	0.601986	0.833378
YTNYVNV	259.097	466.413	67.526	151.194	180.268	176.193	1.80015	0.26062	1.19229	1.16534
HKNYVNV	153.457	66.3473	43.1533	151.152	164.001	119.124	0.43235	0.281207	1.08501	0.788107
PNKYVNV	149.218	92.3483	94.6483	151.026	165.201	132.914	0.618881	0.634294	1.09386	0.880073
YYPYVNV	87.044	13.3544	350.958	151.026	19.289	93.7716	0.153421	4.03196	0.12772	0.620898
HNTYVNV	233.549	208.433	112.776	150.984	109.156	149.886	0.892456	0.48288	0.722967	0.992729
TIHYVNV	152.384	30.248	184.031	150.942	239.779	88.1495	0.198499	1.20768	1.58856	0.583997
LNNYVNV	339.811	403.935	161.056	150.816	204.623	145.378	1.18871	0.473957	1.35678	0.963944
WPQYVNV	122.54	109.289	20.7844	150.816	71.6893	202.394	0.891865	0.169613	0.475344	1.342
PMSYVNV	152.836	284.595	81.0871	150.647	220.09	178.155	1.8621	0.530551	1.46096	1.1826
AFPYVNV	188.501	0	1212.21	150.605	195.779	143.521	0	6.43076	1.29995	0.952964
GLNYVNV	147.918	406.2	122.237	150.563	189.734	128.671	2.74611	0.826379	1.26016	0.854595
GKLYVNV	112.818	80.5039	95.6269	150.521	257.468	159.115	0.713573	0.84762	1.71051	1.05709
VGPYVNV	148.144	134.016	110.353	150.437	21.4668	97.3251	0.904631	0.744902	0.142696	0.646949
LCPYVNV	157.81	100.654	381.156	150.395	29.2891	220.215	0.637816	2.41529	0.194747	1.46424
ESNYVNV	147.297	90.508	245.778	150.353	81.2005	99.5527	0.614461	1.66859	0.540065	0.662126
AWRYVNV	74.7787	76.9176	10.6252	150.311	124.579	118.116	1.0286	0.142089	0.828805	0.785811
NYPYVNV	201.784	38.1285	1188.72	150.269	154.268	108.251	0.188957	5.89105	1.02661	0.720381
ARVYVNV	176.405	87.2047	95.4871	150.227	98.4895	140.657	0.494343	0.541293	0.655605	0.936299
TRWYVNV	96.8789	129.911	66.9668	150.227	139.734	199.265	1.34096	0.691243	0.930154	1.32642
MSNYVNV	133.562	164.028	37.0018	150.143	168.712	95.787	1.22811	0.277039	1.12368	0.637972
QWPYVNV	131.527	0	216.792	150.017	91.8672	185.369	0	1.64827	0.61238	1.23565
VLQYVNV	128.192	171.248	58.9513	149.891	80.0894	151.795	1.33587	0.459867	0.534319	1.01271
HPDYVNV	294.424	142.651	975.935	149.764	163.645	187.543	0.484511	3.31473	1.09269	1.25225
YGPYVNV	133.675	248.779	84.5823	149.722	198.623	150.151	1.86108	0.632747	1.32661	1.00286
LSEYVNV	219.532	0	2063.16	149.68	121.023	222.389	0	9.39798	0.808543	1.48576
QQSYVNV	156.171	84.7509	55.7358	149.596	153.512	155.561	0.542682	0.35689	1.02618	1.03987
KYTYVNV	120.505	156.902	23.7203	149.596	137.334	90.165	1.30204	0.196841	0.918032	0.602722
AVLYVNV	138.083	86.3082	102.477	149.554	68.9782	192.847	0.625043	0.742141	0.461225	1.28948
QHRYVNV	126.949	301.677	66.2678	149.386	110.845	153.174	2.37637	0.522005	0.742004	1.02536
KNYYVNV	84.9527	151.665	24.5592	149.386	167.512	86.3992	1.78528	0.289092	1.12134	0.578362
AKQYVNV	168.549	195.833	71.4406	149.344	97.245	139.437	1.16188	0.423857	0.651148	0.933666
PHVYVNV	245.532	0	1313.05	149.302	84.3561	172.798	0	5.34779	0.565003	1.15738
PSIYVNV	183.866	151.004	156.955	149.176	122.223	170.624	0.82127	0.853636	0.819322	1.14378
GQLYVNV	119.488	258.689	44.3183	149.05	208.046	124.056	2.16498	0.370903	1.39581	0.832316
AGHYVNV	117.566	143.642	170.516	149.05	237.824	58.1829	1.2218	1.45039	1.5956	0.390359
SVAYVNV	142.492	182.243	102.943	148.966	161.868	163.729	1.27897	0.722449	1.08661	1.09911
HAHYVNV	197.658	326.027	78.524	148.671	190.534	156.993	1.64945	0.397273	1.28158	1.05597
NGPYVNV	221.736	219.711	291.774	148.629	213.201	164.684	0.990865	1.31586	1.43445	1.10802
NRKYVNV	175.84	129.722	173.592	148.587	289.113	146.439	0.737725	0.987213	1.94575	0.985539
TFLYVNV	132.714	95.7931	115.153	148.545	212.712	176.458	0.721802	0.867679	1.43197	1.18791
ENSYVNV	135.992	98.1525	63.6581	148.503	145.423	75.3143	0.721751	0.468101	0.97926	0.507156
LEHYVNV	119.657	222.4	24.3261	148.335	143.112	196.613	1.85865	0.203299	0.96479	1.32546
LDSYVNV	166.684	171.437	18.4543	148.293	167.112	94.408	1.02851	0.110715	1.12691	0.636632
PQDYVNV	211.167	164.547	236.504	148.251	213.112	141.453	0.779229	1.11999	1.43751	0.954146
QNSYVNV	165.949	155.44	94.4153	148.251	136.045	133.921	0.936672	0.568942	0.91767	0.903344
YNRYVNV	139.383	260.01	67.8522	148.209	222.179	147.552	1.86543	0.486803	1.4991	0.995571
DPHYVNV	155.549	53.2761	158.819	148.083	151.69	116.896	0.342504	1.02102	1.02436	0.789399
RQIYVNV	103.662	201.732	15.0524	147.999	50.8003	126.814	1.94606	0.145207	0.343249	0.856862
SIAYVNV	178.836	321.261	40.8232	147.914	158.312	149.621	1.7964	0.228272	1.07029	1.01154
SQKYVNV	150.744	90.3192	81.8794	147.788	141.379	144.476	0.599155	0.543167	0.956629	0.977588
PAIYVNV	244.854	101.786	270.151	147.704	94.0895	211.782	0.415702	1.10331	0.637013	1.43382
NLYYVNV	109.879	281.953	75.8211	147.62	189.868	63.805	2.56603	0.690043	1.28619	0.432224
NNAYVNV	188.671	195.408	92.8308	147.494	144.623	146.12	1.03571	0.492025	0.980535	0.990686
KPYYVNV	130.057	222.023	0	147.494	348.58	155.243	1.70712	0	2.36335	1.05254
AAYYVNV	107.166	108.44	65.2425	147.41	184.979	106.713	1.01189	0.608799	1.25486	0.723919
VITYVNV	63.7569	117.547	88.124	147.41	70.1338	157.417	1.84368	1.38219	0.475774	1.06789
KGTYVNV	202.066	19.4418	386.702	147.368	42.4003	83.4821	0.0962146	1.91374	0.287717	0.566488
KDSYVNV	92.131	187.481	44.3183	147.2	213.512	113.077	2.03494	0.481036	1.45049	0.768191
WSRYVNV	66.6961	107.921	15.6582	147.2	165.068	115.835	1.6181	0.23477	1.12139	0.786927
NGTYVNV	268.367	90.8383	458.748	147.032	55.6892	192.953	0.338485	1.70941	0.378757	1.31232
KIRYVNV	94.3919	143.454	22.1825	147.032	175.557	182.027	1.51977	0.235004	1.19401	1.23801
REQYVNV	155.831	322.299	126.058	146.947	81.1116	199.158	2.06825	0.808938	0.551977	1.3553
GRHYVNV	162.444	126.324	55.6426	146.821	156.934	174.177	0.777645	0.342533	1.06888	1.18632
ADSYVNV	183.81	365.901	56.9008	146.779	225.29	192.529	1.99065	0.309563	1.53489	1.31169
GTKYVNV	134.579	223.25	52.0542	146.737	88.7561	122.783	1.65887	0.386793	0.604864	0.836758
LISYVNV	150.179	134.629	134.26	146.695	105.956	144.794	0.896458	0.893997	0.722288	0.987042
RLYYVNV	154.023	142.18	42.9203	146.653	293.646	130.209	0.923108	0.278662	2.00232	0.887869
QMPYVNV	118.414	149.399	54.0581	146.653	38.0447	181.019	1.26167	0.456519	0.259419	1.23434
MLLYVNV	141.023	102.871	133.701	146.485	56.8448	101.25	0.729467	0.948079	0.388059	0.691197
LKDYVNV	163.349	283.651	90.4075	146.359	160.934	75.9507	1.73648	0.553463	1.09959	0.518935
KKGYVNV	58.6699	10.6175	41.3824	146.233	109.69	134.611	0.180969	0.705343	0.750103	0.920526
LHAYVNV	209.414	13.9207	106.159	146.149	51.9114	150.575	0.0664743	0.506932	0.355196	1.03029
EPDYVNV	131.301	0	892.518	146.149	77.3782	71.3364	0	6.7975	0.529449	0.488109
LCTYVNV	136.218	48.8875	82.4386	145.896	60.7559	100.507	0.358891	0.605195	0.416432	0.688896
LEAYVNV	122.37	15.1004	122.516	145.896	113.69	128.406	0.123399	1.00119	0.779249	0.880115
AHQYVNV	192.684	33.7871	173.918	145.812	217.246	213.161	0.17535	0.902608	1.4899	1.46188
TVQYVNV	187.427	40.2048	114.407	145.812	202.846	191.044	0.214509	0.61041	1.39114	1.3102
MPGYVNV	107.109	224.949	82.4386	145.728	128.045	156.251	2.10018	0.769668	0.878658	1.07221
RGVYVNV	73.9874	0	440.107	145.56	38.8891	147.128	0	5.94841	0.267169	1.01077
ACPYVNV	209.132	57.2399	234.64	145.518	160.045	95.0975	0.273703	1.12197	1.09983	0.653511
HSKYVNV	145.714	93.0561	34.6717	145.518	259.513	94.0367	0.638622	0.237944	1.78337	0.646221
RKYYVNV	63.7004	120.331	22.2291	145.476	156.045	94.2489	1.88902	0.348963	1.07265	0.647866
PEGYVNV	73.1961	35.8162	54.9901	145.35	241.735	165.055	0.489319	0.751271	1.66313	1.13557
QPDYVNV	258.193	148.739	341.265	145.139	157.868	231.936	0.576076	1.32174	1.0877	1.59802
SKYYVNV	117.962	273.034	11.1378	145.097	447.514	94.4611	2.3146	0.0944191	3.08423	0.651018
KQLYVNV	217.214	126.985	74.9823	145.013	145.068	259.357	0.584606	0.3452	1.00037	1.7885
KMTYVNV	136.557	111.082	41.6154	144.929	164.312	204.781	0.813447	0.304747	1.13374	1.41297
DSNYVNV	191.892	39.497	413.638	144.803	166.268	75.2082	0.205829	2.15557	1.14823	0.519382
KTIYVNV	142.436	42.6114	139.899	144.425	113.69	127.663	0.299163	0.982188	0.787189	0.883941
HKLYVNV	137.857	132.317	39.6115	144.383	125.379	162.827	0.959812	0.287337	0.868377	1.12775
MRLYVNV	89.7006	19.8193	0	144.383	191.29	135.407	0.220949	0	1.32488	0.937831
VLHYVNV	103.322	41.1486	76.9862	144.341	81.4227	129.997	0.398254	0.745107	0.564101	0.900624
DSAYVNV	148.144	219.899	463.315	144.299	195.468	159.433	1.48436	3.12746	1.35461	1.10488
RDHYVNV	96.2571	86.7329	22.3689	144.215	50.7114	90.165	0.901054	0.232387	0.351639	0.625214
KVQYVNV	86.9875	67.6686	56.4814	144.172	83.0672	145.219	0.777912	0.649305	0.576165	1.00726
QANYVNV	112.083	181.016	80.2017	144.088	145.156	145.908	1.61501	0.715554	1.00741	1.01263
ATCYVNV	149.67	220.371	25.7708	143.962	68.4004	114.35	1.47238	0.172184	0.475127	0.794308
AWTYVNV	151.875	184.933	18.8737	143.92	112.667	76.4811	1.21766	0.124272	0.782846	0.531413
HPGYVNV	217.045	54.8805	181.095	143.878	287.335	167.389	0.252853	0.834365	1.99707	1.16341
THVYVNV	135.936	0	480.278	143.878	65.6004	119.23	0	3.53313	0.455944	0.828687
NSDYVNV	242.084	18.2148	2406.61	143.836	230.401	166.275	0.0752418	9.94122	1.60183	1.156
FPPYVNV	197.94	275.016	94.0424	143.836	164.845	264.289	1.38939	0.475105	1.14606	1.83743
QHAYVNV	143.34	130.618	51.1222	143.794	128.356	158.372	0.911248	0.35665	0.89264	1.10138
VASYVNV	149.953	479.06	94.8813	143.752	258.402	185.316	3.19473	0.63274	1.79755	1.28913
ERKYVNV	84.9527	89.6114	26.8892	143.752	93.3783	114.456	1.05484	0.31652	0.649579	0.796208
HRHYVNV	199.014	169.785	80.8541	143.71	112.845	97.6433	0.85313	0.406273	0.785228	0.679447
CSTYVNV	171.771	0	184.916	143.71	103.556	83.1639	0	1.07653	0.720592	0.578693
NTVYVNV	168.605	38.6947	143.534	143.668	151.823	136.467	0.229499	0.851299	1.05676	0.94988
KVTYVNV	128.362	50.1144	157.561	143.584	164.134	165.002	0.390416	1.22747	1.14313	1.14917
WSNYVNV	106.035	95.6987	50.0969	143.584	220.935	98.0146	0.902516	0.472455	1.53872	0.68263
NELYVNV	138.083	243.777	320.294	143.542	86.1339	128.14	1.76543	2.31957	0.600061	0.892704
IPRYVNV	154.701	102.022	45.1572	143.374	116.712	206.372	0.659479	0.2919	0.81404	1.4394
SVQYVNV	128.305	120.897	51.5416	143.29	198.49	184.149	0.942265	0.401711	1.38524	1.28515
NTEYVNV	187.201	0	1537.63	143.121	107.556	144.423	0	8.21377	0.751504	1.0091
HSEYVNV	157.923	0	1580.73	143.121	70.7115	209.13	0	10.0095	0.494067	1.46121
AMSYVNV	137.631	239.483	65.9882	142.953	0	82.2092	1.74003	0.479456	0	0.575078
HQSYVNV	191.892	306.538	57.7396	142.911	80.8449	138.695	1.59745	0.300896	0.565701	0.970498
HASYVNV	203.027	309.794	33.0873	142.785	153.956	116.313	1.52587	0.16297	1.07824	0.814601
CPRYVNV	162.558	0	118.415	142.785	174.979	96.0522	0	0.728451	1.22547	0.672705
GTVYVNV	114.74	35.3443	87.9842	142.785	79.3338	132.967	0.308039	0.766815	0.555617	0.931238
ALMYVNV	112.366	110.044	15.332	142.701	88.9783	125.117	0.979337	0.136447	0.62353	0.876779
MTNYVNV	145.092	343.817	111.844	142.575	131.556	141.718	2.36964	0.77085	0.922718	0.993992
HSNYVNV	132.149	321.355	133.934	142.491	117.112	165.957	2.43177	1.01351	0.821891	1.16468
AILYVNV	122.144	44.8293	51.1222	142.491	138.623	149.356	0.367019	0.418539	0.972857	1.04818
WSTYVNV	132.996	168.322	95.6735	142.365	201.379	182.717	1.26561	0.719369	1.41453	1.28344
AMLYVNV	125.253	195.55	48.4193	142.196	227.601	135.088	1.56124	0.386572	1.60061	0.950013
IARYVNV	139.892	198.381	109.141	142.112	154.045	122.253	1.4181	0.780183	1.08397	0.860257
SNIYVNV	192.514	116.084	230.399	141.944	163.068	111.911	0.60299	1.19679	1.14882	0.788414
NLKYVNV	158.036	95.0853	37.5145	141.944	139.912	124.428	0.601669	0.23738	0.985684	0.876596
HREYVNV	145.544	43.9799	260.318	141.944	145.868	125.86	0.302175	1.78858	1.02764	0.886685
IAPYVNV	176.745	116.037	94.0891	141.734	157.601	176.989	0.656524	0.532345	1.11195	1.24874
NSHYVNV	213.71	134.252	166.229	141.692	271.024	106.607	0.628197	0.777823	1.91277	0.752385
TDNYVNV	184.997	182.054	143.394	141.65	158.845	151.053	0.984093	0.775115	1.1214	1.06638
SQGYVNV	160.184	50.8222	309.669	141.65	75.9116	142.408	0.317275	1.93321	0.53591	1.00535
YSQYVNV	121.636	231.508	169.677	141.566	190.934	98.6511	1.90329	1.39496	1.34873	0.696857
KRIYVNV	70.0874	87.9598	46.7416	141.271	104.49	130.209	1.255	0.666905	0.739637	0.921693
LQGYVNV	74.5526	41.6204	43.4329	141.187	248.979	194.438	0.558269	0.58258	1.76347	1.37716
AESYVNV	181.775	253.167	99.2152	141.145	75.0227	73.0867	1.39275	0.545813	0.531528	0.517812
IRQYVNV	101.627	56.6736	19.2931	141.103	143.112	199.795	0.557665	0.189843	1.01424	1.41595
KPDYVNV	207.323	125.475	86.726	140.935	56.3559	144.582	0.605214	0.418313	0.399872	1.02588
PTCYVNV	182.001	517.283	103.596	140.935	86.8005	130.209	2.8422	0.569204	0.615891	0.923893
MSLYVNV	138.14	107.968	84.7687	140.893	208.401	142.832	0.781582	0.613643	1.47915	1.01376
MKLYVNV	95.8615	98.6716	28.1009	140.725	85.645	105.281	1.02931	0.293141	0.608599	0.748133
GLQYVNV	105.075	93.3393	38.0737	140.641	191.246	101.356	0.888315	0.362349	1.35982	0.720674
EKLYVNV	133.11	149.494	115.293	140.515	45.1558	152.856	1.12309	0.86615	0.321361	1.08783
MNSYVNV	92.7527	175.259	31.9222	140.515	270.046	85.4446	1.88953	0.344165	1.92184	0.608083
QDRYVNV	106.544	404.596	18.8271	140.472	106.89	141.983	3.79745	0.176707	0.760929	1.01076
ELAYVNV	125.479	188.425	34.1591	140.43	99.4228	76.375	1.50164	0.27223	0.707986	0.543864
LLMYVNV	102.192	98.1997	95.4871	140.388	80.9338	121.935	0.960934	0.93439	0.576499	0.868554
DKSYVNV	212.184	223.25	68.5513	140.346	135.556	127.08	1.05215	0.323075	0.96587	0.905471
AVQYVNV	74.4396	24.1134	79.7357	140.346	266.224	201.651	0.323933	1.07115	1.89691	1.43681
PNNYVNV	214.84	145.2	111.984	140.304	187.379	69.6922	0.675849	0.521243	1.33552	0.496722
SSCYVNV	194.436	197.343	234.174	140.304	176.223	150.416	1.01495	1.20438	1.25601	1.07207
YTQYVNV	128.87	10.1928	35.5572	140.304	90.3117	151.901	0.0790931	0.275914	0.643684	1.08266
KGQYVNV	54.6569	16.9879	245.918	140.178	81.7783	113.396	0.310811	4.4993	0.583388	0.80894
[truncated: 5,401 more rows]
