# Supplementary material for: Integration of FRET and sequencing to engineer kinase biosensors from mammalian cell libraries
Source: Nat Commun. 2021 Aug 19;12:5031. doi: 10.1038/s41467-021-25323-x (PMC8376904; doi:10.1038/s41467-021-25323-x)
Supplement: Supplementary file 16 — Supplementary Data 7 [file 41467_2021_25323_MOESM16_ESM.xlsx]

## Sheet: The summary of primers 
Degenerate primers used for the generation of library
	Primer name	Primer sequence (5’ - 3’)
Primer#1	FynLib For	ATCCCGTCTCACGCCCGCATGCATTGGTATTTTGGGAAGATCACTCGTCGGGAGTCC
Primer#2	FynLib_ EKIXXXYGVV Rev	GGATCGTCTCTTAGAGAGCTCCACGACGCCGTAMN NMNNMNNGATCTTCTCAGAACCCTCACCAGAACCC
Primer#3	FynLib_ EKIEGTYXXX Rev	GGATCGTCTCTTAGAGAGCTCMNNMNNMNNGTAC GTGCCCTCGATCTTCTCAGAACCCTCACCAGAACCC
Primer#1	ZAP70Lib For (same to FynLib For)	ATCCCGTCTCACGCCCGCATGCATTGGTATTTTGGG AAGATCACTCGTCGGGAGTCC
Primer#4	ZAP70_XXXYVNVSGEL Rev	GGATCGTCTCTTAGAGAGCTCCAGCTCACCACT GACATTCACGTAMNNMNNMNNAGAACCCTCAC CAGAACCC
Primer#5	ZAP70_SREYXXXSGEL Rev	GGATCGTCTCTTAGAGAGCTCCAGCTCACCACT MNNMNNMNNGTACTCCCTTGAAGAACCCTCAC CAGAACCC
Primers used for preparing the amplicon library
Primer#6	P5-SP1-FynSub For	AATGATACGGCGACCACCGAGATCTACACACACTC TTTCCCTACACGACGCTCTTCCGATCTGTGAGGGTT CTGAGAAGA
Primer#7	FynSub-AD001-SP2-P7 Rev	CAAGCAGAAGACGGCATACGAGATCGTGATGTGA CTGGAGTTCAGACGTGTGCTCTTCCGATCCTTCACC TTTAGAGAGCTC
Primer#8	FynSub-AD002-SP2-P7 Rev	CAAGCAGAAGACGGCATACGAGATACATCGGTGA CTGGAGTTCAGACGTGTGCTCTTCCGATCCTTCACC TTTAGAGAGCTC
Primer#9	FynSub-AD003-SP2-P7 Rev	CAAGCAGAAGACGGCATACGAGATGCCTAAGTGA CTGGAGTTCAGACGTGTGCTCTTCCGATCCTTCACC TTTAGAGAGCTC
Primer#10	FynSub-AD004-SP2-P7 Rev	CAAGCAGAAGACGGCATACGAGATTGGTCAGTGA CTGGAGTTCAGACGTGTGCTCTTCCGATCCTTCACC TTTAGAGAGCTC
Primer#11	FynSub-AD005-SP2-P7 Rev	CAAGCAGAAGACGGCATACGAGATCACTGTGTGA CTGGAGTTCAGACGTGTGCTCTTCCGATCCTTCACC TTTAGAGAGCTC
Primer#12	FynSub-AD006-SP2-P7 Rev	CAAGCAGAAGACGGCATACGAGATATTGGCGTGA CTGGAGTTCAGACGTGTGCTCTTCCGATCCTTCACC TTTAGAGAGCTC
Primer#13	FynSub-AD007-SP2-P7 Rev	CAAGCAGAAGACGGCATACGAGATGATCTGGTGA CTGGAGTTCAGACGTGTGCTCTTCCGATCCTTCACC TTTAGAGAGCTC
Primer#14	FynSub-AD008-SP2-P7 Rev	CAAGCAGAAGACGGCATACGAGATTCAAGTGTGA CTGGAGTTCAGACGTGTGCTCTTCCGATCCTTCACC TTTAGAGAGCTC
Primer#15	FynSub-AD009-SP2-P7 Rev	CAAGCAGAAGACGGCATACGAGATCTGATCGTGA CTGGAGTTCAGACGTGTGCTCTTCCGATCCTTCACC TTTAGAGAGCTC
Primer#16	FynSub-AD010-SP2-P7 Rev	CAAGCAGAAGACGGCATACGAGATAAGCTAGTGA CTGGAGTTCAGACGTGTGCTCTTCCGATCCTTCACC TTTAGAGAGCTC
Primer#17	FynSub-AD011-SP2-P7 Rev	CAAGCAGAAGACGGCATACGAGATGTAGCCGTGA CTGGAGTTCAGACGTGTGCTCTTCCGATCCTTCACC TTTAGAGAGCTC
Primer#18	FynSub-AD012-SP2-P7 Rev	CAAGCAGAAGACGGCATACGAGATTACAAGGTGA CTGGAGTTCAGACGTGTGCTCTTCCGATCCTTCACC TTTAGAGAGCTC
Primer#19	P5-SP1-ZAP70Sub For	AATGATACGGCGACCACCGAGATCTACACACACTCT TTCCCTACACGACGCTCTTCCGATCTGGGTTCTGGTG AG GGTTCT
Primer#20	ZAP70-AD001-SP2-P7 Rev	CAAGCAGAAGACGGCATACGAGATCGTGATGTGA CTGGAGTTCAGACGTGTGCTCTTCCGATCAGCTCC AGCTCACCACT
Primer#21	ZAP70-AD002-SP2-P7 Rev	CAAGCAGAAGACGGCATACGAGATACATCGGTGA CTGGAGTTCAGACGTGTGCTCTTCCGATCAGCTCC AGCTCACCACT
Primer#22	ZAP70-AD003-SP2-P7 Rev	CAAGCAGAAGACGGCATACGAGATGCCTAAGTGA CTGGAGTTCAGACGTGTGCTCTTCCGATCAGCTCC AGCTCACCACT
Primer#23	ZAP70-AD004-SP2-P7 Rev	CAAGCAGAAGACGGCATACGAGATTGGTCAGTGA CTGGAGTTCAGACGTGTGCTCTTCCGATCAGCTCC AGCTCACCACT
Primer#24	ZAP70-AD005-SP2-P7 Rev	CAAGCAGAAGACGGCATACGAGATCACTGTGTGA CTGGAGTTCAGACGTGTGCTCTTCCGATCAGCTCC AGCTCACCACT
Primer#25	ZAP70-AD006-SP2-P7 Rev	CAAGCAGAAGACGGCATACGAGATATTGGCGTGA CTGGAGTTCAGACGTGTGCTCTTCCGATCAGCTCC AGCTCACCACT
Primer#26	ZAP70-AD007-SP2-P7 Rev	CAAGCAGAAGACGGCATACGAGATGATCTGGTGA CTGGAGTTCAGACGTGTGCTCTTCCGATCAGCTCC AGCTCACCACT
Primer#27	ZAP70-AD008-SP2-P7 Rev	CAAGCAGAAGACGGCATACGAGATTCAAGTGTGA CTGGAGTTCAGACGTGTGCTCTTCCGATCAGCTCC AGCTCACCACT
Primer#28	ZAP70-AD009-SP2-P7 Rev	CAAGCAGAAGACGGCATACGAGATCTGATCGTGA CTGGAGTTCAGACGTGTGCTCTTCCGATCAGCTCC AGCTCACCACT
Primer#29	ZAP70-AD010-SP2-P7 Rev	CAAGCAGAAGACGGCATACGAGATAAGCTAGTGA CTGGAGTTCAGACGTGTGCTCTTCCGATCAGCTCC AGCTCACCACT
Primer#30	ZAP70-AD011-SP2-P7 Rev	CAAGCAGAAGACGGCATACGAGATGTAGCCGTGA CTGGAGTTCAGACGTGTGCTCTTCCGATCAGCTCC AGCTCACCACT
Primer#31	ZAP70-AD012-SP2-P7 Rev	CAAGCAGAAGACGGCATACGAGATTACAAGGTGA CTGGAGTTCAGACGTGTGCTCTTCCGATCAGCTCC AGCTCACCACT
