# Supplementary material for: Integration of FRET and sequencing to engineer kinase biosensors from mammalian cell libraries
Source: Nat Commun. 2021 Aug 19;12:5031. doi: 10.1038/s41467-021-25323-x (PMC8376904; doi:10.1038/s41467-021-25323-x)
Supplement: Supplementary file 19 — Source Data [file 41467_2021_25323_MOESM19_ESM.xlsx]

## Sheet: Figure 1
Figure 1d
	KA n=98		KD n=69
Time (min)	Normalized FRET Ratio(Mean)	SD	Normalized FRET Ratio(Mean)	SD
0	1.00721	0.0196427	1.00311	0.00819225
1.5	0.99775	0.0278012	1.00082	0.00854635
3	1.00161	0.0260015	1.00151	0.0110381
4.5	1.00042	0.0245295	0.998081	0.0077527
6	0.976911	0.0401097	0.996473	0.00949668
7.5	0.884118	0.100065	0.957389	0.116034
9	0.760987	0.10013	0.972616	0.0223058
10.5	0.692314	0.102729	0.976222	0.0326633
12	0.647948	0.103916	0.986752	0.035165
13.5	0.626593	0.105126	0.992243	0.0256666
15	0.62572	0.109748	0.992882	0.0293063
16.5	0.627127	0.112385	0.993045	0.0307575
18	0.634521	0.116758	0.984953	0.0332196
19.5	0.643382	0.120904	0.985127	0.03339
21	0.650834	0.127504	0.984169	0.0315288
22.5	0.657534	0.134771	0.982378	0.0322553
24	0.668181	0.142563	0.978724	0.0360402
25.5	0.670802	0.152464	0.977658	0.0361652
27	0.67363	0.157852	0.975328	0.0376527
28.5	0.672083	0.155301	0.97167	0.0411057
Figure 1e
	KA	KD
Number of values	98	69
Minimum	0.2716	0.143
Maximum	0.4936	0.2266
Range	0.222	0.08361
Mean	0.4135	0.1715
Std. Deviation	0.05282	0.01193

## Sheet: Figure 2
Figure 2D
Test details	Mean 1(N=99)	Mean 2	n2	Below threshold?	Summary	Individual P Value
EGTYGVV vs. EGTYHWF	0.3336	0.53	28	Yes	****	<0.0001
EGTYGVV vs. EGTYIHY	0.3336	0.5238	23	Yes	****	<0.0001
EGTYGVV vs. EGTYIWC	0.3336	0.5208	33	Yes	****	<0.0001
EGTYGVV vs. EGTYFQC	0.3336	0.5125	26	Yes	****	<0.0001
EGTYGVV vs. EGTYHQM	0.3336	0.5117	33	Yes	****	<0.0001
EGTYGVV vs. EGTYYFF	0.3336	0.5117	33	Yes	****	<0.0001
EGTYGVV vs. EGTYIHW	0.3336	0.5085	30	Yes	****	<0.0001
EGTYGVV vs. EGTYFMC	0.3336	0.5005	28	Yes	****	<0.0001
EGTYGVV vs. EGTYMYT	0.3336	0.4933	22	Yes	****	<0.0001
EGTYGVV vs. EGTYFHF	0.3336	0.4856	29	Yes	****	<0.0001
EGTYGVV vs. EGTYMWE	0.3336	0.4847	28	Yes	****	<0.0001
EGTYGVV vs. EGTYTFA	0.3336	0.4724	32	Yes	****	<0.0001
EGTYGVV vs. EGTYWCH	0.3336	0.4487	23	Yes	****	<0.0001
EGTYGVV vs. EGTYYIF	0.3336	0.4385	19	Yes	****	<0.0001
EGTYGVV vs. EGTYCNF	0.3336	0.4372	21	Yes	****	<0.0001
EGTYGVV vs. EGTYPCQ	0.3336	0.436	25	Yes	****	<0.0001
EGTYGVV vs. EGTYDQP	0.3336	0.4262	32	Yes	****	<0.0001
EGTYGVV vs. EGTYIIY	0.3336	0.4011	19	Yes	**	0.0028
EGTYGVV vs. EGTYVLW	0.3336	0.3928	19	Yes	**	0.0087
EGTYGVV vs. EGTYCFM	0.3336	0.3878	25	Yes	**	0.0072
EGTYGVV vs. EGTYNHM	0.3336	0.3796	35	Yes	**	0.0093
EGTYGVV vs. EGTYFEY	0.3336	0.3629	30	No	ns	0.1174
EGTYGVV vs. EGTYEAF	0.3336	0.3574	18	No	ns	0.3005
Figure 2e
	EGTYHWF			EGTYIHY			EGTYIWC			EGTYFQC			WT
Time(min)	Mean	SEM	N	Mean	SEM	N	Mean	SEM	N	Mean	SEM	N	Mean	SEM	N
0	1.00375	0.00134774	28	1.0108	0.0029323	23	1.00463	0.00188101	33	1.00777	0.00264036	26	1.00721	0.00197416	99
1.5	1.00043	0.00137637	28	0.996815	0.00275974	23	1.00268	0.00160606	33	1.00412	0.00274822	26	0.99775	0.00279413	99
3	0.997848	0.00135377	28	1.00109	0.0017877	23	1.0015	0.00190468	33	0.998945	0.00384756	26	1.00161	0.00261325	99
4.5	0.999843	0.00161595	28	0.993895	0.00182695	23	0.998005	0.00179972	33	0.994334	0.00190749	26	1.00042	0.00246531	99
6	0.998132	0.00192869	28	0.997399	0.00211317	23	0.993183	0.00176019	33	0.994835	0.0031667	26	0.976911	0.00403118	99
7.5	0.897894	0.00973791	28	0.85617	0.02067	23	0.901252	0.0076397	33	0.85585	0.00989627	26	0.884118	0.0100569	99
9	0.77486	0.0100047	28	0.722974	0.0216183	23	0.809164	0.0079662	33	0.715109	0.0104576	26	0.760987	0.0100634	99
10.5	0.680708	0.0109643	28	0.624062	0.0198581	23	0.73541	0.00772335	33	0.631373	0.0100874	26	0.692314	0.0103247	99
12	0.600972	0.0103383	28	0.564931	0.0181952	23	0.682217	0.0080261	33	0.57181	0.0100124	26	0.647948	0.010444	99
13.5	0.5527	0.0103728	28	0.524206	0.0173163	23	0.634916	0.00785334	33	0.535849	0.0103916	26	0.626593	0.0105656	99
15	0.52015	0.0100742	28	0.508398	0.017469	23	0.60491	0.00789173	33	0.516997	0.0103217	26	0.62572	0.0110301	99
16.5	0.501194	0.0101662	28	0.494216	0.0165758	23	0.579982	0.00747217	33	0.503569	0.0102998	26	0.627127	0.0112951	99
18	0.488754	0.0101819	28	0.481946	0.0168979	23	0.556861	0.00757781	33	0.495728	0.0103306	26	0.634521	0.0117346	99
19.5	0.478262	0.0100498	28	0.47844	0.0164358	23	0.542198	0.00750682	33	0.498056	0.0100585	26	0.643382	0.0121513	99
21	0.472855	0.010279	28	0.47553	0.0163682	23	0.527136	0.00771531	33	0.493689	0.0100597	26	0.650834	0.0128146	99
22.5	0.469545	0.0104422	28	0.471629	0.0162583	23	0.517608	0.00723166	33	0.493718	0.00991937	26	0.657534	0.013545	99
24	0.467503	0.0104169	28	0.472568	0.0165552	23	0.509359	0.00715761	33	0.48985	0.0102201	26	0.668181	0.0143282	99
25.5	0.469416	0.0104811	28	0.470053	0.0162871	23	0.504129	0.00754695	33	0.487409	0.0101525	26	0.670802	0.0153232	99
27	0.465769	0.0105682	28	0.471499	0.0164503	23	0.495614	0.0073361	33	0.488019	0.0102576	26	0.67363	0.0158647	99
28.5	0.465527	0.0105655	28	0.472526	0.0165878	23	0.490434	0.00743028	33	0.487773	0.0100567	26	0.672083	0.0156083	99
30	0.464884	0.0107789	28	0.473059	0.0168929	23	0.486742	0.00751412	33	0.486881	0.0101449	26	0.667837	0.0152861	99
31.5	0.466428	0.0108888	28	0.475289	0.0171192	23	0.484365	0.0073128	33	0.484351	0.0103499	26	0.664655	0.015145	99
33	0.468476	0.0108697	28	0.47383	0.0172622	23	0.480497	0.00781029	33	0.487759	0.0102563	26	0.665972	0.0149767	99
34.5	0.469424	0.0109832	28	0.476046	0.017502	23	0.479534	0.00749463	33	0.489015	0.0104491	26	0.665803	0.0148466	99
36	0.472627	0.01133	28	0.475646	0.0180655	23	0.477562	0.00756393	33	0.489775	0.0106708	26	0.666533	0.0149031	99
37.5	0.473119	0.0113485	28	0.480137	0.0178755	23	0.474201	0.00771377	33	0.486782	0.0109978	26	0.669231	0.0149898	99

## Sheet: Figure 3
Figure 3c
	KA			KD
Time(min)	Mean	SD	N	Mean	SD	N
0	0.332445	0.0165349	31	0.197716	0.0139906	19
1.75	0.332352	0.0173004	31	0.193042	0.0158512	19
3.30833	0.332245	0.0158105	31	0.193142	0.0162755	19
4.78333	0.331568	0.01584	31	0.192816	0.0165599	19
6.25	0.331403	0.01493	31	0.1924	0.0167249	19
8.71667	0.328484	0.0157852	31	0.197747	0.016132	19
10.2917	0.321961	0.0179152	31	0.198179	0.0174367	19
11.775	0.31831	0.0157513	31	0.200968	0.0181114	19
13.275	0.317532	0.0154859	31	0.202468	0.0175596	19
14.7417	0.314613	0.0159777	31	0.202205	0.0174182	19
16.225	0.310387	0.0178227	31	0.201337	0.0170833	19
17.7333	0.311016	0.0162929	31	0.2	0.0169413	19
19.225	0.310429	0.0164045	31	0.198516	0.016854	19
20.725	0.308187	0.0172028	31	0.197368	0.016279	19
22.2083	0.304103	0.0158327	31	0.197163	0.0152372	19
23.7083	0.300552	0.0142572	31	0.197242	0.0146655	19
25.175	0.297252	0.0141685	31	0.196811	0.0146475	19
26.7667	0.294116	0.0145432	31	0.197053	0.014118	19
28.25	0.292303	0.0151117	31	0.197542	0.0141109	19
29.6917	0.290648	0.0133003	31	0.197879	0.0139392	19
Figure 3g
Test details	Mean 1	Mean 2	Mean Diff.	SE of diff.	n1	n2	Below threshold?	Summary	Individual P Value
SREYVNV vs. SREYACI	8.421	12.76	-4.34	0.5824	31	26	Yes	***	<.001
SREYVNV vs. SREYYDM	8.421	12.92	-4.503	0.6609	31	17	Yes	***	<.001
SREYVNV vs. SREYEKM	8.421	9.982	-1.561	0.6609	31	17	Yes	*	0.019
SREYVNV vs. SREYSEI	8.421	9.901	-1.481	0.6888	31	15	Yes	*	0.033
SREYVNV vs. SREYAFP	8.421	9.448	-1.027	0.6888	31	15	No	ns	0.138
SREYVNV vs. SREYEYC	8.421	8.066	0.3545	0.649	31	18	No	ns	0.586
SREYVNV vs. SREYEYM	8.421	6.995	1.425	0.6888	31	15	Yes	*	0.04
SREYVNV vs. SREYYYP	8.421	5.882	2.538	0.6281	31	20	Yes	***	<.001
SREYVNV vs. SREYEQM	8.421	5.64	2.781	0.6888	31	15	Yes	***	<.001
Figure 3h
	WT			SREYACI
Time(min)	Mean	SEM	Time(min)	Mean	SEM
0	1.00576	0.000928729	0	1.00178	0.00107259
2	1.00325	0.000997064	1.5	1.00031	0.00152561
4	1.0022	0.000646513	3	0.998301	0.00133411
6	1.00326	0.0012885	4.5	1.00172	0.00148491
8	0.985527	0.00138935	6	0.997887	0.00143051
10	0.96749	0.00265383	7.5	0.996166	0.00301251
12	0.953016	0.00337831	9	0.977742	0.00312696
14	0.942358	0.00287112	10.5	0.965163	0.00244222
16	0.929772	0.00305225	12	0.951253	0.00310531
18	0.922403	0.00305383	13.5	0.942989	0.00352831
20	0.920563	0.00308243	15	0.932326	0.00369803
22	0.917048	0.00290554	16.5	0.923226	0.00450214
24	0.918367	0.00323515	18	0.913309	0.00451431
26	0.918487	0.0029299	19.5	0.90732	0.0044635
28	0.918349	0.00285712	21	0.899988	0.00477997
30	0.919549	0.00338173	22.5	0.897224	0.00508076
32	0.915956	0.00367939	24	0.890894	0.00522977
34	0.917584	0.00446039	25.5	0.884516	0.0062688
36	0.910362	0.00494812	27	0.878954	0.00639459
			28.5	0.880111	0.00499052
			30	0.877584	0.00517542
			31.5	0.878891	0.00414263
			33	0.875875	0.00518636
			34.5	0.872537	0.00619132
			36	0.873687	0.00435971

## Sheet: Figure 4
Fgure 4c						Figure 4e						Figure 4h
	SREYACI-Jurkat		SREYACI-P116				SREYVNV-WT-Jurkat		SREYVNV-WT-P116				Lyn_Zap70_TCR		KRAS_Zap70_TCR
Time(Min)	Mean	SEM	Mean	SEM		Time(Min)	Mean	SEM	Mean	SEM		Time(min)	Mean	SEM	Mean	SEM
0	1.0024	0.00880549	0.996067	0.00451296		0	1.01906	0.00529366	1.00794	0.0044806		0	0.976591	0.0140041	0.996667	0.00494475
2	0.990672	0.00515603	0.982019	0.0055321		2	1.00496	0.00449356	1.00994	0.00489131		1.5	1.00219	0.00270768	0.996506	0.00594792
4	0.994067	0.00393969	1.01172	0.00475723		4	0.996922	0.00398392	0.989796	0.0041924		3	1.00376	0.0036498	1.00309	0.00960084
6	1.00181	0.00459237	1.0101	0.00440874		6	0.991821	0.00418631	0.991	0.00434879		4.5	1.00515	0.00470996	1.01016	0.00605152
8	1.01106	0.00549004	1.0001	0.00427853		8	0.987237	0.00540377	1.00133	0.00478044		6	1.00685	0.00421846	0.992445	0.00714642
10	1.14897	0.0148302	1.01527	0.00693409		10	1.03447	0.00992567	1.01799	0.00923319		7.5	1.12032	0.026282	1.05734	0.0237927
12	1.22979	0.0196183	1.03764	0.00931053		12	1.07576	0.0137022	1.06201	0.00774681		9	1.13772	0.0243874	1.06569	0.0237456
14	1.25376	0.018503	1.04515	0.0111985		14	1.06767	0.0138215	1.06866	0.00863188		10.5	1.13969	0.0258135	1.07434	0.0236438
16	1.24989	0.0174504	1.05022	0.0116599		16	1.0651	0.0153067	1.07458	0.00993268		12	1.14332	0.0304108	1.07643	0.0243376
18	1.27882	0.022271	1.05161	0.0127406		18	1.0669	0.0136888	1.08478	0.00841305		13.5	1.14648	0.0291738	1.07718	0.0297704
20	1.24468	0.0149579	1.03845	0.0125324		20	1.05721	0.0152174	1.07665	0.00920243		15	1.18184	0.019375	1.06928	0.0289686
22	1.23844	0.0127553	1.04235	0.0126183		22	1.05144	0.0145449	1.07534	0.00772025		16.5	1.19784	0.0376753	1.0774	0.0278012
24	1.24518	0.0146131	1.04249	0.0135126		24	1.04229	0.0142146	1.08797	0.00880647		18	1.2087	0.03616	1.07671	0.0291139
26	1.23678	0.0149208	1.03262	0.0151457		26	1.04434	0.0147529	1.08371	0.00972737		19.5	1.2049	0.0416586	1.08656	0.0204897
28	1.25655	0.0158869	1.02976	0.015357		28	1.03177	0.014483	1.09164	0.00782511
30	1.28034	0.0167841	1.03794	0.0149598		30	1.04207	0.0146494	1.10232	0.00907358
32	1.27432	0.0178423	1.03843	0.0146979		32	1.05351	0.0149755	1.10759	0.00902072
34	1.26596	0.0147345	1.03477	0.0153278		34	1.04321	0.0144567	1.10827	0.0082955
36	1.2606	0.019158	1.03563	0.016908		36	1.05612	0.0151036	1.12351	0.00931474

## Sheet: Figure 5
Figure 5c								Figure 5f									Figure 5j
	ERK-CAR-WT (n=8)			ERK-CAR-XX3 (n=20)					WT-CAR			XX3-CAR
Time (min)	Mean	SEM	N	Mean	SEM	N		Time(min)	Mean	SEM	N	Mean	SEM	N
0	1	0	8	1	0	20		0	1	0	12	1	0	10			Test details	Mean 1	Mean 2	Mean Diff.	SE of diff.	n1	n2	Below threshold?	Summary	Individual P Value
0.5	1.0792	0.019337	8	1.1267	0.0105138	20		0.5	1.04172	0.0163897	12	1.00497	0.0163141	10			WT-CAR (-Raji) vs. WT-CAR (+Raji)	5.11	51.13	-46.02	4.04	3	3	Yes	****	<0.0001
1	1.19151	0.0370802	8	1.30118	0.0313993	20		1	1.07209	0.0300511	12	0.990577	0.0237297	10			WT-CAR (-Raji) vs. XX3-CAR (-Raji)	5.11	4.063	1.047	4.04	3	3	No	ns	0.8021
1.5	1.27916	0.0428423	8	1.44082	0.0477239	20		1.5	1.07903	0.0209271	12	1.00202	0.0291923	10			WT-CAR (-Raji) vs. XX3-CAR (+Raji)	5.11	35.87	-30.76	4.04	3	3	Yes	****	<0.0001
2	1.37384	0.0601063	8	1.49666	0.0470804	20		2	1.09998	0.0299929	12	0.984805	0.0299318	10			WT-CAR (+Raji) vs. XX3-CAR (-Raji)	51.13	4.063	47.07	4.04	3	3	Yes	****	<0.0001
2.5	1.48663	0.0734408	8	1.51807	0.043809	20		2.5	1.09824	0.0218641	12	0.976068	0.0245288	10			WT-CAR (+Raji) vs. XX3-CAR (+Raji)	51.13	35.87	15.27	4.04	3	3	Yes	**	0.0054
3	1.55488	0.0799425	8	1.55631	0.0442951	20		3	1.11838	0.0255473	12	0.99479	0.0199667	10			XX3-CAR (-Raji) vs. XX3-CAR (+Raji)	4.063	35.87	-31.8	4.04	3	3	Yes	****	<0.0001
3.5	1.63	0.09694	8	1.5759	0.0440641	20		3.5	1.12629	0.0250079	12	0.997162	0.0186006	10
4	1.64148	0.082339	8	1.57962	0.0453968	20		4	1.14074	0.0194002	12	1.00356	0.0235136	10
4.5	1.65574	0.0793271	8	1.5774	0.0454595	20		4.5	1.14296	0.0212545	12	1.04143	0.0189695	10			Figure 5K
5	1.68766	0.0828097	8	1.57846	0.044106	20		5	1.13442	0.0180243	12	1.04549	0.0203837	10			Test details	Mean 1	Mean 2	Mean Diff.	SE of diff.	n1	n2	Below threshold?	Summary	Adjusted P Value
5.5	1.66374	0.075241	8	1.58496	0.0434795	20		5.5	1.14921	0.0199049	12	1.05643	0.0205706	10			CAR-WT-Raji vs. CAR-WT+Raji	1	1.079	-0.07866	0.001821	1314	3151	Yes	****	<0.0001
6	1.70738	0.0807479	8	1.58744	0.0432792	20		6	1.15289	0.0207124	12	1.06205	0.024247	10			CAR-WT-Raji vs. CAR-XX3-Raji	1	1	-4.672e-05	0.002617	1314	682	No	ns	>0.9999
6.5	1.70543	0.0785197	8	1.59839	0.0418108	20		6.5	1.15278	0.022332	12	1.06354	0.0255555	10			CAR-WT- Raji vs. CAR-XX3+Raji	1	1.052	-0.05197	0.001785	1314	3635	Yes	****	<0.0001
7	1.68915	0.0834299	8	1.61517	0.0362914	20		7	1.1556	0.0226461	12	1.06739	0.0264469	10			CAR-WT+Raji vs. CAR-XX3-Raji	1.079	1	0.07862	0.002342	3151	682	Yes	****	<0.0001
7.5	1.70861	0.0710764	8	1.63021	0.0369174	20		7.5	1.15552	0.0291504	12	1.06674	0.0217547	10			CAR-WT+Raji vs. CAR-XX3+Raji	1.079	1.052	0.0267	0.00135	3151	3635	Yes	****	<0.0001
8	1.68884	0.0743104	8	1.63301	0.0368607	20		8	1.16754	0.0273546	12	1.07773	0.025711	10			CAR-XX3-Raji vs. CAR-XX3+Raji	1	1.052	-0.05192	0.002314	682	3635	Yes	****	<0.0001
8.5	1.67317	0.0801325	8	1.6498	0.0364137	20		8.5	1.17093	0.0285503	12	1.0803	0.0260817	10
9	1.66577	0.0853711	8	1.63755	0.0372511	20		9	1.17629	0.028564	12	1.08693	0.0247608	10
9.5	1.70723	0.0986268	8	1.63489	0.0385934	20		9.5	1.18239	0.0269094	12	1.08766	0.0248409	10
10	1.6935	0.0806905	8	1.63822	0.0374308	20		10	1.18682	0.0275203	12	1.09018	0.0262648	10
10.5	1.68391	0.0777538	8	1.63878	0.0385163	20		10.5	1.19481	0.0289634	12	1.09162	0.0251002	10
11	1.71705	0.090558	8	1.63463	0.0376964	20		11	1.20191	0.0308997	12	1.09758	0.0230449	10
11.5	1.70819	0.0876727	8	1.63269	0.0393354	20		11.5	1.21758	0.0304532	12	1.11478	0.0275704	10
12	1.70236	0.0756557	8	1.62838	0.0387519	20		12	1.21636	0.0298394	12	1.12679	0.0267242	10
12.5	1.71869	0.0799512	8	1.62624	0.0401372	20		12.5	1.22955	0.0295275	12	1.1228	0.0286945	10			Gating strategies used for cell FRET analysis
13	1.70822	0.0803437	8	1.62047	0.0375379	20		13	1.23085	0.0280217	12	1.12049	0.0279245	10
13.5	1.71119	0.0783467	8	1.61599	0.0376922	20		13.5	1.22783	0.0284085	12	1.13062	0.0287405	10
14	1.70467	0.0761002	8	1.61535	0.0374211	20		14	1.24236	0.0291609	12	1.13358	0.0247575	10
14.5	1.71227	0.0793563	8	1.61218	0.0369039	20		14.5	1.24363	0.0276811	12	1.1317	0.0225895	10
15	1.6975	0.0754783	8	1.6133	0.039121	20		15	1.23837	0.0292128	12	1.12253	0.0208563	10
15.5	1.70617	0.0768727	8	1.59853	0.0372476	20		15.5	1.24068	0.0275397	12	1.13402	0.0225383	10
16	1.68367	0.0716204	8	1.60533	0.0398443	20		16	1.24468	0.0284285	12	1.13987	0.0238173	10
16.5	1.67217	0.0685671	8	1.59558	0.0390797	20		16.5	1.24139	0.0282136	12	1.13019	0.0222611	10
17	1.68325	0.0763249	8	1.59704	0.0394125	20		17	1.2466	0.0286331	12	1.14223	0.0237949	10
17.5	1.6756	0.0712808	8	1.59227	0.0388407	20		17.5	1.24999	0.0282016	12	1.13751	0.0271039	10
18	1.68906	0.0740882	8	1.58148	0.0403523	20		18	1.25127	0.028711	12	1.14229	0.0249332	10
18.5	1.68843	0.0796315	8	1.5804	0.039254	20		18.5	1.25483	0.0300233	12	1.1438	0.02638	10
19	1.70508	0.0811593	8	1.58016	0.0402472	20		19	1.26927	0.0298453	12	1.15344	0.0260837	10
19.5	1.66953	0.0693172	8	1.57418	0.0391937	20		19.5	1.26649	0.0299048	12	1.14969	0.0291358	10
20	1.66805	0.0661449	8	1.57841	0.0405181	20		20	1.26572	0.0298897	12	1.15484	0.0284744	10
20.5	1.66821	0.0793073	8	1.57691	0.0391483	20		20.5	1.26198	0.0298678	12	1.15291	0.0260346	10
21	1.67905	0.0771165	8	1.57221	0.0398904	20		21	1.27098	0.0314734	12	1.15706	0.0250937	10
21.5	1.68072	0.0645693	8	1.57837	0.0401731	20		21.5	1.28332	0.0314535	12	1.14711	0.0256392	10
22	1.6552	0.0554998	8	1.57311	0.0404863	20		22	1.28014	0.0322243	12	1.16083	0.0248787	10
22.5	1.64883	0.0557363	8	1.57934	0.0415001	20		22.5	1.28189	0.0316555	12	1.15865	0.0252535	10
23	1.6538	0.0651276	8	1.57116	0.0395154	20		23	1.27978	0.0321994	12	1.16924	0.0254524	10
23.5	1.64774	0.0588393	8	1.56919	0.0401855	20		23.5	1.28619	0.0333444	12	1.17328	0.0239998	10
24	1.66225	0.0644821	8	1.57156	0.0393047	20		24	1.28999	0.0327842	12	1.17687	0.0279113	10
24.5	1.65567	0.0628797	8	1.56688	0.0388338	20		24.5	1.29753	0.0326135	12	1.17779	0.0245843	10
25	1.64791	0.0652104	8	1.56924	0.0405635	20		25	1.28952	0.0336761	12	1.17263	0.0264701	10
25.5	1.64622	0.0546419	8	1.57092	0.0414395	20		25.5	1.28664	0.0327288	12	1.18197	0.0251461	10
26	1.63491	0.0593824	8	1.56318	0.0382999	20		26	1.29348	0.0347848	12	1.18466	0.0253522	10
26.5	1.64774	0.0638121	8	1.57225	0.038938	20		26.5	1.29486	0.0347758	12	1.18636	0.026747	10
27	1.70302	0.104428	8	1.57701	0.0398863	20		27	1.29833	0.0343214	12	1.18982	0.0258458	10
27.5	1.65265	0.0603692	8	1.57761	0.0394096	20		27.5	1.30379	0.0346299	12	1.18931	0.0248939	10
								28	1.30444	0.0350841	12	1.18997	0.025902	10
								28.5	1.30833	0.0364152	12	1.19979	0.0254121	10

## Sheet: Figure 6
Figure 6d				Figure 6e
Inhibitors	FRET ratio change(Mean)	SEM		Inhibitors	Positive screening	Negative screening
PHA-665752	-37.78	4.32		DMSO	0	0.000255
BIBF 1120	-31.41	4.164		BIBF 1120	-31.41	-10.6616
Staurosporine	-29.25	0.435		Sunitinib	-24.23	-10.8543
Sunitinib	-24.23	1.525		AZD 1208	-13.69	-2.97344
FRAX 597	-15.08	3.643		FRAX 597	-15.08	3.35527
AZD 1208	-13.69	1.297		Staurosporine	-29.25	22.4578
ZM 447439	-10.66	0.803		PI3Kα Inhibitor 2	-4.051	-5.13095
AZD 7762	-9.22	0.848		AZD 7762	-9.218	-0.08874
Tie2 kinase inhibitor	-9.19	2.369		Imatinib	-4.653	-3.81538
NVP-TAE226	-7.61	1.305		ZM 447439	-10.66	-1.0882
				NVP-AEW541	-4.7398	1.42414
				PHA-665752	-37.78	-28.5033
				NVP-TAE226	-7.614	-5.19266
				Tie2 kinase inhibitor	-9.192	0.291674
				GSK2334470	-6.531	-7.12725
Figure 6g
	AZD 1208			Staurosporine			AZD 7762			Tie2 kinase inhibitor			TAK-659
time(min)	Mean	SEM	N	Mean	SEM	N	Mean	SEM	N	Mean	SEM	N	Mean	SEM	N
0	0.983229	0.00650932	10	0.955187	0.00789514	10	0.98529	0.00287169	13	0.933609	0.0123766	8	0.987166	0.00443749	13
5	1.001	0.0037199	10	0.971864	0.00282073	10	0.991201	0.00373085	13	0.990532	0.0109126	8	0.995304	0.00447953	13
10	1.01577	0.00563065	10	0.999032	0.00448144	10	1.02351	0.00256517	13	1.07586	0.0224518	8	0.99937	0.00646284	13
15	1.01781	0.0105314	10	1.0291	0.00266666	10	1.02939	0.00470938	13	1.01361	0.0168554	8	1.00722	0.00431487	13
23	0.99273	0.0105347	10	0.985761	0.00763327	10	0.980513	0.00671988	13	0.994361	0.0225135	8	1.01094	0.00589644	13
31	0.983351	0.0119891	10	0.914826	0.0122929	10	0.951853	0.0109621	13	0.948627	0.0148255	8	1.0319	0.005813	13
39	0.960222	0.0148248	10	0.857311	0.0108379	10	0.923577	0.0126151	13	0.934281	0.0216264	8	1.00811	0.00393616	13
47	0.959661	0.015235	10	0.788667	0.0133097	10	0.865274	0.0141657	13	0.908456	0.0222971	8	1.0055	0.00591072	13
55	0.941765	0.015196	10	0.744967	0.012827	10	0.846453	0.0162853	13	0.903295	0.0229916	8	1.01112	0.00570202	13
63	0.967159	0.017787	10	0.716351	0.0137287	10	0.858847	0.020426	13	0.906578	0.0246418	8	1.01631	0.00751343	13
71	0.967735	0.0219403	10	0.690285	0.0161983	10	0.865068	0.020447	13	0.904743	0.0295974	8	1.02279	0.00773967	13
79	0.969409	0.0235911	10	0.695681	0.0190134	10	0.868992	0.0221909	13	0.905813	0.0268123	8	1.02592	0.0085855	13
87	0.96755	0.021605	10	0.705888	0.0183361	10	0.88996	0.0251791	13	0.894793	0.0287914	8	1.00188	0.0106969	13

## Sheet: Figure 7
Figure 7c
	Mean 1	Mean 2	Mean Diff.	SE of diff.	n1	n2	Below threshold?	Summary	Adjusted P Value
PC vs. NC	1	0.7837	0.2163	0.01114	182	197	Yes	****	<0.0001
PC vs. Sunitinib	1	0.6058	0.3942	0.01221	182	139	Yes	****	<0.0001
PC vs. Staurosporine	1	0.6037	0.3963	0.01158	182	169	Yes	****	<0.0001
PC vs. AZD7762	1	0.6749	0.3252	0.01094	182	213	Yes	****	<0.0001
Figure 7d
	Mean 1	Mean 2	Mean Diff.	SE of diff.	n1	n2	Below threshold?	Summary	Adjusted P Value
PC vs. NC	1	0.9116	0.08841	0.006422	222	249	Yes	****	<0.0001
PC vs. Sunitinib	1	0.6259	0.3741	0.007576	222	136	Yes	****	<0.0001
PC vs. Staurosporine	1	0.7304	0.2696	0.006273	222	276	Yes	****	<0.0001
PC vs. AZD7762	1	0.7056	0.2944	0.006546	222	230	Yes	****	<0.0001
Figure 7i
	Mean 1	Mean 2	Mean Diff.	SE of diff.	n1	n2	Below threshold?	Summary	Adjusted P Value
PC vs. NC	1	0.7452	0.2548	0.01091	191	202	Yes	****	<0.0001
PC vs. Sunitinib	1	0.7923	0.2077	0.01179	191	150	Yes	****	<0.0001
PC vs. Staurosporine	1	0.5841	0.4159	0.01014	191	280	Yes	****	<0.0001
PC vs. AZD7762	1	0.5824	0.4176	0.01294	191	110	Yes	****	<0.0001
Figure 7k
	Mean 1	Mean 2	Mean Diff.	SE of diff.	n1	n2	Below threshold?	Summary	Adjusted P Value
PC vs. NC	1	0.8893	0.1107	0.009778	252	275	Yes	****	<0.0001
PC vs. Sunitinib	1	0.6218	0.3782	0.01258	252	116	Yes	****	<0.0001
PC vs. Staurosporine	1	0.7044	0.2956	0.01011	252	240	Yes	****	<0.0001
PC vs. AZD7762	1	0.3479	0.6521	0.01077	252	190	Yes	****	<0.0001
Gating strategies used for CD69 expression analysis.

## Sheet: Sup1
Sup Fig.1b
	No wash(N=14)		Wash out(N=13)
time(min)	Mean	SEM	Mean	SEM
0	1.01933	0.0104809
2	1.01022	0.00454684	1.03186	0.00675663
4	0.993315	0.00400835	1.00556	0.00615282
6	0.996516	0.00941851	0.982982	0.00932234
8	0.980618	0.00582061	0.992449	0.00605896
10	0.960663	0.016638	0.987145	0.00648531
12	0.821676	0.0233771	0.842639	0.0185175
14	0.746058	0.0228604	0.695917	0.00960865
16	0.681679	0.0222501	0.63935	0.00907051
18	0.636876	0.0194446	0.586565	0.0115693
20	0.614257	0.0177839	0.562825	0.0120913
22	0.584858	0.0193279	0.540737	0.0105677
24	0.572517	0.0189103	0.5309	0.0223887
26	0.554991	0.0160288	0.502036	0.0106724
28	0.558186	0.0157793	0.498508	0.0110266
30	0.543976	0.0163255	0.487339	0.00947772
32	0.53616	0.0159036	0.496961	0.00932401
34	0.537743	0.0154523	0.506635	0.0111077
36	0.52836	0.0162122	0.508863	0.0117678
38	0.526686	0.0155862	0.514158	0.0128817
40	0.520784	0.0153986	0.514306	0.0118174
42	0.513117	0.0148206	0.589797	0.016924
44	0.517795	0.0159797	0.810149	0.0176576
46	0.51602	0.0155103	0.932444	0.00910447
48	0.516189	0.0140499	0.95659	0.0134882
50	0.510081	0.0158247	0.913422	0.0141673
52	0.520216	0.0151785	0.885164	0.0175654
54	0.516308	0.0153305	0.933359	0.0215588
56	0.51435	0.0145966	0.957409	0.0168625
58	0.508089	0.0161869	0.936738	0.0180882
60	0.505398	0.0151632	0.945737	0.0246684
62	0.510411	0.0171119	0.943242	0.0206891
64	0.506807	0.0150746	0.977258	0.0124534
66	0.500395	0.0192407	0.935751	0.0192963
68	0.499581	0.0170466	0.94215	0.0179907
70	0.498814	0.0167643	0.949273	0.012314

## Sheet: Sup 3
Sup Fig. 3d
Biosensors	Product of Ev(KAH) and Ev(KDL)	FRET Ratio change(%)
EGTYHWF	3.27293	0.53
EGTYIHY	4.29307	0.5238
EGTYIWC	4.05056	0.5208
EGTYFQC	3.84839	0.5125
EGTYHQM	1.68745	0.5117
EGTYYFF	0.730303	0.5117
EGTYIHW	3.3588	0.5085
EGTYFMC	4.34574	0.5005
EGTYMYT	4.38139	0.4933
EGTYFHF	8.60856	0.4856
EGTYMWE	1.57759	0.4847
EGTYTFA	6.73989	0.4724
EGTYIFF	3.25295	0.46255
EGTYWCH	2.24672	0.4487
EGTYYIF	1.15022	0.4385
EGTYCNF	3.65652	0.4372
EGTYPCQ	5.93844	0.436
EGTYDQP	4.47819	0.4262
EGTYIIY	1.49082	0.4011
EGTYVLW	1.29557	0.3928
EGTYCFM	1.21127	0.3878
EGTYNHM	3.3282	0.3796
EGTYFEY	4.19805	0.3629
EGTYEAF	0.940892	0.3574
EGTYGVV	1.57241	0.3336
EGTYLLL	1.21694	0.3163
EGTYPFT	4.81642	0.3092
EGTYHIL	1.51306	0.2907
EGTYIDI	3.0722	0.2676
EGTYINF	0.741295	0.2463
EGTYVGI	2.02641	0.2398
EGTYDFE	0.712054	0.223
EGTYPLM	1.04382	0.2222
EGTYVFM	0.551549	0.2005
EGTYVFW	1.41478	0.1779
EGTYVQF	1.42145	0.1666
EGTYIDF	6.67411	0.1366
EGTYVEF	1.18962	0.135
EGTYRGA	1.4436	0.09674
EGTYWFM	1.92911	-0.00219
EGTYVRL	1.2731	-0.00545

## Sheet: Sup 4
Sup Fig. 4c
	FRET ratio change (%)
Substrate sequence	Mean	SD
YCCYGVV	48.94	5.748
QVYYGVV	48.83	4.767
DYGYGVV	45.6	5.511
WHYYGVV	43.87	6.47
FHQYGVV	42.34	6.757
IHWYGVV	42.2	6.424
QHMYGVV	41.55	4.937
GHLYGVV	41.51	8.127
MSVYGVV	41.05	8.229
SDYYGVV	41.05	8.229
HHMYGVV	40.58	7.83
WHMYGVV	40.37	5.001
LIYYGVV	40.18	4.476
MCQYGVV	38.1	3.827
YDQYGVV	37.89	4.509
NGEYGVV	37	6.799
IHFYGVV	36.76	6.738
LSVYGVV	36.48	7.655
YSEYGVV	36.11	8.092
DFHYGVV	35.36	6.62
*EGTYGVV (WT)	33.36	14.85
INVYGVV	33.28	5.491
ENWYGVV	32.34	6.658
AVVYGVV	32.2	6.263
QSVYGVV	31.93	4.474
LCGYGVV	30.85	5.393
LAIYGVV	30.14	10.1
IYGYGVV	27.08	6.022
YNSYGVV	26.46	10.4
WYYYGVV	24.33	4.063
PNHYGVV	22.42	4.97
DQVYGVV	22	9.091
QYSYGVV	21.27	4.082
FDIYGVV	20.08	6.715
ESIYGVV	17.07	8.645
IQIYGVV	16.17	7.744
HKFYGVV	12.8	4.957
WQIYGVV	10.44	8.91

[truncated: 7 more sheets: Sup 5, Sup 6, Sup 8, Sup 9, Sup 10, Sup 11, Uncropped western blot images]
